# Supplementary material for: Quantitative Analysis of Global Proteome and Lysine Acetylome Reveal the Differential Impacts of VPA and SAHA on HL60 Cells
Source: Sci Rep. 2016 Jan 29;6:19926. doi: 10.1038/srep19926 (PMC4731804; doi:10.1038/srep19926)
Supplement: Supplementary Table S1 [file srep19926-s2.xls]

## Sheet: Annotation_Combine
Protein accession	Gene name	Protein name	PEP	Intensity L	Intensity M	Intensity H	Ratio H/L	Ratio M/L	Ratio H/M	Subcellular Location	Biological Process	Cellular Component	Molecular Function	KEGG KO No.	KEGG Gene	KEGG Pathway	InterPro ID	InterPro Domain	CORUM Complex
P02656	APOC3	Apolipoprotein C-III	3.0307e-17	0	0	0				extr	cellular component biogenesis; regulation of vesicle-mediated transport; single organism signaling; regulation of biological quality; regulation of sterol transport; cell surface receptor signaling pathway; alcohol metabolic process; very-low-density lipoprotein particle assembly; triglyceride homeostasis; cellular lipid metabolic process; regulation of lipid metabolic process; cellular metabolic…	extracellular region part; extracellular space; protein-lipid complex; spherical high-density lipoprotein particle; plasma lipoprotein particle; triglyceride-rich lipoprotein particle; macromolecular complex; intermediate-density lipoprotein particle; high-density lipoprotein particle; chylomicron; very-low-density lipoprotein particle; extracellular region;	organic cyclic compound binding; lipase inhibitor activity; cholesterol binding; sterol binding; enzyme regulator activity; binding; alcohol binding; phospholipid binding; ion binding; lipid binding; anion binding; enzyme inhibitor activity; steroid binding; small molecule binding;	K08759	APOC3; apolipoprotein C-III	hsa03320 PPAR signaling pathway - Homo sapiens (human);
P55809	OXCT1	Succinyl-CoA:3-ketoacid coenzyme A transferase 1, mitochondrial	1.2416e-27	244760000	1276000000	2172400000	12.995	9.6423	1.324	mito	regulation of biological quality; cellular response to hexose stimulus; response to acid; response to hexose stimulus; ketone catabolic process; brain development; regulation of insulin secretion; regulation of signaling; glucose homeostasis; regulation of secretion; single-organism process; cellular lipid metabolic process; positive regulation of peptide secretion; response to glucose stimulus; …	mitochondrial matrix; intracellular organelle; mitochondrial part; cytoplasm; intracellular organelle part; intracellular part; cell; mitochondrion; organelle part; membrane-enclosed lumen; organelle; intracellular membrane-bounded organelle; intracellular organelle lumen; cell part; intracellular; membrane-bounded organelle; cytoplasmic part; organelle lumen;	CoA-transferase activity; identical protein binding; catalytic activity; protein homodimerization activity; binding; protein dimerization activity; protein binding; transferase activity, transferring sulfur-containing groups; transferase activity; 3-oxoacid CoA-transferase activity;	K01027	OXCT; 3-oxoacid CoA-transferase [EC:2.8.3.5]	hsa00280 Valine, leucine and isoleucine degradation - Homo sapiens (human); hsa00650 Butanoate metabolism - Homo sapiens (human); hsa00072 Synthesis and degradation of ketone bodies - Homo sapiens (human);	IPR012792; IPR012791;	3-oxoacid CoA-transferase, subunit A; 3-oxoacid CoA-transferase, subunit B;
P09651	HNRNPA1;HNRNPA1L2	Heterogeneous nuclear ribonucleoprotein A1;Heterogeneous nuclear ribonucleoprotein A1-like 2	3.1896e-181	22291000000	17163000000	17217000000	1.0697	1.0583	1.0132	nucl	RNA transport; intracellular transport; regulation of biological quality; cellular aromatic compound metabolic process; mRNA transport; single-organism process; nuclear export; nuclear transport; multi-organism cellular process; modification of morphology or physiology of other organism; cellular metabolic process; establishment of RNA localization; modification of morphology or physiology of oth…	intracellular organelle; intracellular non-membrane-bounded organelle; cytoplasm; intracellular organelle part; nuclear lumen; macromolecular complex; intracellular part; nucleolus; spliceosomal complex; cell; organelle part; non-membrane-bounded organelle; membrane-enclosed lumen; cytoskeleton; organelle; intracellular membrane-bounded organelle; nucleoplasm; nucleus; intracellular organelle lum…	organic cyclic compound binding; heterocyclic compound binding; RNA binding; DNA binding; nucleoside phosphate binding; binding; nucleic acid binding; structure-specific DNA binding; single-stranded DNA binding; nucleotide binding; single-stranded RNA binding; small molecule binding;	K12741	HNRNPA1_3; heterogeneous nuclear ribonucleoprotein A1/A3	hsa03040 Spliceosome - Homo sapiens (human);	IPR000504; IPR012677;	Nucleotide-binding, alpha-beta plait; RNA recognition motif domain;	Nop56p-associated pre-rRNA complex; C complex spliceosome;
O00214	LGALS8	Galectin-8	5.0411e-20	60483000	93007000	89275000	1.7603	1.7079	1.1252	cyto	regulation of cellular process; regulation of T cell activation; regulation of leukocyte activation; plasma cell differentiation; single-multicellular organism process; leukocyte activation; immune effector process; cellular developmental process; single-organism process; lymphocyte costimulation; regulation of lymphocyte activation; response to stimulus; lymphocyte differentiation; positive regu…	extracellular space; extracellular region part; cell part; intracellular; cytoplasm; intracellular part; cell; extracellular region;	carbohydrate binding; binding;	K06832			IPR001079; IPR008985; IPR013320;	Galectin, carbohydrate recognition domain; Concanavalin A-like lectin/glucanases superfamily; Concanavalin A-like lectin/glucanase, subgroup;
Q96EY1	DNAJA3	DnaJ homolog subfamily A member 3, mitochondrial	1.7978e-30	817230000	574800000	537440000	0.82117	0.87923	0.9665	mito	single organism signaling; regulation of leukocyte activation; regulation of cell death; posttranscriptional regulation of gene expression; regulation of defense response; cellular metabolic process; negative regulation of NF-kappaB transcription factor activity; T cell activation; negative regulation of peptidase activity; metabolic process; positive regulation of mononuclear cell proliferation;…	membrane; extrinsic to membrane; cell periphery; cell junction; cytoplasm; intracellular part; cell; organelle part; non-membrane-bounded organelle; membrane-enclosed lumen; intracellular organelle lumen; intracellular; cell part; membrane part; synaptic membrane; membrane-bounded organelle; synapse part; organelle lumen; intracellular organelle; mitochondrial matrix; mitochondrial part; mitochon…	ATP binding; nucleoside phosphate binding; receptor binding; nucleoside-triphosphatase regulator activity; GTPase regulator activity; cytokine receptor binding; nucleoside binding; ion binding; protein binding; nucleotide binding; organic cyclic compound binding; heterocyclic compound binding; ribonucleoside binding; enzyme regulator activity; ribonucleotide binding; binding; purine ribonucleosid…	K09504	DNAJA3; DnaJ homolog subfamily A member 3	hsa05203 Viral carcinogenesis - Homo sapiens (human);	IPR008971; IPR002939; IPR001623; IPR001305;	Chaperone DnaJ, C-terminal; Heat shock protein DnaJ, cysteine-rich domain; HSP40/DnaJ peptide-binding; DnaJ domain;
P19793	RXRA	Retinoic acid receptor RXR-alpha	3.8453e-23	0	0	0				nucl	single organism signaling; regulation of biological quality; gland development; reproductive process; chordate embryonic development; alcohol metabolic process; muscle tissue morphogenesis; embryo implantation; positive regulation of biosynthetic process; cellular lipid metabolic process; cellular metabolic process; metabolic process; heart development; cardiac ventricle morphogenesis; single org…	intracellular organelle; intracellular non-membrane-bounded organelle; intracellular organelle part; nuclear lumen; intracellular part; cell; organelle part; non-membrane-bounded organelle; chromosomal part; membrane-enclosed lumen; intracellular membrane-bounded organelle; organelle; nucleoplasm; nucleus; intracellular organelle lumen; chromatin; nuclear chromosome part; intracellular; cell part…	steroid hormone receptor activity; sequence-specific DNA binding RNA polymerase II transcription factor activity; retinoic acid receptor activity; chromatin DNA binding; protein dimerization activity; protein binding; chromatin binding; signal transducer activity; sequence-specific DNA binding transcription factor activity; regulatory region DNA binding; heterocyclic compound binding; organic cyc…	K08524	NR2B1; retinoid X receptor alpha	hsa05216 Thyroid cancer - Homo sapiens (human); hsa05223 Non-small cell lung cancer - Homo sapiens (human); hsa03320 PPAR signaling pathway - Homo sapiens (human); hsa04920 Adipocytokine signaling pathway - Homo sapiens (human); hsa05200 Pathways in cancer - Homo sapiens (human); hsa04932 Non-alcoholic fatty liver disease (NAFLD) - Homo sapiens (human); hsa05160 Hepatitis C - Homo sapiens (human)…	IPR013088; IPR008946; IPR001628; IPR000536; IPR021780;	Nuclear hormone receptor, ligand-binding, core; Zinc finger, nuclear hormone receptor-type; Zinc finger, NHR/GATA-type; Nuclear/hormone receptor activator site AF-1; Nuclear hormone receptor, ligand-binding;	CBP-RARA-RXRA-DNA complex, ligand stimulated;
O95164	UBL3	Ubiquitin-like protein 3	0.00017838	31534000	38869000	39346000	1.4573	1.3118	1.0865	cyto		membrane; cell; cell periphery; intracellular; cell part; plasma membrane;					IPR000626;	Ubiquitin-like;
Q9P021	CRIPT	Cysteine-rich PDZ-binding protein	8.9448e-06	1470300	3560500	3846700				extr	cellular component organization; protein complex subunit organization; single-organism cellular process; single-organism process; microtubule-based process; establishment of localization; cytoplasmic microtubule organization; macromolecular complex subunit organization; establishment of protein localization; microtubule cytoskeleton organization; organelle organization; localization; cytoskeleton…	intracellular organelle; dendrite; cell projection; intracellular non-membrane-bounded organelle; cytoskeletal part; cell junction; intracellular organelle part; cytoplasm; neuronal cell body; intracellular part; cell projection part; cell; organelle part; synapse; non-membrane-bounded organelle; cytoskeleton; organelle; intracellular; cell part; postsynaptic density; neuron projection; dendritic…
P80723	BASP1	Brain acid soluble protein 1	0	13250000000	7287500000	6500000000	0.62632	0.70377	0.92014	nucl	regulation of organ growth; diaphragm development; regulation of heart growth; reproductive process; segmentation; cellular developmental process; cellular component morphogenesis; single-organism process; negative regulation of RNA metabolic process; positive regulation of growth; regulation of RNA biosynthetic process; kidney mesenchyme development; positive regulation of multicellular organism…	membrane; cell periphery; cytoplasm; growth cone; intracellular part; nuclear body; cell; organelle part; non-membrane-bounded organelle; membrane-enclosed lumen; cytoskeleton; nucleoplasm; intracellular organelle lumen; nuclear speck; intracellular; cell part; neuron projection; membrane-bounded organelle; neuron part; nucleoplasm part; organelle lumen; intracellular organelle; cell projection; …	organic cyclic compound binding; regulatory region DNA binding; heterocyclic compound binding; DNA binding; regulatory region nucleic acid binding; transcription corepressor activity; transcription regulatory region DNA binding; binding; nucleic acid binding; transcription factor binding transcription factor activity; transcription cofactor activity; protein binding transcription factor activity;	K17272
P27986	PIK3R1	Phosphatidylinositol 3-kinase regulatory subunit alpha	9.4821e-43	1079400000	484630000	1105600000	0.95955	0.9715	1.1285	nucl	single organism signaling; regulation of leukocyte activation; regulation of cell death; positive regulation of biosynthetic process; cellular lipid metabolic process; cellular metabolic process; lipid biosynthetic process; metabolic process; protein import into nucleus; regulation of glucose import; regulation of phosphorylation; cellular response to stimulus; insulin-like growth factor receptor…	membrane; cell periphery; cytoplasm; macromolecular complex; intracellular part; cytosol; cell; plasma membrane; intracellular; cell part; cytosolic part; protein complex; phosphatidylinositol 3-kinase complex; 1-phosphatidylinositol-4-phosphate 3-kinase, class IA complex; cytoplasmic part;	protein binding, bridging; 1-phosphatidylinositol binding; transmembrane receptor protein tyrosine kinase adaptor activity; hormone binding; receptor binding; ion binding; insulin binding; protein binding; kinase regulator activity; amide binding; peptide hormone binding; ErbB-3 class receptor binding; phosphatidylinositol 3-kinase binding; kinase activity; receptor tyrosine kinase binding; signa…				IPR000980; IPR011511; IPR001452; IPR008936; IPR000198;	Variant SH3 domain; SH3 domain; Rho GTPase activation protein; SH2 domain; Rho GTPase-activating protein domain;	Notch1-p56lck-PI3K complex; LAT-PLC-gamma-1-p85-GRB2-SOS signaling complex, C305 activated; CD19-Vav-PI 3-kinasecomplex; PDGFRA-PLC-gamma-1-PI3K-SHP-2 complex, PDGF stimulated; Phosphatidylinositol 3-kinase; Sam68-p85 P13K-IRS-1-IR signaling complex; p130Cas-ER-alpha-cSrc-kinase- PI3-kinase p85-subunit complex; LAT-PLC-gamma-1-p85-GRB2-CBL-VAV-SLP-76 signaling complex, C305 activated; CIN85 compl…
O43865	AHCYL1;AHCYL2	Putative adenosylhomocysteinase 2;Putative adenosylhomocysteinase 3	2.5093e-39	591390000	483930000	406260000	0.83	1.0238	0.90209	cyto	regulation of anion transport; single-organism process; nuclear export; nuclear transport; cellular metabolic process; protein transport; establishment of localization; metabolic process; establishment of localization in cell; positive regulation of sodium ion transport; regulation of localization; regulation of mRNA 3'-end processing; macromolecule metabolic process; protein localization; macrom…	organelle; intracellular membrane-bounded organelle; intracellular organelle; endoplasmic reticulum; cell part; intracellular; cytoplasm; intracellular part; membrane-bounded organelle; cell; cytoplasmic part;	organic cyclic compound binding; heterocyclic compound binding; adenosylhomocysteinase activity; hydrolase activity, acting on ether bonds; nucleoside phosphate binding; catalytic activity; binding; hydrolase activity; nucleotide binding; trialkylsulfonium hydrolase activity; small molecule binding;	K01251	E3.3.1.1; adenosylhomocysteinase [EC:3.3.1.1]	hsa01100 Metabolic pathways - Homo sapiens (human); hsa00270 Cysteine and methionine metabolism - Homo sapiens (human);	IPR016040; IPR015878;	S-adenosyl-L-homocysteine hydrolase, NAD binding domain; NAD(P)-binding domain;
P49848	TAF6	Transcription initiation factor TFIID subunit 6	6.041e-25	180060000	119330000	123160000	0.79179	0.89653	0.93051	nucl	biosynthetic process; multi-organism cellular process; DNA-dependent transcription, elongation; cellular metabolic process; negative regulation of cell proliferation; regulation of RNA biosynthetic process; metabolic process; macromolecule metabolic process; interspecies interaction between organisms; regulation of cell cycle; regulation of gene expression; heterocycle biosynthetic process; regul…	SAGA-type complex; cytoplasm; macromolecular complex; intracellular part; cell; histone acetyltransferase complex; organelle part; membrane-enclosed lumen; nucleoplasm; intracellular organelle lumen; intracellular; cell part; transcription factor TFIID complex; MLL1 complex; membrane-bounded organelle; nucleoplasm part; organelle lumen; intracellular organelle; nuclear DNA-directed RNA polymerase…	organic cyclic compound binding; heterocyclic compound binding; DNA binding; binding; nucleic acid binding transcription factor activity; nucleic acid binding; sequence-specific DNA binding transcription factor activity;	K03131	TAF6; transcription initiation factor TFIID subunit 6	hsa03022 Basal transcription factors - Homo sapiens (human); hsa05168 Herpes simplex infection - Homo sapiens (human);	IPR011442; IPR011989; IPR009072; IPR004823; IPR016024;	TATA box binding protein associated factor (TAF); Domain of unknown function DUF1546; Armadillo-type fold; Armadillo-like helical; Histone-fold;	TFIID complex, B-cell specific; ALL-1 supercomplex; TFIID-beta complex; TFIID subcomplex; TFIID complex; DA complex; TFTC complex; DAB complex; MOF complex; MLL1-WDR5 complex; Transcription initiation factor complex;
P05388	RPLP0;RPLP0P6	60S acidic ribosomal protein P0;60S acidic ribosomal protein P0-like	6.0299e-54	7367000000	5432300000	5266000000	0.91082	0.9547	1.0164	cyto_nucl	cellular component biogenesis; regulation of biological quality; ribonucleoprotein complex biogenesis; establishment of protein localization to organelle; single-organism process; biosynthetic process; multi-organism cellular process; modification of morphology or physiology of other organism; cellular metabolic process; protein transport; protein complex disassembly; establishment of localizatio…	intracellular organelle; ribosome; intracellular non-membrane-bounded organelle; cytosolic large ribosomal subunit; cytoplasm; intracellular organelle part; macromolecular complex; intracellular part; cell; cytosol; organelle part; non-membrane-bounded organelle; intracellular membrane-bounded organelle; organelle; nucleus; large ribosomal subunit; intracellular; cell part; ribosomal subunit; cyt…	organic cyclic compound binding; heterocyclic compound binding; RNA binding; binding; nucleic acid binding; structural molecule activity; structural constituent of ribosome;	K02941	RP-LP0; large subunit ribosomal protein LP0	hsa03010 Ribosome - Homo sapiens (human);			Ribosome, cytoplasmic; Nop56p-associated pre-rRNA complex; 60S ribosomal subunit, cytoplasmic;
O43292	GPAA1	Glycosylphosphatidylinositol anchor attachment 1 protein	5.7056e-06	76144000	77066000	88430000				plas	cellular component biogenesis; regulation of biological quality; glycerolipid metabolic process; membrane lipid metabolic process; phospholipid biosynthetic process; single-organism process; cellular lipid metabolic process; biosynthetic process; cellular metabolic process; lipoprotein metabolic process; phosphate-containing compound metabolic process; lipid biosynthetic process; maintenance of p…	membrane; intracellular organelle; endoplasmic reticulum; nuclear outer membrane-endoplasmic reticulum membrane network; organelle membrane; cytoplasm; intracellular organelle part; macromolecular complex; intrinsic to membrane; endomembrane system; intracellular part; cell; integral to membrane; organelle part; organelle; intracellular membrane-bounded organelle; integral to organelle membrane; …	tubulin binding; protein binding; cytoskeletal protein binding; binding;	K05289	GAA1; glycosylphosphatidylinositol transamidase	hsa01100 Metabolic pathways - Homo sapiens (human); hsa00563 Glycosylphosphatidylinositol(GPI)-anchor biosynthesis - Homo sapiens (human);			GAA1-GPI8-PIGT-PIG-PIGS complex;
Q9Y5R8	TRAPPC1	Trafficking protein particle complex subunit 1	0.0046728	276140000	110590000	83364000				cyto_nucl	transport; intracellular transport; establishment of localization in cell; vesicle-mediated transport; single-organism cellular process; Golgi vesicle transport; single-organism process; cytoplasmic transport; localization; cellular process; ER to Golgi vesicle-mediated transport; establishment of localization; cellular localization; single-organism transport;	organelle; intracellular membrane-bounded organelle; intracellular organelle; endoplasmic reticulum; cell part; intracellular; TRAPP complex; cytoplasm; macromolecular complex; intracellular part; protein complex; membrane-bounded organelle; cell; cytoplasmic part;					IPR011012;	Longin-like domain;
P04150	NR3C1	Glucocorticoid receptor	3.8965e-41	148860000	87063000	285470000	0.50304	0.54923	1.0141	nucl	regulation of cell death; gland development; regulation of steroid hormone biosynthetic process; regulation of neuron apoptotic process; single-organism process; biosynthetic process; regulation of lipid metabolic process; cellular metabolic process; mammary gland epithelium development; tissue morphogenesis; metabolic process; regulation of steroid biosynthetic process; macromolecule metabolic p…	mitochondrial matrix; intracellular organelle; membrane; mitochondrial part; intracellular organelle part; cytoplasm; nuclear lumen; intracellular part; cytosol; cell; organelle part; mitochondrion; intracellular membrane-bounded organelle; organelle; membrane-enclosed lumen; nucleus; nucleoplasm; intracellular organelle lumen; intracellular; cell part; membrane-bounded organelle; organelle lumen…	signaling receptor activity; steroid hormone receptor activity; DNA binding; glucocorticoid receptor activity; ion binding; zinc ion binding; sequence-specific DNA binding; signal transducer activity; steroid binding; sequence-specific DNA binding transcription factor activity; heterocyclic compound binding; organic cyclic compound binding; molecular transducer activity; receptor activity; transi…	K05771	NR3C1; glucocorticoid receptor	hsa04080 Neuroactive ligand-receptor interaction - Homo sapiens (human);	IPR013088; IPR008946; IPR001628; IPR000536;	Nuclear hormone receptor, ligand-binding, core; Zinc finger, nuclear hormone receptor-type; Zinc finger, NHR/GATA-type; Nuclear hormone receptor, ligand-binding;	GR-hnRNP U complex;
Q52LR7	EPC2	Enhancer of polycomb homolog 2	4.6904e-05	0	0	0				nucl	regulation of cellular process; cellular response to stress; cellular component organization; cellular aromatic compound metabolic process; regulation of macromolecule metabolic process; DNA metabolic process; regulation of nucleobase-containing compound metabolic process; single-organism process; biosynthetic process; response to stimulus; cellular metabolic process; organic substance metabolic …	intracellular organelle; intracellular organelle part; nuclear lumen; macromolecular complex; intracellular part; cell; H4/H2A histone acetyltransferase complex; histone acetyltransferase complex; organelle part; membrane-enclosed lumen; intracellular membrane-bounded organelle; NuA4 histone acetyltransferase complex; organelle; nucleoplasm; nucleus; intracellular organelle lumen; Piccolo NuA4 hi…		K11322			IPR009607; IPR019542;	Enhancer of polycomb-like, N-terminal; Enhancer of polycomb, C-terminal;	NuA4/Tip60 HAT complex; NuA4/Tip60-HAT complex A;
P50749	RASSF2	Ras association domain-containing protein 2	4.9899e-53	489420000	335510000	301060000	1.0672	1.0248	1.0306	nucl	regulation of cellular process; single organism signaling; cellular response to stimulus; signal transduction; regulation of biological process; cell communication; single-organism cellular process; single-organism process; response to stimulus; signaling; cellular process; cell cycle; biological regulation;	organelle; intracellular membrane-bounded organelle; intracellular organelle; nucleus; cell part; intracellular; cytoplasm; intracellular part; membrane-bounded organelle; cell;		K09851			IPR011524; IPR000159;	Ras-association; SARAH domain;
Q5JTD0	TJAP1	Tight junction-associated protein 1	2.0459e-10	22801000	20729000	25133000				nucl		intracellular organelle; cell junction; cytoplasm; intracellular part; cell-cell junction; cell; tight junction; apical junction complex; intracellular membrane-bounded organelle; organelle; nucleus; occluding junction; intracellular; cell part; membrane-bounded organelle; Golgi apparatus; cytoplasmic part;		K06105	TJP4; tight junction protein 4 (peripheral)	hsa04530 Tight junction - Homo sapiens (human);
P41212	ETV6	Transcription factor ETV6	1.5233e-41	133330000	122400000	120880000	0.97664	0.96493	1.0168	nucl	cellular aromatic compound metabolic process; cellular developmental process; single-organism process; biosynthetic process; cellular metabolic process; organic substance metabolic process; metabolic process; cell differentiation; heterocycle metabolic process; nucleobase-containing compound metabolic process; aromatic compound biosynthetic process; cellular nitrogen compound metabolic process; m…	organelle; intracellular membrane-bounded organelle; intracellular organelle; nucleus; cell part; intracellular; intracellular part; membrane-bounded organelle; cell;	organic cyclic compound binding; heterocyclic compound binding; DNA binding; binding; nucleic acid binding transcription factor activity; nucleic acid binding; sequence-specific DNA binding; sequence-specific DNA binding transcription factor activity;	K03211	ETV6_7; ETS translocation variant 6/7	hsa04320 Dorso-ventral axis formation - Homo sapiens (human); hsa05202 Transcriptional misregulation in cancer - Homo sapiens (human);	IPR011991; IPR003118; IPR000418; IPR013761;	Sterile alpha motif/pointed domain; Ets domain; Pointed domain; Winged helix-turn-helix DNA-binding domain;
Q9H3S7	PTPN23	Tyrosine-protein phosphatase non-receptor type 23	7.7629e-22	77707000	96436000	82285000	1.4568	1.6995	0.89633	nucl	cellular component organization; cellular developmental process; cellular protein metabolic process; cellular component morphogenesis; cilium morphogenesis; single-organism process; cellular metabolic process; phosphate-containing compound metabolic process; organic substance metabolic process; anatomical structure morphogenesis; metabolic process; cell part morphogenesis; cell projection morphog…	cilium; intracellular organelle; cell projection; intracellular non-membrane-bounded organelle; cytoplasmic vesicle; cytoskeletal part; membrane-bounded vesicle; cytoplasmic membrane-bounded vesicle; intracellular organelle part; vesicle; cytoplasm; intracellular part; cell projection part; cell; organelle part; non-membrane-bounded organelle; cytoskeleton; intracellular membrane-bounded organell…	hydrolase activity; phosphoprotein phosphatase activity; protein tyrosine phosphatase activity; catalytic activity; phosphoric ester hydrolase activity; phosphatase activity; hydrolase activity, acting on ester bonds;	K18040			IPR000387; IPR000242; IPR025304; IPR004328;	Protein-tyrosine phosphatase, receptor/non-receptor type; Protein-tyrosine/Dual specificity phosphatase; ALIX V-shaped domain; BRO1 domain;
Q99933	BAG1	BAG family molecular chaperone regulator 1	3.0027e-57	504320000	777940000	625700000	1.6197	1.6403	0.94949	nucl	regulation of cellular process; single organism signaling; regulation of cell death; negative regulation of programmed cell death; death; cell surface receptor signaling pathway; chaperone-mediated protein folding; regulation of programmed cell death; cellular protein metabolic process; single-organism process; negative regulation of biological process; negative regulation of cellular process; re…	organelle; intracellular membrane-bounded organelle; intracellular organelle; nucleus; cell part; intracellular; cytoplasm; intracellular part; membrane-bounded organelle; cell;	receptor signaling protein activity; molecular transducer activity; signal transducer activity;	K09555	BAG1; BCL2-associated athanogene 1	hsa04141 Protein processing in endoplasmic reticulum - Homo sapiens (human);	IPR003103; IPR000626;	BAG domain; Ubiquitin-like;
P14868	DARS	Aspartate--tRNA ligase, cytoplasmic	6.7821e-137	4272600000	4808800000	4606400000	1.3755	1.4266	0.99333	cyto	cellular component biogenesis; cellular component organization; cellular aromatic compound metabolic process; cellular protein metabolic process; aspartyl-tRNA aminoacylation; biosynthetic process; tRNA aminoacylation; cellular metabolic process; organic substance metabolic process; metabolic process; cellular amino acid metabolic process; heterocycle metabolic process; cellular component assembl…	cell part; intracellular; cytoplasm; intracellular part; cytosol; cell; cytoplasmic part;	ligase activity, forming aminoacyl-tRNA and related compounds; ATP binding; nucleoside phosphate binding; aspartate-tRNA ligase activity; ligase activity, forming carbon-oxygen bonds; nucleoside binding; ion binding; ligase activity; hydrolase activity; nucleotide binding; aminoacylase activity; heterocyclic compound binding; organic cyclic compound binding; ribonucleoside binding; ribonucleotide…	K01876	DARS; aspartyl-tRNA synthetase [EC:6.1.1.12]	hsa00970 Aminoacyl-tRNA biosynthesis - Homo sapiens (human);	IPR004364; IPR012340; IPR004365; IPR006195;	Aminoacyl-tRNA synthetase, class II (D/K/N); Nucleic acid-binding, OB-fold; OB-fold nucleic acid binding domain, AA-tRNA synthetase-type; Aminoacyl-tRNA synthetase, class II;	Multisynthetase complex;
Q7Z6B0	CCDC91	Coiled-coil domain-containing protein 91	2.3041e-06	0	0	0				cyto	establishment of protein localization; transport; organic substance transport; localization; macromolecule localization; protein localization; protein transport; establishment of localization;	membrane; organelle; intracellular membrane-bounded organelle; intracellular organelle; nucleus; cell part; intracellular; cytoplasm; intracellular part; cell; Golgi apparatus; membrane-bounded organelle; cytoplasmic part;
P05120	SERPINB2	Plasminogen activator inhibitor 2	2.3715e-06	224590000	14337000	103040000				extr	regulation of cellular process; single-multicellular organism process; regulation of cell death; blood coagulation; regulation of biological quality; negative regulation of programmed cell death; regulation of macromolecule metabolic process; regulation of programmed cell death; regulation of blood coagulation; negative regulation of multicellular organismal process; single-organism process; nega…	membrane; extracellular space; extracellular region part; cell periphery; cell part; intracellular; cytoplasm; intracellular part; cell; extracellular region; plasma membrane;	endopeptidase regulator activity; serine-type endopeptidase inhibitor activity; enzyme inhibitor activity; enzyme regulator activity; endopeptidase inhibitor activity; peptidase inhibitor activity; peptidase regulator activity;	K13963	SERPINB; serpin B	hsa05146 Amoebiasis - Homo sapiens (human);	IPR023796;	Serpin domain;
Q9UBN7	HDAC6	Histone deacetylase 6	4.2198e-89	0	0	0				nucl	cellular component biogenesis; positive regulation of cell migration; regulation of cell death; negative regulation of microtubule polymerization or depolymerization; positive regulation of biosynthetic process; autophagy; cellular metabolic process; regulation of receptor activity; protein transport; response to external stimulus; metabolic process; response to topologically incorrect protein; p…	membrane; microtubule; cytoplasmic microtubule; cell periphery; cytoplasm; macromolecular complex; intracellular part; cell; histone deacetylase complex; organelle part; non-membrane-bounded organelle; membrane-enclosed lumen; cytoskeleton; nucleoplasm; intracellular organelle lumen; microtubule cytoskeleton; intracellular; cell part; membrane part; perinuclear region of cytoplasm; membrane raft;…	dynein complex binding; NAD-dependent histone deacetylase activity (H3-K14 specific); tubulin deacetylase activity; hydrolase activity; protein binding; NAD-dependent histone deacetylase activity (H3-K9 specific); alpha-tubulin binding; small conjugating protein binding; histone deacetylase activity (H4-K16 specific); NAD-dependent histone deacetylase activity (H3-K18 specific); cytoskeletal prot…	K11407	HDAC6_10; histone deacetylase 6/10 [EC:3.5.1.98]	hsa05034 Alcoholism - Homo sapiens (human); hsa05203 Viral carcinogenesis - Homo sapiens (human);	IPR001607; IPR023801; IPR013083;	Zinc finger, UBP-type; Histone deacetylase domain; Zinc finger, RING/FYVE/PHD-type;	TCF4-CTNNB1-SUMO1-EP300-HADAC6 complex;
Q96BW9	TAMM41	Mitochondrial translocator assembly and maintenance protein 41 homolog	1.7617e-46	186860000	162310000	118450000				cyto	intracellular transport; cellular component organization; establishment of protein localization to organelle; protein import; mitochondrial transport; single-organism process; protein transport; establishment of localization; protein targeting; establishment of localization in cell; mitochondrion organization; intracellular protein transmembrane transport; intracellular protein transport; protein…	membrane; intracellular organelle; mitochondrial part; extrinsic to mitochondrial inner membrane; extrinsic to membrane; organelle membrane; intracellular organelle part; cytoplasm; organelle envelope; intracellular part; cell; mitochondrial membrane part; organelle part; mitochondrion; organelle; mitochondrial envelope; intracellular membrane-bounded organelle; intracellular; cell part; membrane…		K17807
Q08378	GOLGA3	Golgin subfamily A member 3	1.4388e-291	2466300000	2050700000	2504300000	1.0721	1.0322	1.1104	nucl	transport; intracellular transport; establishment of localization in cell; intra-Golgi vesicle-mediated transport; vesicle-mediated transport; single-organism cellular process; single-organism process; Golgi vesicle transport; localization; cellular process; single-organism transport; establishment of localization; cellular localization;	membrane; intracellular organelle; Golgi cisterna membrane; organelle membrane; intracellular organelle part; cytoplasm; Golgi membrane; macromolecular complex; endomembrane system; Golgi stack; intracellular part; cell; organelle part; intracellular membrane-bounded organelle; organelle; nucleus; intracellular; cell part; endoplasmic reticulum-Golgi intermediate compartment; Golgi apparatus part…	transporter activity;
Q9NZ71	RTEL1	Regulator of telomere elongation helicase 1	0.0031236	0	0	0				nucl	regulation of cellular process; cellular component organization; cellular response to stress; regulation of biological quality; cellular aromatic compound metabolic process; regulation of response to DNA damage stimulus; regulation of double-strand break repair via homologous recombination; regulation of macromolecule metabolic process; DNA metabolic process; regulation of nucleobase-containing c…	organelle; intracellular membrane-bounded organelle; intracellular organelle; nucleus; cell part; intracellular; intracellular part; membrane-bounded organelle; cell;	nucleoside phosphate binding; ATP-dependent helicase activity; hydrolase activity, acting on acid anhydrides; hydrolase activity; 4 iron, 4 sulfur cluster binding; ATPase activity; organic cyclic compound binding; heterocyclic compound binding; pyrophosphatase activity; catalytic activity; ribonucleotide binding; binding; ATP-dependent DNA helicase activity; purine ribonucleoside binding; cation …	K11136			IPR010614; IPR014013; IPR027417; IPR006554; IPR006555;	Helicase, superfamily 1/2, ATP-binding domain, DinG/Rad3-type; ATP-dependent helicase, C-terminal; Helicase-like, DEXD box c2 type; DEAD2; P-loop containing nucleoside triphosphate hydrolase;
Q9H1X3	DNAJC25	DnaJ homolog subfamily C member 25	7.1325e-06	24264000	28699000	59676000				plas	protein folding; metabolic process; cellular protein metabolic process; cellular macromolecule metabolic process; macromolecule metabolic process; protein metabolic process; primary metabolic process; cellular process; cellular metabolic process; organic substance metabolic process;	intrinsic to membrane; membrane; integral to membrane; membrane part;					IPR001623;	DnaJ domain;
Q9Y3A4	RRP7A	Ribosomal RNA-processing protein 7 homolog A	6.3025e-28	210620000	178950000	183080000	1.0014	0.80131	1.2588	mito			organic cyclic compound binding; heterocyclic compound binding; RNA binding; nucleoside phosphate binding; binding; nucleic acid binding; nucleotide binding; small molecule binding;	K14545	RRP7; ribosomal RNA-processing protein 7	hsa03008 Ribosome biogenesis in eukaryotes - Homo sapiens (human);	IPR000504; IPR012677;	Nucleotide-binding, alpha-beta plait; RNA recognition motif domain;
Q9BQ04	RBM4B	RNA-binding protein 4B	1.0894e-37	0	0	0				nucl	regulation of cellular process; single-multicellular organism process; cellular aromatic compound metabolic process; posttranscriptional regulation of gene expression; response to abiotic stimulus; regulation of macromolecule metabolic process; single-organism process; photoperiodism; response to stimulus; cellular metabolic process; organic substance metabolic process; entrainment of circadian c…	intracellular organelle; intracellular non-membrane-bounded organelle; intracellular organelle part; nuclear lumen; intracellular part; nucleolus; cell; organelle part; non-membrane-bounded organelle; organelle; intracellular membrane-bounded organelle; membrane-enclosed lumen; nucleus; intracellular organelle lumen; cell part; intracellular; membrane-bounded organelle; organelle lumen; nuclear p…	organic cyclic compound binding; heterocyclic compound binding; RNA binding; nucleoside phosphate binding; transition metal ion binding; binding; ion binding; nucleic acid binding; cation binding; metal ion binding; nucleotide binding; zinc ion binding; small molecule binding;				IPR000504; IPR012677; IPR001878;	Zinc finger, CCHC-type; Nucleotide-binding, alpha-beta plait; RNA recognition motif domain;
Q5RI15	COX20	Cytochrome c oxidase protein 20 homolog	6.1666e-07	0	0	0				cyto		intracellular organelle; membrane; mitochondrial part; organelle membrane; cytoplasm; intracellular organelle part; organelle envelope; intrinsic to membrane; intracellular part; cell; integral to membrane; organelle part; mitochondrion; organelle; intracellular membrane-bounded organelle; mitochondrial envelope; intracellular; cell part; membrane part; envelope; membrane-bounded organelle; mitoc…		K18184
Q15011	HERPUD1	Homocysteine-responsive endoplasmic reticulum-resident ubiquitin-like domain member 1 protein	0.00070209	0	0	0				nucl	single organism signaling; regulation of cell death; regulation of biological quality; cellular divalent inorganic cation homeostasis; positive regulation of cellular protein metabolic process; positive regulation of protein binding; single-organism process; cellular metabolic process; endoplasmic reticulum unfolded protein response; regulation of protein ubiquitination; negative regulation of pe…	membrane; intracellular organelle; endoplasmic reticulum; nuclear outer membrane-endoplasmic reticulum membrane network; organelle membrane; cytoplasm; intracellular organelle part; intrinsic to membrane; endomembrane system; intracellular part; cell; integral to membrane; organelle part; intracellular membrane-bounded organelle; organelle; endoplasmic reticulum part; intracellular; membrane part…		K14027	HERPUD1; homocysteine-responsive endoplasmic reticulum-resident ubiquitin-like domain member 1 protein	hsa04141 Protein processing in endoplasmic reticulum - Homo sapiens (human);	IPR000626;	Ubiquitin-like;
P49327	FASN	Fatty acid synthase;[Acyl-carrier-protein] S-acetyltransferase;[Acyl-carrier-protein] S-malonyltransferase;3-oxoacyl-[acyl-carrier-protein] synthase;3-oxoacyl-[acyl-carrier-protein] reductase;3-hydroxyacyl-[acyl-carrier-protein] dehydratase;Enoyl-[acyl-carrier-protein] reductase;Oleoyl-[acyl-carrier-protein] hydrolase	0	18090000000	17482000000	14085000000	1.0247	1.1904	0.81965	cyto	cofactor biosynthetic process; glycerolipid metabolic process; organic acid biosynthetic process; fatty-acyl-CoA metabolic process; cellular lipid metabolic process; biosynthetic process; cellular metabolic process; triglyceride biosynthetic process; thioester biosynthetic process; lipid biosynthetic process; metabolic process; cellular amino acid metabolic process; neutral lipid biosynthetic pro…	membrane; intracellular organelle; cytoplasmic vesicle; cell periphery; membrane-bounded vesicle; melanosome; cytoplasmic membrane-bounded vesicle; vesicle; cytoplasm; intracellular part; cytosol; cell; mitochondrion; plasma membrane; pigment granule; intracellular membrane-bounded organelle; organelle; glycogen granule; intracellular; cell part; Golgi apparatus; membrane-bounded organelle; cytop…	S-acyltransferase activity; nucleoside phosphate binding; enoyl-[acyl-carrier-protein] reductase (NADPH, B-specific) activity; oxidoreductase activity, acting on the CH-CH group of donors, NAD or NADP as acceptor; NADPH binding; hydrolase activity; carbon-oxygen lyase activity; organic cyclic compound binding; heterocyclic compound binding; acyl-[acyl-carrier-protein] hydrolase activity; oxidored…	K00665	FASN; fatty acid synthase, animal type [EC:2.3.1.85]	hsa00061 Fatty acid biosynthesis - Homo sapiens (human); hsa01100 Metabolic pathways - Homo sapiens (human); hsa01212 Fatty acid metabolism - Homo sapiens (human); hsa04910 Insulin signaling pathway - Homo sapiens (human); hsa04152 AMPK signaling pathway - Homo sapiens (human);	IPR016035; IPR013149; IPR016038; IPR011032; IPR020843; IPR013217; IPR016036; IPR014031; IPR014030; IPR014043; IPR016039; IPR023102; IPR016040; IPR001031; IPR009081; IPR001227; IPR020842;	Acyl transferase domain; Acyl carrier protein-like; Polyketide synthase/Fatty acid synthase, KR; Thiolase-like, subgroup; GroES (chaperonin 10)-like; Polyketide synthase, enoylreductase; Beta-ketoacyl synthase, C-terminal; Beta-ketoacyl synthase, N-terminal; Alcohol dehydrogenase, C-terminal; Fatty acid synthase, domain 2; Malonyl-CoA ACP transacylase, ACP-binding; Methyltransferase type 12; NAD(…
Q2TAA5	ALG11	GDP-Man:Man(3)GlcNAc(2)-PP-Dol alpha-1,2-mannosyltransferase	0.00031519	88996000	89069000	83676000	0.92974	1.2151	0.75114	plas	post-translational protein modification; macromolecule glycosylation; cellular protein metabolic process; biosynthetic process; peptidyl-asparagine modification; cellular metabolic process; organic substance metabolic process; metabolic process; carbohydrate derivative biosynthetic process; carbohydrate derivative metabolic process; macromolecule metabolic process; protein metabolic process; prot…	membrane; intracellular organelle; endoplasmic reticulum; nuclear outer membrane-endoplasmic reticulum membrane network; organelle membrane; cytoplasm; intracellular organelle part; intrinsic to membrane; endomembrane system; intracellular part; cell; integral to membrane; organelle part; intracellular membrane-bounded organelle; organelle; endoplasmic reticulum part; intracellular; membrane part…	GDP-Man:Man3GlcNAc2-PP-Dol alpha-1,2-mannosyltransferase activity; glycolipid mannosyltransferase activity; transferase activity, transferring hexosyl groups; mannosyltransferase activity; catalytic activity; alpha-1,2-mannosyltransferase activity; transferase activity, transferring glycosyl groups; transferase activity;	K03844	ALG11; alpha-1,2-mannosyltransferase [EC:2.4.1.131]	hsa01100 Metabolic pathways - Homo sapiens (human); hsa00510 N-Glycan biosynthesis - Homo sapiens (human);	IPR001296;	Glycosyl transferase, family 1;
O60306	AQR	Intron-binding protein aquarius	1.6287e-45	999100000	916560000	729860000	1.2446	1.1726	1.0129	cyto	RNA processing; cellular aromatic compound metabolic process; organic cyclic compound metabolic process; nitrogen compound metabolic process; primary metabolic process; cellular metabolic process; organic substance metabolic process; mRNA processing; RNA metabolic process; mRNA splicing, via spliceosome; metabolic process; RNA splicing, via transesterification reactions with bulged adenosine as n…	intracellular organelle; intracellular organelle part; macromolecular complex; intracellular part; spliceosomal complex; cell; organelle part; organelle; intracellular membrane-bounded organelle; nucleus; cell part; intracellular; catalytic step 2 spliceosome; ribonucleoprotein complex; membrane-bounded organelle; nuclear part;	organic cyclic compound binding; heterocyclic compound binding; RNA binding; pre-mRNA intronic binding; binding; nucleic acid binding; pre-mRNA binding;	K12874	AQR; intron-binding protein aquarius	hsa03040 Spliceosome - Homo sapiens (human);	IPR027417;	P-loop containing nucleoside triphosphate hydrolase;	Spliceosome; C complex spliceosome;
Q9UNA1	ARHGAP26	Rho GTPase-activating protein 26	3.5819e-14	0	0	0				cyto	regulation of cellular process; single organism signaling; cellular component biogenesis; single-multicellular organism process; cellular component organization; filopodium assembly; single-organism process; response to stimulus; signal transduction; actin cytoskeleton organization; cell communication; cellular component assembly; multicellular organismal development; cytoskeleton organization; c…	intracellular organelle; intracellular non-membrane-bounded organelle; cell junction; cytoplasm; anchoring junction; intracellular part; cytosol; cell; non-membrane-bounded organelle; organelle; cytoskeleton; focal adhesion; intracellular; cell part; adherens junction; cell-substrate junction; cell-substrate adherens junction; cytoplasmic part;	Rho GTPase activator activity; enzyme regulator activity; Ras GTPase activator activity; nucleoside-triphosphatase regulator activity; binding; GTPase regulator activity; phospholipid binding; ion binding; lipid binding; small GTPase regulator activity; anion binding; enzyme activator activity; GTPase activator activity;				IPR001452; IPR011993; IPR008936; IPR013606; IPR001849; IPR000198;	Pleckstrin homology-like domain; SH3 domain; Rho GTPase activation protein; Pleckstrin homology domain; IRSp53/MIM homology domain (IMD); Rho GTPase-activating protein domain;
Q13438	OS9	Protein OS-9	1.2452e-97	414120000	590480000	494390000	1.5154	1.8074	0.8756	E.R.	regulation of biological quality; single-organism process; cellular metabolic process; protein transport; establishment of localization; protein targeting; maintenance of protein localization in organelle; metabolic process; establishment of localization in cell; ER-associated protein catabolic process; protein localization to endoplasmic reticulum; protein localization to organelle; macromolecul…	cytoplasmic ubiquitin ligase complex; membrane; endoplasmic reticulum lumen; intracellular organelle; nuclear outer membrane-endoplasmic reticulum membrane network; endoplasmic reticulum; organelle membrane; cytoplasm; intracellular organelle part; macromolecular complex; endomembrane system; intracellular part; cell; organelle part; organelle; intracellular membrane-bounded organelle; membrane-e…	protein binding; glycoprotein binding; binding;	K10088	OS9; protein OS-9	hsa04141 Protein processing in endoplasmic reticulum - Homo sapiens (human);	IPR009011; IPR012913;	Mannose-6-phosphate receptor binding domain; Glucosidase II beta subunit-like;	HIF1A-OS9-EGLN3 complex; HIF1A-OS9-EGLN1 complex;
Q7Z569	BRAP	BRCA1-associated protein	1.7317e-53	367790000	282660000	211770000	0.75033	0.76001	0.94326	cyto	regulation of cellular process; single organism signaling; cellular response to stimulus; negative regulation of signal transduction; intracellular signal transduction; regulation of signaling; single-organism cellular process; intracellular protein kinase cascade; single-organism process; small GTPase mediated signal transduction; negative regulation of biological process; negative regulation of…	cell part; intracellular; cytoplasm; macromolecular complex; intracellular part; protein complex; cell; ubiquitin ligase complex;	nucleoside phosphate binding; small conjugating protein ligase activity; ion binding; ligase activity; nucleotide binding; amide binding; zinc ion binding; acid-amino acid ligase activity; signal sequence binding; heterocyclic compound binding; organic cyclic compound binding; ligase activity, forming carbon-nitrogen bonds; transition metal ion binding; peptide binding; catalytic activity; bindin…	K10632	BRAP; BRCA1-associated protein [EC:6.3.2.19]	hsa04014 Ras signaling pathway - Homo sapiens (human);	IPR011422; IPR001607; IPR001841; IPR013083; IPR012677;	BRCA1-associated 2; Zinc finger, UBP-type; Nucleotide-binding, alpha-beta plait; Zinc finger, RING-type; Zinc finger, RING/FYVE/PHD-type;
Q6P3X3	TTC27	Tetratricopeptide repeat protein 27	1.4351e-31	80240000	52452000	41947000	0.74466	0.76164	1.0074	cyto							IPR011990; IPR013026;	Tetratricopeptide-like helical; Tetratricopeptide repeat-containing domain;
Q9BVA0	KATNB1	Katanin p80 WD40 repeat-containing subunit B1	2.7487e-54	758980000	526560000	554490000	0.87435	0.77511	1.1793	nucl	regulation of cell death; negative regulation of microtubule polymerization or depolymerization; positive regulation of protein complex disassembly; cellular developmental process; negative regulation of cellular component organization; mitosis; neurogenesis; single-organism process; regulation of microtubule polymerization or depolymerization; protein transport; establishment of localization; pr…	membrane; microtubule; microtubule organizing center part; cell periphery; cytoplasm; neuronal cell body; macromolecular complex; growth cone; intracellular part; cell; organelle part; non-membrane-bounded organelle; cytoskeleton; microtubule organizing center; microtubule cytoskeleton; intracellular; cell part; neuron projection; neuron part; intracellular organelle; spindle pole; cell projectio…	tubulin binding; protein binding; cytoskeletal protein binding; microtubule binding; binding;				IPR017986; IPR015943;	WD40/YVTN repeat-like-containing domain; WD40-repeat-containing domain;
Q9H974	QTRTD1	Queuine tRNA-ribosyltransferase subunit QTRTD1	1.1479e-19	863070000	622370000	620380000	0.95916	0.97821	0.93606	cyto	nucleoside metabolic process; cellular aromatic compound metabolic process; biosynthetic process; nucleoside biosynthetic process; organonitrogen compound biosynthetic process; RNA modification; cellular metabolic process; organic substance metabolic process; metabolic process; carbohydrate derivative biosynthetic process; heterocycle metabolic process; aromatic compound biosynthetic process; nuc…	organelle; intracellular membrane-bounded organelle; intracellular organelle; cell part; intracellular; cytoplasm; intracellular part; membrane-bounded organelle; cell; mitochondrion; cytoplasmic part;	transferase activity, transferring pentosyl groups; catalytic activity; queuine tRNA-ribosyltransferase activity; binding; ion binding; cation binding; metal ion binding; transferase activity, transferring glycosyl groups; transferase activity;	K15407
Q8NCL4	GALNT6	Polypeptide N-acetylgalactosaminyltransferase 6	2.7663e-21	129350000	79725000	72436000				extr	post-translational protein modification; protein glycosylation; macromolecule glycosylation; glycoprotein biosynthetic process; cellular protein metabolic process; glycoprotein metabolic process; biosynthetic process; carbohydrate metabolic process; primary metabolic process; cellular metabolic process; organic substance biosynthetic process; cellular biosynthetic process; organic substance metab…	membrane; intracellular organelle; organelle membrane; cytoplasm; intracellular organelle part; Golgi membrane; intrinsic to membrane; endomembrane system; intracellular part; cell; integral to membrane; organelle part; intracellular membrane-bounded organelle; organelle; membrane part; cell part; intracellular; perinuclear region of cytoplasm; Golgi apparatus part; membrane-bounded organelle; Go…	polypeptide N-acetylgalactosaminyltransferase activity; transferase activity, transferring hexosyl groups; catalytic activity; UDP-glycosyltransferase activity; transferase activity, transferring glycosyl groups; acetylgalactosaminyltransferase activity; transferase activity;	K00710	GALNT; polypeptide N-acetylgalactosaminyltransferase [EC:2.4.1.41]	hsa00512 Mucin type O-Glycan biosynthesis - Homo sapiens (human); hsa01100 Metabolic pathways - Homo sapiens (human);	IPR000772; IPR001173;	Ricin B lectin domain; Glycosyltransferase 2-like;
Q9UPN4	AZI1	5-azacytidine-induced protein 1	1.3955e-96	211050000	169500000	155230000	0.84061	0.87215	0.86342	cyto_nucl	reproduction; developmental process; single-multicellular organism process; mitotic cell cycle; male gamete generation; reproductive process; spermatogenesis; cellular developmental process; sexual reproduction; single-organism cellular process; single-organism process; multicellular organismal process; gamete generation; multicellular organism reproduction; cell differentiation; single organism …	intracellular organelle; intracellular non-membrane-bounded organelle; cytoskeletal part; cytoplasm; intracellular organelle part; intracellular part; cytosol; cell; organelle part; non-membrane-bounded organelle; intracellular membrane-bounded organelle; organelle; cytoskeleton; microtubule organizing center; microtubule cytoskeleton; centrosome; cell part; intracellular; membrane-bounded organe…		K16540
Q6KCM7	SLC25A25	Calcium-binding mitochondrial carrier protein SCaMC-2	2.6458e-07	0	0	0				cyto	transport; transmembrane transport; single-organism cellular process; single-organism process; localization; cellular process; establishment of localization; single-organism transport;	intracellular organelle; membrane; mitochondrial part; organelle membrane; organelle envelope; intracellular organelle part; cytoplasm; intrinsic to membrane; intracellular part; cell; integral to membrane; organelle part; mitochondrion; organelle; intracellular membrane-bounded organelle; mitochondrial envelope; intracellular; cell part; membrane part; envelope; organelle inner membrane; membran…	cation binding; metal ion binding; calcium ion binding; binding; ion binding;	K14684			IPR011992; IPR002048; IPR023395;	EF-hand domain; Mitochondrial carrier domain; EF-hand domain pair;
O95159	ZFPL1	Zinc finger protein-like 1	1.1225e-07	15436000	13915000	9890000	0.76892	0.97015	0.78607	nucl	regulation of cellular process; regulation of gene expression; regulation of transcription, DNA-dependent; regulation of cellular biosynthetic process; regulation of primary metabolic process; regulation of macromolecule metabolic process; vesicle-mediated transport; regulation of nucleobase-containing compound metabolic process; regulation of macromolecule biosynthetic process; regulation of cel…	membrane; organelle; intracellular membrane-bounded organelle; intracellular organelle; nucleus; membrane part; cell part; intracellular; cytoplasm; intrinsic to membrane; intracellular part; cell; Golgi apparatus; membrane-bounded organelle; integral to membrane; cytoplasmic part;	organic cyclic compound binding; heterocyclic compound binding; DNA binding; transition metal ion binding; binding; ion binding; nucleic acid binding; metal ion binding; cation binding; zinc ion binding;				IPR001841; IPR013083;	Zinc finger, RING-type; Zinc finger, RING/FYVE/PHD-type;
Q2VPB7	AP5B1	AP-5 complex subunit beta-1	0.0001214	0	0	0				mito	intracellular transport; single-organism cellular process; single-organism process; organic substance transport; protein transport; cellular localization; establishment of localization; transport; endosomal transport; establishment of protein localization; establishment of localization in cell; localization; macromolecule localization; protein localization; cellular process; single-organism trans…	membrane; AP-type membrane coat adaptor complex; membrane part; cell part; intracellular; coated membrane; cytoplasm; macromolecular complex; intracellular part; membrane coat; cell; protein complex; cytoplasmic part;
Q9BQ69	MACROD1	O-acetyl-ADP-ribose deacetylase MACROD1	1.5331e-09	287900000	257730000	197480000				mito	purine nucleoside metabolic process; nucleoside metabolic process; cellular aromatic compound metabolic process; small molecule metabolic process; purine-containing compound metabolic process; organic cyclic compound metabolic process; nitrogen compound metabolic process; primary metabolic process; cellular metabolic process; organic substance metabolic process; metabolic process; heterocycle met…	organelle; intracellular membrane-bounded organelle; intracellular organelle; cell part; intracellular; cytoplasm; intracellular part; membrane-bounded organelle; cell; mitochondrion; cytoplasmic part;	deacetylase activity; hydrolase activity; catalytic activity;				IPR002589;	Macro domain;
Q96MN5	TCEANC2	Transcription elongation factor A N-terminal and central domain-containing protein 2	3.2292e-06	18014000	16054000	24986000	1.4194	1.0684	1.3177	nucl	heterocycle biosynthetic process; cellular aromatic compound metabolic process; nucleobase-containing compound biosynthetic process; organic cyclic compound metabolic process; nitrogen compound metabolic process; RNA biosynthetic process; biosynthetic process; primary metabolic process; organic substance biosynthetic process; cellular metabolic process; cellular biosynthetic process; organic subs…	organelle; intracellular membrane-bounded organelle; intracellular organelle; nucleus; cell part; intracellular; intracellular part; membrane-bounded organelle; cell;	organic cyclic compound binding; heterocyclic compound binding; DNA binding; binding; nucleic acid binding;				IPR017923; IPR003618;	Transcription elongation factor S-II, central domain; Transcription factor IIS, N-terminal;
Q96GX5	MASTL	Serine/threonine-protein kinase greatwall	6.7353e-07	0	0	0				nucl	regulation of cellular process; cellular response to stress; cellular component organization; negative regulation of phosphoprotein phosphatase activity; regulation of phosphoprotein phosphatase activity; negative regulation of protein phosphatase type 2A activity; regulation of protein phosphatase type 2A activity; mitosis; organelle fission; single-organism process; response to stimulus; negati…	intracellular organelle; intracellular non-membrane-bounded organelle; cytoskeletal part; cytoplasm; cell division site; intracellular organelle part; intracellular part; cell; cell division site part; organelle part; non-membrane-bounded organelle; intracellular membrane-bounded organelle; organelle; cytoskeleton; nucleus; microtubule organizing center; microtubule cytoskeleton; centrosome; cell…	nucleoside phosphate binding; phosphotransferase activity, alcohol group as acceptor; protein phosphatase binding; protein binding; protein kinase activity; protein phosphatase 2A binding; organic cyclic compound binding; heterocyclic compound binding; kinase activity; catalytic activity; ribonucleotide binding; binding; purine ribonucleoside binding; anion binding; phosphatase binding; adenyl ri…	K16309			IPR000719; IPR011009; IPR000961;	Protein kinase domain; Protein kinase-like domain; AGC-kinase, C-terminal;
Q9UK45	LSM7	U6 snRNA-associated Sm-like protein LSm7	3.5554e-09	0	0	0				mito	cellular aromatic compound metabolic process; cellular metabolic process; organic substance metabolic process; cellular nitrogen compound catabolic process; mRNA splicing, via spliceosome; metabolic process; RNA splicing, via transesterification reactions with bulged adenosine as nucleophile; heterocycle metabolic process; nucleobase-containing compound metabolic process; RNA splicing, via transe…	organelle; intracellular membrane-bounded organelle; intracellular organelle; nucleus; cell part; intracellular; cytoplasm; macromolecular complex; intracellular part; ribonucleoprotein complex; membrane-bounded organelle; cytosol; cell; cytoplasmic part;	organic cyclic compound binding; heterocyclic compound binding; RNA binding; U6 snRNA binding; binding; nucleic acid binding; snRNA binding;	K12626	LSM7; U6 snRNA-associated Sm-like protein LSm7	hsa03018 RNA degradation - Homo sapiens (human); hsa03040 Spliceosome - Homo sapiens (human);	IPR001163; IPR010920; IPR006649;	Ribonucleoprotein LSM domain; Like-Sm (LSM) domain; Ribonucleoprotein LSM domain, eukaryotic/archaea-type;	LSm2-8 complex; LSm1-7 complex; Spliceosome;
Q9H930	SP140L;SP140	Nuclear body protein SP140-like protein;Nuclear body protein SP140	2.4013e-18	0	0	0				nucl		organelle; intracellular membrane-bounded organelle; intracellular organelle; nucleus; cell part; intracellular; intracellular part; membrane-bounded organelle; cell;	organic cyclic compound binding; heterocyclic compound binding; DNA binding; transition metal ion binding; binding; ion binding; nucleic acid binding; metal ion binding; cation binding; zinc ion binding;				IPR001965; IPR001487; IPR010919; IPR004865; IPR013083; IPR011011; IPR000770; IPR019787;	Zinc finger, PHD-type; Zinc finger, PHD-finger; Zinc finger, FYVE/PHD-type; SAND domain; Sp100; Bromodomain; SAND domain-like; Zinc finger, RING/FYVE/PHD-type;
Q8WUB8	PHF10	PHD finger protein 10	3.7494e-34	20418000	12839000	15446000				nucl	regulation of cellular process; single-multicellular organism process; cellular aromatic compound metabolic process; regulation of macromolecule metabolic process; regulation of nucleobase-containing compound metabolic process; single-organism process; biosynthetic process; cellular metabolic process; organic substance metabolic process; regulation of RNA biosynthetic process; metabolic process; …	intracellular organelle; intracellular organelle part; macromolecular complex; intracellular part; cell; SWI/SNF superfamily-type complex; organelle part; intracellular membrane-bounded organelle; organelle; nucleus; cell part; intracellular; npBAF complex; protein complex; membrane-bounded organelle; BAF-type complex; nuclear part;	cation binding; metal ion binding; zinc ion binding; transition metal ion binding; binding; ion binding;				IPR001965; IPR013083; IPR011011; IPR019787;	Zinc finger, PHD-type; Zinc finger, PHD-finger; Zinc finger, FYVE/PHD-type; Zinc finger, RING/FYVE/PHD-type;
A0PJW6	TMEM223	Transmembrane protein 223	0.00057327	0	0	0				mito		organelle; intracellular membrane-bounded organelle; intracellular organelle; membrane; cell part; intracellular; membrane part; cytoplasm; intrinsic to membrane; intracellular part; cell; membrane-bounded organelle; integral to membrane; mitochondrion; cytoplasmic part;
Q16181	SEPT7	Septin-7	5.3249e-85	3037200000	2700700000	2700700000	1.1033	1.1362	1.0574	cyto	regulation of cellular process; cellular component biogenesis; cellular component organization; regulation of biological quality; mitosis; organelle fission; cellular developmental process; cellular component morphogenesis; cilium morphogenesis; single-organism process; regulation of multicellular organismal process; protein oligomerization; anatomical structure morphogenesis; cytokinesis; cellul…	membrane; cytoplasm; cell projection cytoplasm; macromolecular complex; cilium axoneme; cell; cell division site part; organelle part; non-membrane-bounded organelle; condensed chromosome; intracellular; neuron projection; membrane-bounded organelle; neuron projection terminus; actomyosin; neuron part; kinetochore; organelle lumen; cilium; cell projection; cytoskeletal part; condensed chromosome,…	nucleoside phosphate binding; nucleoside binding; ion binding; nucleotide binding; organic cyclic compound binding; heterocyclic compound binding; ribonucleoside binding; ribonucleotide binding; binding; purine ribonucleoside binding; anion binding; purine ribonucleotide binding; purine nucleoside binding; guanyl ribonucleotide binding; guanyl nucleotide binding; structural molecule activity; GTP…	K16944			IPR027417;	P-loop containing nucleoside triphosphate hydrolase;	Septin complex;
Q13144	EIF2B5	Translation initiation factor eIF-2B subunit epsilon	9.1723e-73	72048000	244630000	199080000	0.69476	0.6896	1.1017	nucl	single organism signaling; regulation of biological quality; positive regulation of cellular protein metabolic process; reproductive process; ensheathment of neurons; posttranscriptional regulation of gene expression; positive regulation of biosynthetic process; regulation of translation in response to stress; response to glucose stimulus; cellular metabolic process; neurological system process; …	intracellular organelle; cytoplasm; macromolecular complex; intracellular part; cytosol; cell; intracellular membrane-bounded organelle; organelle; nucleus; intracellular; cell part; eukaryotic translation initiation factor 2B complex; protein complex; membrane-bounded organelle; cytoplasmic part;	RNA binding; guanyl-nucleotide exchange factor activity; nucleoside-triphosphatase regulator activity; GTPase regulator activity; translation initiation factor activity; protein binding; heterocyclic compound binding; organic cyclic compound binding; translation factor activity, nucleic acid binding; enzyme regulator activity; catalytic activity; binding; translation initiation factor binding; nu…	K03240	EIF2B5; translation initiation factor eIF-2B subunit epsilon	hsa03013 RNA transport - Homo sapiens (human);	IPR003307; IPR011004; IPR016024; IPR016021;	W2 domain; Armadillo-type fold; Trimeric LpxA-like; MIF4-like, type 1/2/3;
O43583	DENR	Density-regulated protein	7.415e-59	2866600000	1838700000	1669400000	0.734	0.78241	0.96618	cyto			organic cyclic compound binding; heterocyclic compound binding; RNA binding; translation factor activity, nucleic acid binding; binding; nucleic acid binding; translation initiation factor activity;				IPR001950;	Translation initiation factor SUI1;
Q8TD30	GPT2	Alanine aminotransferase 2	7.4155e-16	64200000	43199000	62226000				mito	L-alanine catabolic process; alpha-amino acid catabolic process; dicarboxylic acid metabolic process; L-alanine metabolic process; organic acid biosynthetic process; pyruvate family amino acid catabolic process; alanine metabolic process; biosynthetic process; pyruvate family amino acid metabolic process; organonitrogen compound biosynthetic process; cellular metabolic process; organic substance …	mitochondrial matrix; intracellular organelle; mitochondrial part; cytoplasm; intracellular organelle part; intracellular part; cell; mitochondrion; organelle part; membrane-enclosed lumen; organelle; intracellular membrane-bounded organelle; intracellular organelle lumen; cell part; intracellular; membrane-bounded organelle; cytoplasmic part; organelle lumen;	transferase activity, transferring nitrogenous groups; L-alanine:2-oxoglutarate aminotransferase activity; catalytic activity; binding; ion binding; alanine-oxo-acid transaminase activity; anion binding; transaminase activity; transferase activity; cofactor binding; pyridoxal phosphate binding;	K00814	GPT; alanine transaminase [EC:2.6.1.2]	hsa01210 2-Oxocarboxylic acid metabolism - Homo sapiens (human); hsa01100 Metabolic pathways - Homo sapiens (human); hsa00250 Alanine, aspartate and glutamate metabolism - Homo sapiens (human); hsa01230 Biosynthesis of amino acids - Homo sapiens (human); hsa01200 Carbon metabolism - Homo sapiens (human);	IPR015424; IPR004839; IPR015421; IPR015422;	Aminotransferase, class I/classII; Pyridoxal phosphate-dependent transferase, major region, subdomain 2; Pyridoxal phosphate-dependent transferase; Pyridoxal phosphate-dependent transferase, major region, subdomain 1;
O00764	PDXK	Pyridoxal kinase	6.5143e-49	522390000	372170000	420880000	0.96186	0.87188	1.1163	cyto	cofactor biosynthetic process; pyridoxal phosphate metabolic process; single-organism process; biosynthetic process; pyridine-containing compound metabolic process; cellular metabolic process; phosphate-containing compound metabolic process; organic substance metabolic process; vitamin metabolic process; metabolic process; heterocycle metabolic process; cellular nitrogen compound metabolic proces…	organelle; intracellular membrane-bounded organelle; intracellular organelle; nucleus; cell part; intracellular; cytoplasm; intracellular part; membrane-bounded organelle; cytosol; cell; cytoplasmic part;	pyridoxal kinase activity; nucleoside phosphate binding; phosphotransferase activity, alcohol group as acceptor; sodium ion binding; protein dimerization activity; potassium ion binding; protein binding; pyridoxal phosphate binding; organic cyclic compound binding; heterocyclic compound binding; kinase activity; identical protein binding; catalytic activity; ribonucleotide binding; binding; purin…	K00868	pdxK; pyridoxine kinase [EC:2.7.1.35]	hsa00750 Vitamin B6 metabolism - Homo sapiens (human); hsa01100 Metabolic pathways - Homo sapiens (human);	IPR011611;	Carbohydrate kinase PfkB;	DNA repair complex NEIL1-PNK-Pol-LigIII-XRCC1; DNA repair complex NEIL2-PNK-Pol-LigIII-XRCC1;
Q6L8Q7	PDE12	2,5-phosphodiesterase 12	1.0426e-65	194790000	351640000	314570000				mito		organelle; intracellular membrane-bounded organelle; intracellular organelle; cell part; intracellular; cytoplasm; intracellular part; membrane-bounded organelle; cell; mitochondrion; cytoplasmic part;	hydrolase activity; catalytic activity;				IPR005135;	Endonuclease/exonuclease/phosphatase;
Q8WXW3	PIBF1	Progesterone-induced-blocking factor 1	1.5201e-06	0	0	0				nucl		intracellular organelle; intracellular non-membrane-bounded organelle; cytoskeletal part; intracellular organelle part; intracellular part; cell; organelle part; non-membrane-bounded organelle; organelle; cytoskeleton; microtubule organizing center; microtubule cytoskeleton; centrosome; cell part; intracellular;		K16538
Q9Y5Y2	NUBP2	Cytosolic Fe-S cluster assembly factor NUBP2	5.6146e-05	0	0	0				mito		intracellular organelle; intracellular non-membrane-bounded organelle; cytoskeletal part; intracellular organelle part; cytoplasm; intracellular part; cell; organelle part; non-membrane-bounded organelle; cytoskeleton; organelle; intracellular membrane-bounded organelle; nucleus; microtubule organizing center; microtubule cytoskeleton; intracellular; cell part; membrane-bounded organelle;	ATP binding; nucleoside phosphate binding; nucleoside binding; ion binding; nucleotide binding; 4 iron, 4 sulfur cluster binding; organic cyclic compound binding; heterocyclic compound binding; ribonucleoside binding; ribonucleotide binding; iron-sulfur cluster binding; binding; purine ribonucleoside binding; metal ion binding; cation binding; anion binding; purine ribonucleotide binding; adenyl …				IPR027417; IPR025669;	AAA domain; P-loop containing nucleoside triphosphate hydrolase;
Q86XA9	HEATR5A	HEAT repeat-containing protein 5A	3.5117e-05	0	0	0				plas							IPR011989; IPR016024;	Armadillo-type fold; Armadillo-like helical;
Q53RE8	ANKRD39	Ankyrin repeat domain-containing protein 39	2.2144e-10	0	0	0				extr							IPR020683;	Ankyrin repeat-containing domain;
P00403	MT-CO2	Cytochrome c oxidase subunit 2	1.1146e-10	380710000	320480000	323780000				plas	phosphorylation; mitochondrial electron transport, cytochrome c to oxygen; ATP synthesis coupled electron transport; oxidation-reduction process; small molecule metabolic process; oxidative phosphorylation; respiratory electron transport chain; cellular respiration; cellular metabolic process; phosphate-containing compound metabolic process; metabolic process; generation of precursor metabolites …	intracellular organelle; membrane; mitochondrial part; organelle membrane; organelle envelope; intracellular organelle part; cytoplasm; intrinsic to membrane; intracellular part; cell; integral to membrane; organelle part; mitochondrion; organelle; intracellular membrane-bounded organelle; mitochondrial envelope; intracellular; cell part; membrane part; envelope; organelle inner membrane; membran…	ion transmembrane transporter activity; ion binding; substrate-specific transporter activity; monovalent inorganic cation transmembrane transporter activity; oxidoreductase activity, acting on a heme group of donors, oxygen as acceptor; copper ion binding; oxidoreductase activity, acting on a heme group of donors; heme-copper terminal oxidase activity; hydrogen ion transmembrane transporter activ…	K02261	COX2; cytochrome c oxidase subunit 2	hsa04260 Cardiac muscle contraction - Homo sapiens (human); hsa05010 Alzheimer's disease - Homo sapiens (human); hsa05016 Huntington's disease - Homo sapiens (human); hsa04932 Non-alcoholic fatty liver disease (NAFLD) - Homo sapiens (human); hsa01100 Metabolic pathways - Homo sapiens (human); hsa00190 Oxidative phosphorylation - Homo sapiens (human); hsa05012 Parkinson's disease - Homo sapiens (h…	IPR002429; IPR008972; IPR014222; IPR011759;	Cytochrome c oxidase, subunit II; Cytochrome C oxidase subunit II, transmembrane domain; Cytochrome c oxidase subunit II C-terminal; Cupredoxin;	Ecsit complex;
O75533	SF3B1	Splicing factor 3B subunit 1	1.2902e-251	15612000000	12563000000	12594000000	1.0174	0.98538	1.0225	plas	single-multicellular organism process; cellular aromatic compound metabolic process; pattern specification process; single-organism process; cellular metabolic process; organic substance metabolic process; metabolic process; mRNA splicing, via spliceosome; RNA splicing, via transesterification reactions with bulged adenosine as nucleophile; heterocycle metabolic process; nucleobase-containing com…	intracellular organelle; intracellular organelle part; nuclear lumen; macromolecular complex; intracellular part; spliceosomal complex; nuclear body; cell; organelle part; membrane-enclosed lumen; organelle; intracellular membrane-bounded organelle; nucleoplasm; nucleus; intracellular organelle lumen; nuclear speck; cell part; intracellular; catalytic step 2 spliceosome; ribonucleoprotein complex…	chromatin binding; binding;	K12828	SF3B1; splicing factor 3B subunit 1	hsa03040 Spliceosome - Homo sapiens (human);	IPR011989; IPR015016; IPR016024;	Splicing factor 3B subunit 1; Armadillo-type fold; Armadillo-like helical;	18S U11/U12 snRNP; 17S U2 snRNP; SF3b complex; CDC5L complex; Spliceosome; C complex spliceosome;
Q969Q0	RPL36AL;RPL36A	60S ribosomal protein L36a-like;60S ribosomal protein L36a	0.00034024	2455000	2550500	2085700				extr	cellular protein metabolic process; biosynthetic process; primary metabolic process; cellular metabolic process; organic substance biosynthetic process; cellular biosynthetic process; organic substance metabolic process; metabolic process; cellular macromolecule biosynthetic process; cellular macromolecule metabolic process; gene expression; macromolecule metabolic process; protein metabolic proc…	ribosome; organelle; intracellular organelle; intracellular non-membrane-bounded organelle; cell part; intracellular; cytoplasm; macromolecular complex; intracellular part; cell; ribonucleoprotein complex; cytoplasmic part; non-membrane-bounded organelle;	structural constituent of ribosome; structural molecule activity;	K02929	RP-L44e; large subunit ribosomal protein L44e	hsa03010 Ribosome - Homo sapiens (human);	IPR011332;	Zinc-binding ribosomal protein;
Q63HN8	RNF213	E3 ubiquitin-protein ligase RNF213	5.6024e-54	426290000	235200000	183850000	0.30204	0.25296	1.0576	plas	protein ubiquitination; cellular protein metabolic process; protein modification by small protein conjugation or removal; primary metabolic process; protein autoubiquitination; cellular metabolic process; organic substance metabolic process; metabolic process; protein modification by small protein conjugation; cellular macromolecule metabolic process; cellular protein modification process; protei…	intracellular part; cell; cell part; intracellular; cytoplasm;	nucleoside phosphate binding; small conjugating protein ligase activity; ion binding; ligase activity; hydrolase activity, acting on acid anhydrides; hydrolase activity; nucleotide binding; zinc ion binding; acid-amino acid ligase activity; nucleoside-triphosphatase activity; ATPase activity; heterocyclic compound binding; organic cyclic compound binding; ligase activity, forming carbon-nitrogen …				IPR003593; IPR001841; IPR013083; IPR018957; IPR027417;	AAA+ ATPase domain; Zinc finger, RING-type; Zinc finger, C3HC4 RING-type; Zinc finger, RING/FYVE/PHD-type; P-loop containing nucleoside triphosphate hydrolase;
P84157	MXRA7	Matrix-remodeling-associated protein 7	8.4339e-06	34516000	16658000	12775000				extr		intrinsic to membrane; membrane; integral to membrane; membrane part;
P23743	DGKA	Diacylglycerol kinase alpha	1.2634e-10	67677000	64736000	31733000				cyto	regulation of cellular process; single organism signaling; protein kinase C-activating G-protein coupled receptor signaling pathway; single-multicellular organism process; cellular response to stimulus; blood coagulation; regulation of biological quality; regulation of body fluid levels; response to stress; cell surface receptor signaling pathway; platelet activation; intracellular signal transdu…	membrane; cell periphery; cell part; intracellular; cytoplasm; intracellular part; cytosol; cell; plasma membrane; cytoplasmic part;	ATP binding; nucleoside phosphate binding; phosphotransferase activity, alcohol group as acceptor; nucleoside binding; ion binding; diacylglycerol kinase activity; nucleotide binding; organic cyclic compound binding; heterocyclic compound binding; ribonucleoside binding; kinase activity; catalytic activity; ribonucleotide binding; binding; phospholipid binding; purine ribonucleoside binding; lipi…	K00901	E2.7.1.107; diacylglycerol kinase (ATP dependent) [EC:2.7.1.107]	hsa00564 Glycerophospholipid metabolism - Homo sapiens (human); hsa01100 Metabolic pathways - Homo sapiens (human); hsa04070 Phosphatidylinositol signaling system - Homo sapiens (human); hsa00561 Glycerolipid metabolism - Homo sapiens (human);	IPR001206; IPR002219; IPR000756; IPR016064; IPR011992; IPR002048;	EF-hand domain; Diacylglycerol kinase, catalytic domain; Protein kinase C-like, phorbol ester/diacylglycerol binding; Diacylglycerol kinase, accessory domain; EF-hand domain pair; ATP-NAD kinase-like domain;
P09917	ALOX5	Arachidonate 5-lipoxygenase	6.9585e-09	0	0	0				cyto	unsaturated fatty acid metabolic process; single-multicellular organism process; organic acid biosynthetic process; leukotriene biosynthetic process; leukotriene production involved in inflammatory response; single-organism process; fatty acid derivative metabolic process; biosynthetic process; cellular lipid metabolic process; response to stimulus; arachidonic acid metabolite production involved…	membrane; intracellular organelle; organelle membrane; nuclear envelope; intracellular organelle part; organelle envelope; cytoplasm; nuclear lumen; endomembrane system; intracellular part; cytosol; cell; organelle part; nuclear envelope lumen; intracellular membrane-bounded organelle; organelle; membrane-enclosed lumen; nuclear membrane; nucleus; intracellular organelle lumen; organelle envelope…	oxidoreductase activity, acting on single donors with incorporation of molecular oxygen, incorporation of two atoms of oxygen; iron ion binding; oxidoreductase activity, acting on single donors with incorporation of molecular oxygen; transition metal ion binding; catalytic activity; binding; dioxygenase activity; ion binding; cation binding; arachidonate 5-lipoxygenase activity; metal ion binding…	K00461	ALOX5; arachidonate 5-lipoxygenase [EC:1.13.11.34]	hsa04913 Ovarian steroidogenesis - Homo sapiens (human); hsa01100 Metabolic pathways - Homo sapiens (human); hsa04726 Serotonergic synapse - Homo sapiens (human); hsa00590 Arachidonic acid metabolism - Homo sapiens (human); hsa05145 Toxoplasmosis - Homo sapiens (human);	IPR001024; IPR008976; IPR013819;	Lipase/lipooxygenase, PLAT/LH2; Lipoxygenase, C-terminal; PLAT/LH2 domain;
P00441	SOD1	Superoxide dismutase [Cu-Zn]	9.3868e-159	9733200000	5403400000	5424100000	0.68026	0.66268	1.009	cyto	single organism signaling; regulation of leukocyte activation; regulation of cell death; ensheathment of neurons; reproductive process; regulation of neuron apoptotic process; cellular metabolic process; Schwann cell development; removal of superoxide radicals; hair cell differentiation; epidermal cell differentiation; regulation of protein serine/threonine kinase activity; metabolic process; mul…	dendrite; extracellular space; extracellular region part; cytoplasmic vesicle; vesicle; cytoplasm; neuronal cell body; cell projection cytoplasm; macromolecular complex; intracellular part; cell; organelle part; membrane-enclosed lumen; dendrite cytoplasm; intracellular organelle lumen; intracellular; cell part; microbody; neuron projection; membrane-bounded organelle; neuron part; organelle lume…	superoxide dismutase activity; protein phosphatase binding; oxidoreductase activity, acting on superoxide radicals as acceptor; protein dimerization activity; ion binding; antioxidant activity; protein binding; copper ion binding; zinc ion binding; oxidoreductase activity; identical protein binding; transition metal ion binding; catalytic activity; binding; protein homodimerization activity; cati…	K04565	SOD1; superoxide dismutase, Cu-Zn family [EC:1.15.1.1]	hsa05016 Huntington's disease - Homo sapiens (human); hsa05014 Amyotrophic lateral sclerosis (ALS) - Homo sapiens (human); hsa05020 Prion diseases - Homo sapiens (human); hsa04146 Peroxisome - Homo sapiens (human);	IPR001424;	Superoxide dismutase, copper/zinc binding domain;
Q9C0H2	TTYH3	Protein tweety homolog 3	2.0516e-10	0	0	0				plas		membrane; cell part; cell periphery; membrane part; chloride channel complex; macromolecular complex; intrinsic to membrane; ion channel complex; cell; protein complex; integral to membrane; plasma membrane;	chloride transmembrane transporter activity; ion transmembrane transporter activity; substrate-specific channel activity; passive transmembrane transporter activity; anion channel activity; substrate-specific transporter activity; ion channel activity; chloride channel activity; channel activity; inorganic anion transmembrane transporter activity; substrate-specific transmembrane transporter acti…
P16383	GCFC2	GC-rich sequence DNA-binding factor 2	1.0869e-10	27599000	30302000	22147000				nucl	regulation of cellular process; cellular aromatic compound metabolic process; regulation of macromolecule metabolic process; regulation of nucleobase-containing compound metabolic process; biosynthetic process; negative regulation of cellular process; negative regulation of cellular metabolic process; negative regulation of biological process; cellular metabolic process; negative regulation of RN…	organelle; intracellular membrane-bounded organelle; intracellular organelle; nucleus; cell part; intracellular; intracellular part; membrane-bounded organelle; cell;	organic cyclic compound binding; heterocyclic compound binding; DNA binding; binding; nucleic acid binding transcription factor activity; nucleic acid binding; sequence-specific DNA binding transcription factor activity;	K09061			IPR022783;	GC-rich sequence DNA-binding factor domain;
O60925	PFDN1	Prefoldin subunit 1	2.865e-09	1256900000	884430000	876340000	0.92314	0.91275	1.0282	cyto	single-multicellular organism process; cellular component organization; leukocyte activation; brain development; cellular protein metabolic process; single-organism process; cellular metabolic process; organic substance metabolic process; telencephalon development; protein folding; 'de novo' protein folding; metabolic process; actin cytoskeleton organization; forebrain development; multicellular …	cell part; intracellular; cytoplasm; prefoldin complex; macromolecular complex; intracellular part; cytosolic part; protein complex; cell; cytosol; cytoplasmic part;	sequence-specific DNA binding transcription factor activity; nucleic acid binding transcription factor activity;	K09548			IPR002777; IPR009053;	Prefoldin; Prefoldin beta-like;	CCT:PFD complex, testis specific; Prefoldin; Prefoldin complex; CCT:PFD complex;
O75306	NDUFS2	NADH dehydrogenase [ubiquinone] iron-sulfur protein 2, mitochondrial	4.7074e-41	843530000	571160000	583580000	1.0382	1.03	1.0548	mito	phosphorylation; response to stress; ATP synthesis coupled electron transport; oxidation-reduction process; small molecule metabolic process; oxidative phosphorylation; mitochondrial electron transport, NADH to ubiquinone; respiratory electron transport chain; response to stimulus; cellular respiration; cellular metabolic process; phosphate-containing compound metabolic process; metabolic process…	membrane; intracellular organelle; mitochondrial part; organelle membrane; cytoplasm; intracellular organelle part; organelle envelope; macromolecular complex; respiratory chain complex I; intracellular part; mitochondrial respiratory chain complex I; mitochondrial membrane part; cell; organelle part; mitochondrion; mitochondrial respiratory chain; organelle; intracellular membrane-bounded organe…	oxidoreductase activity, acting on NAD(P)H; nucleoside phosphate binding; ion binding; NADH dehydrogenase (quinone) activity; nucleotide binding; 4 iron, 4 sulfur cluster binding; cofactor binding; oxidoreductase activity, acting on NAD(P)H, quinone or similar compound as acceptor; NADH dehydrogenase (ubiquinone) activity; oxidoreductase activity; electron carrier activity; heterocyclic compound …	K03935	NDUFS2; NADH dehydrogenase (ubiquinone) Fe-S protein 2 [EC:1.6.5.3 1.6.99.3]	hsa05010 Alzheimer's disease - Homo sapiens (human); hsa05016 Huntington's disease - Homo sapiens (human); hsa04932 Non-alcoholic fatty liver disease (NAFLD) - Homo sapiens (human); hsa01100 Metabolic pathways - Homo sapiens (human); hsa00190 Oxidative phosphorylation - Homo sapiens (human); hsa05012 Parkinson's disease - Homo sapiens (human);	IPR001135;	NADH-quinone oxidoreductase, subunit D;	Respiratory chain complex I, mitochondrial; Respiratory chain complex Imitochondrial;
O60683	PEX10	Peroxisome biogenesis factor 10	0.00012146	0	0	0				nucl	intracellular transport; cellular component organization; establishment of protein localization to organelle; protein import; establishment of protein localization to peroxisome; single-organism process; protein import into peroxisome matrix; protein transport; establishment of localization; peroxisome organization; protein targeting; establishment of localization in cell; peroxisomal transport; …	membrane; intracellular organelle; microbody membrane; intrinsic to peroxisomal membrane; peroxisomal part; organelle membrane; peroxisome; intracellular organelle part; cytoplasm; intrinsic to membrane; microbody part; intracellular part; cell; integral to membrane; organelle part; peroxisomal membrane; organelle; intracellular membrane-bounded organelle; integral to organelle membrane; intracel…	cation binding; metal ion binding; zinc ion binding; transition metal ion binding; binding; ion binding;	K13346	PEX10; peroxin-10	hsa04146 Peroxisome - Homo sapiens (human);	IPR001841; IPR006845; IPR013083;	Zinc finger, RING-type; Zinc finger, RING/FYVE/PHD-type; Pex, N-terminal;
Q9H7N4	SCAF1	Splicing factor, arginine/serine-rich 19	2.9364e-35	32416000	17207000	28911000	0.82707	0.63081	1.3367	nucl	cellular aromatic compound metabolic process; biosynthetic process; cellular metabolic process; organic substance metabolic process; metabolic process; heterocycle metabolic process; aromatic compound biosynthetic process; nucleobase-containing compound metabolic process; cellular nitrogen compound metabolic process; macromolecule metabolic process; macromolecule biosynthetic process; RNA splicin…	organelle; intracellular membrane-bounded organelle; intracellular organelle; nucleus; cell part; intracellular; intracellular part; membrane-bounded organelle; cell;	organic cyclic compound binding; heterocyclic compound binding; RNA binding; binding; nucleic acid binding;
Q9UIC8	LCMT1	Leucine carboxyl methyltransferase 1	5.3909e-06	139430000	115820000	116740000	1.0465	1.0931	0.94974	cyto			S-adenosylmethionine-dependent methyltransferase activity; methyltransferase activity; protein methyltransferase activity; carboxyl-O-methyltransferase activity; catalytic activity; protein carboxyl O-methyltransferase activity; transferase activity, transferring one-carbon groups; O-methyltransferase activity; transferase activity; protein C-terminal carboxyl O-methyltransferase activity;	K18203
Q9UBW5	BIN2	Bridging integrator 2	3.4842e-13	612700000	481180000	1086100000	0.97135	0.92345	1.1812	nucl	cellular component biogenesis; cellular component organization; cell migration; localization of cell; membrane invagination; single-organism process; cell chemotaxis; response to stimulus; establishment of localization; phagocytosis; response to external stimulus; cellular component assembly; organelle assembly; macromolecular complex assembly; cellular process; protein complex assembly; cellular…	intracellular organelle; intracellular non-membrane-bounded organelle; cytoskeletal part; intracellular organelle part; cytoplasm; macromolecular complex; intracellular part; podosome; cell; actin cytoskeleton; organelle part; non-membrane-bounded organelle; cytoskeleton; organelle; intracellular; cell part; protein complex;	lipid binding; anion binding; binding; phospholipid binding; ion binding;				IPR027267; IPR004148;	Arfaptin homology (AH) domain/BAR domain; BAR domain;
P28749	RBL1	Retinoblastoma-like protein 1	1.9381e-06	76357000	108310000	111310000				plas	single organism signaling; regulation of biological quality; cell surface receptor signaling pathway; positive regulation of biosynthetic process; regulation of lipid metabolic process; cellular metabolic process; metabolic process; transmembrane receptor protein serine/threonine kinase signaling pathway; modification by symbiont of host morphology or physiology; response to endogenous stimulus; …	intracellular organelle; intracellular organelle part; macromolecular complex; nuclear lumen; intracellular part; transcription factor complex; cell; organelle part; organelle; intracellular membrane-bounded organelle; membrane-enclosed lumen; nucleoplasm; nucleus; intracellular organelle lumen; cell part; intracellular; protein complex; membrane-bounded organelle; organelle lumen; nuclear part;		K04681	RBL1; retinoblastoma-like protein 1	hsa04350 TGF-beta signaling pathway - Homo sapiens (human); hsa04110 Cell cycle - Homo sapiens (human); hsa05203 Viral carcinogenesis - Homo sapiens (human);	IPR015030; IPR002719; IPR013763; IPR024599; IPR002720;	Retinoblastoma-associated protein, N-terminal; Retinoblastoma-associated protein, C-terminal; Cyclin-like; Retinoblastoma-associated protein, B-box; Retinoblastoma-associated protein, A-box;	E2F4-p107-cyclinE complex; Emerin complex 32; E2F4-p107-cyclinA complex; Emerin regulatory complex; SMAD3-E2F4/5-p107-DP1 complex; E2F1-p107-cyclinA complex; LINC complex, S-phase; SMAD3/4-E2F4/5-p107-DP1 complex;
Q9Y2H6	FNDC3A	Fibronectin type-III domain-containing protein 3A	2.1497e-05	1091100000	9111500	76201000				E.R.	reproduction; single-multicellular organism process; reproductive process; cellular developmental process; male gonad development; male sex differentiation; gonad development; single-organism process; cell development; biological adhesion; cell differentiation; cell-cell adhesion; spermatid development; single organism reproductive process; germ cell development; sex differentiation; cell adhesio…	membrane; intracellular organelle; organelle membrane; cytoplasmic vesicle; membrane-bounded vesicle; cytoplasmic membrane-bounded vesicle; intracellular organelle part; vesicle; cytoplasm; Golgi membrane; vesicle membrane; intrinsic to membrane; endomembrane system; intracellular part; cytosol; cell; integral to membrane; organelle part; intracellular membrane-bounded organelle; organelle; membr…					IPR013783; IPR003961;	Immunoglobulin-like fold; Fibronectin, type III;
Q9UNM6	PSMD13	26S proteasome non-ATPase regulatory subunit 13	1.2424e-51	3889100000	3238400000	3270200000	1.0509	1.0209	1.0082	cyto	single organism signaling; regulation of cell death; positive regulation of cellular protein metabolic process; positive regulation of ubiquitin-protein ligase activity; regulation of cell cycle process; cellular metabolic process; signal transduction involved in mitotic G1 DNA damage checkpoint; signal transduction involved in mitotic DNA integrity checkpoint; positive regulation of ligase activ…	intracellular organelle; proteasome complex; proteasome regulatory particle; intracellular organelle part; cytoplasm; macromolecular complex; nuclear lumen; intracellular part; cytosol; cell; organelle part; organelle; intracellular membrane-bounded organelle; membrane-enclosed lumen; nucleoplasm; nucleus; intracellular organelle lumen; proteasome accessory complex; intracellular; cell part; prot…		K03039	PSMD13; 26S proteasome regulatory subunit N9	hsa03050 Proteasome - Homo sapiens (human); hsa05169 Epstein-Barr virus infection - Homo sapiens (human);	IPR000717;	Proteasome component (PCI) domain;	PA700-20S-PA28 complex; PA700 complex; 26S proteasome;
P09874	PARP1	Poly [ADP-ribose] polymerase 1	6.4596e-266	35325000000	23122000000	21763000000	0.81504	0.85272	0.93323	nucl	single organism signaling; macromolecule glycosylation; regulation of biological quality; cell surface receptor signaling pathway; cellular metabolic process; regulation of growth rate; metabolic process; carbohydrate derivative biosynthetic process; transmembrane receptor protein serine/threonine kinase signaling pathway; detection of stimulus; response to endogenous stimulus; response to growth…	intracellular organelle; intracellular non-membrane-bounded organelle; nuclear envelope; organelle envelope; intracellular organelle part; macromolecular complex; nuclear lumen; endomembrane system; intracellular part; nucleolus; transcription factor complex; cell; organelle part; non-membrane-bounded organelle; membrane-enclosed lumen; intracellular membrane-bounded organelle; organelle; nucleus…	transferase activity, transferring pentosyl groups; DNA binding; nucleoside phosphate binding; NAD+ ADP-ribosyltransferase activity; ion binding; nucleotide binding; zinc ion binding; cofactor binding; heterocyclic compound binding; organic cyclic compound binding; transition metal ion binding; NAD binding; catalytic activity; binding; nucleic acid binding; cation binding; metal ion binding; tran…	K10798	PARP; poly [ADP-ribose] polymerase [EC:2.4.2.30]	hsa03410 Base excision repair - Homo sapiens (human); hsa04064 NF-kappa B signaling pathway - Homo sapiens (human);	IPR008893; IPR004102; IPR012982; IPR001510; IPR012317; IPR001357;	BRCT domain; Poly(ADP-ribose) polymerase, regulatory domain; WGR domain; Poly(ADP-ribose) polymerase, catalytic domain; Zinc finger, PARP-type; PADR1;	MASH1 promoter-coactivator complex; CTCF-nucleophosmin-PARP-HIS-KPNA-LMNA-TOP complex; RC complex during S-phase of cell cycle; TLE1 corepressor complex; WRN-Ku70-Ku80-PARP1 complex; Condensin I-PARP-1-XRCC1 complex; Rap1 complex; CAMK2-delta-MASH1 promoter-coactivator complex; H2AX complex I; CDK8-MED6-PARP1 complex; NCOA6-DNA-PK-Ku-PARP1 complex; RC complex during G2/M-phase of cell cycle;
Q99832	CCT7	T-complex protein 1 subunit eta	1.6793e-125	12206000000	5453100000	6012000000	0.50195	0.45696	1.0762	cyto	protein folding; metabolic process; 'de novo' protein folding; 'de novo' posttranslational protein folding; cellular macromolecule metabolic process; cellular protein metabolic process; macromolecule metabolic process; protein metabolic process; primary metabolic process; cellular metabolic process; cellular process; organic substance metabolic process;	intracellular organelle; microtubule; intracellular non-membrane-bounded organelle; cytoskeletal part; intracellular organelle part; cytoplasm; chaperonin-containing T-complex; macromolecular complex; intracellular part; cell; cytosol; mitochondrion; organelle part; non-membrane-bounded organelle; intracellular membrane-bounded organelle; cytoskeleton; organelle; microtubule cytoskeleton; intrace…	ATP binding; nucleoside phosphate binding; nucleoside binding; ion binding; protein binding; nucleotide binding; organic cyclic compound binding; heterocyclic compound binding; ribonucleoside binding; ribonucleotide binding; binding; purine ribonucleoside binding; anion binding; purine ribonucleotide binding; unfolded protein binding; adenyl ribonucleotide binding; purine nucleoside binding; aden…	K09499			IPR027410; IPR027409; IPR027413;	GroEL-like apical domain; TCP-1-like chaperonin intermediate domain; GroEL-like equatorial domain;	CCT micro-complex;
Q6ZMU5	TRIM72	Tripartite motif-containing protein 72	4.9589e-78	3376400000	275310000	923930000	0.4105	0.037967	3.1585	nucl	cellular component biogenesis; cellular component organization; single-multicellular organism process; muscle system process; protein homooligomerization; plasma membrane repair; single-organism process; response to stimulus; protein oligomerization; establishment of localization; response to wounding; establishment of localization in cell; cellular component assembly; macromolecular complex asse…	membrane; intracellular organelle; organelle membrane; cytoplasmic vesicle; cell periphery; membrane-bounded vesicle; cytoplasmic membrane-bounded vesicle; vesicle; cytoplasm; intracellular organelle part; cytoplasmic vesicle part; vesicle membrane; intracellular part; cell; organelle part; plasma membrane; cytoplasmic vesicle membrane; organelle; intracellular membrane-bounded organelle; intrace…	amino acid binding; carboxylic acid binding; modified amino acid binding; transition metal ion binding; binding; phospholipid binding; ion binding; lipid binding; cation binding; metal ion binding; anion binding; zinc ion binding; phosphatidylserine binding;	K12036			IPR006574; IPR001841; IPR001870; IPR000315; IPR003877; IPR013083; IPR003879; IPR008985;	SPRY-associated; B30.2/SPRY domain; Concanavalin A-like lectin/glucanases superfamily; Butyrophylin-like; Zinc finger, RING-type; Zinc finger, RING/FYVE/PHD-type; SPla/RYanodine receptor SPRY; Zinc finger, B-box;
Q15648	MED1	Mediator of RNA polymerase II transcription subunit 1	3.6864e-44	221680000	205230000	198090000	0.97449	1.0403	1.1313	nucl	branch elongation of an epithelium; single organism signaling; regulation of cell death; gland development; regulation of keratinocyte proliferation; reproductive process; chordate embryonic development; muscle tissue morphogenesis; positive regulation of biosynthetic process; embryonic placenta development; regulation of response to extracellular stimulus; enucleate erythrocyte differentiation; …	intracellular organelle; intracellular non-membrane-bounded organelle; intracellular organelle part; nuclear lumen; macromolecular complex; intracellular part; nucleolus; cell; organelle part; non-membrane-bounded organelle; membrane-enclosed lumen; organelle; intracellular membrane-bounded organelle; nucleoplasm; nucleus; intracellular organelle lumen; mediator complex; cell part; intracellular;…	receptor activator activity; sequence-specific DNA binding RNA polymerase II transcription factor activity; thyroid hormone receptor binding; receptor binding; protein binding; hormone receptor binding; chromatin binding; sequence-specific DNA binding transcription factor activity; core promoter binding; heterocyclic compound binding; regulatory region DNA binding; organic cyclic compound binding…	K15144	MED1; mediator of RNA polymerase II transcription subunit 1	hsa04919 Thyroid hormone signaling pathway - Homo sapiens (human);	IPR019680;	Mediator complex, subunit Med1, metazoa/fungi;	Mediator complex; TRAP complex; CCNC-CDK8-MED1-MED6-MED7 xcomplex; ARC complex; HES1 promoter-Notch enhancer complex; BRD4 complex; P-TEFb-BRD4-TRAP220 complex; TFTC-type histone acetyl transferase complex; ARC92-Mediator complex; CRSP complex; SMCC complex; ARC-L complex; TRAP-SMCC mediator complex; DRIP complex;
Q12962	TAF10	Transcription initiation factor TFIID subunit 10	1.085e-08	0	0	0				cyto_nucl	cellular component biogenesis; protein modification by small protein removal; single-organism process; biosynthetic process; multi-organism cellular process; DNA-dependent transcription, elongation; cellular metabolic process; regulation of RNA biosynthetic process; metabolic process; cellular component assembly; macromolecular complex assembly; protein acylation; macromolecule metabolic process;…	SAGA-type complex; cytoplasm; macromolecular complex; intracellular part; cell; histone acetyltransferase complex; organelle part; membrane-enclosed lumen; nucleoplasm; intracellular organelle lumen; cell part; intracellular; transcription factor TFIID complex; perinuclear region of cytoplasm; membrane-bounded organelle; nucleoplasm part; organelle lumen; intracellular organelle; nuclear DNA-dire…	estrogen receptor binding; receptor binding; binding; transcription factor binding transcription factor activity; nuclear hormone receptor binding; steroid hormone receptor binding; transcription coactivator activity; protein binding; hormone receptor binding; RNA polymerase binding; transcription cofactor activity; protein binding transcription factor activity; enzyme binding;	K03134	TAF10; transcription initiation factor TFIID subunit 10	hsa03022 Basal transcription factors - Homo sapiens (human); hsa05168 Herpes simplex infection - Homo sapiens (human);			TFIID complex, B-cell specific; TFIID-beta complex; PCAF complex; TFIID complex; DA complex; TFTC complex; DAB complex; STAGA complex; GCN5-TRRAP histone acetyltransferase complex;
Q15813	TBCE	Tubulin-specific chaperone E	4.2092e-48	880190000	890460000	564430000	0.691	0.64665	1.1106	cyto	cellular component biogenesis; muscle system process; peripheral nervous system neuron development; cellular developmental process; neuron development; peripheral nervous system neuron axonogenesis; cellular component morphogenesis; neurogenesis; single-organism process; cellular metabolic process; protein folding; behavior; 'de novo' protein folding; metabolic process; muscle adaptation; cell pa…	intracellular organelle; microtubule; intracellular non-membrane-bounded organelle; cytoskeletal part; intracellular organelle part; cytoplasm; macromolecular complex; intracellular part; cell; organelle part; non-membrane-bounded organelle; organelle; cytoskeleton; microtubule cytoskeleton; intracellular; cell part; protein complex;	protein binding; chaperone binding; binding;				IPR000626; IPR000938;	CAP Gly-rich domain; Ubiquitin-like;
Q9Y5Z9	UBIAD1	UbiA prenyltransferase domain-containing protein 1	1.9178e-15	76569000	57055000	44534000				plas	quinone cofactor metabolic process; cofactor biosynthetic process; ketone biosynthetic process; menaquinone metabolic process; vitamin biosynthetic process; quinone biosynthetic process; single-organism biosynthetic process; quinone metabolic process; small molecule metabolic process; vitamin K metabolic process; coenzyme metabolic process; biosynthetic process; organic substance biosynthetic pro…	membrane; intracellular organelle; nuclear outer membrane-endoplasmic reticulum membrane network; endoplasmic reticulum; organelle membrane; intracellular organelle part; cytoplasm; intrinsic to membrane; endomembrane system; intracellular part; cell; integral to membrane; mitochondrion; organelle part; intracellular membrane-bounded organelle; organelle; nucleus; endoplasmic reticulum part; memb…	transferase activity, transferring alkyl or aryl (other than methyl) groups; prenyltransferase activity; catalytic activity; transferase activity;
Q99460	PSMD1	26S proteasome non-ATPase regulatory subunit 1	2.2516e-112	3667900000	4346000000	2152000000	0.8774	0.89486	0.94046	cyto	single organism signaling; regulation of cell death; positive regulation of cellular protein metabolic process; positive regulation of ubiquitin-protein ligase activity; regulation of cell cycle process; cellular metabolic process; signal transduction involved in mitotic G1 DNA damage checkpoint; signal transduction involved in mitotic DNA integrity checkpoint; positive regulation of ligase activ…	intracellular organelle; proteasome complex; proteasome regulatory particle; intracellular organelle part; cytoplasm; macromolecular complex; nuclear lumen; intracellular part; cytosol; cell; organelle part; organelle; intracellular membrane-bounded organelle; membrane-enclosed lumen; nucleoplasm; nucleus; intracellular organelle lumen; proteasome accessory complex; intracellular; cell part; prot…	enzyme regulator activity;	K03032	PSMD1; 26S proteasome regulatory subunit N2	hsa03050 Proteasome - Homo sapiens (human); hsa05169 Epstein-Barr virus infection - Homo sapiens (human);	IPR011989; IPR016024;	Armadillo-type fold; Armadillo-like helical;	PA700-20S-PA28 complex; PA700 complex;
P35790	CHKA	Choline kinase alpha	5.9838e-05	0	0	0				cyto	phosphatidylethanolamine biosynthetic process; glycerolipid metabolic process; organic hydroxy compound metabolic process; alcohol metabolic process; phospholipid biosynthetic process; single-organism process; cellular lipid metabolic process; biosynthetic process; cellular metabolic process; phosphate-containing compound metabolic process; lipid biosynthetic process; establishment of localizatio…	cell part; intracellular; cytoplasm; intracellular part; cytosol; cell; cytoplasmic part;	carboxylic ester hydrolase activity; nucleoside phosphate binding; phosphotransferase activity, alcohol group as acceptor; cholinesterase activity; choline binding; hydrolase activity; signal transducer activity; organic cyclic compound binding; heterocyclic compound binding; quaternary ammonium group binding; kinase activity; catalytic activity; ribonucleotide binding; binding; purine ribonucleo…	K14156	CHK; choline/ethanolamine kinase [EC:2.7.1.32 2.7.1.82]	hsa00564 Glycerophospholipid metabolism - Homo sapiens (human); hsa01100 Metabolic pathways - Homo sapiens (human);	IPR011009;	Protein kinase-like domain;
Q8NB25	FAM184A	Protein FAM184A	0.009371	8418300	6280300	7600300				cyto
Q14919	DRAP1	Dr1-associated corepressor	2.4548e-46	2141700000	1758600000	1948200000	1.2291	1.156	1.1022	plas	regulation of cellular process; cellular aromatic compound metabolic process; regulation of macromolecule metabolic process; regulation of nucleobase-containing compound metabolic process; biosynthetic process; negative regulation of cellular process; negative regulation of cellular metabolic process; negative regulation of biological process; cellular metabolic process; negative regulation of RN…	organelle; intracellular membrane-bounded organelle; intracellular organelle; nucleus; cell part; intracellular; intracellular part; membrane-bounded organelle; cell;	organic cyclic compound binding; heterocyclic compound binding; DNA binding; transcription corepressor activity; binding; nucleic acid binding transcription factor activity; nucleic acid binding; transcription factor binding transcription factor activity; transcription cofactor activity; sequence-specific DNA binding; protein binding transcription factor activity; sequence-specific DNA binding tr…				IPR003958; IPR009072;	Transcription factor CBF/NF-Y/archaeal histone; Histone-fold;	RNA polymerase II complex, chromatin structure modifying;
Q9Y291	MRPS33	28S ribosomal protein S33, mitochondrial	7.9426e-17	195770000	141290000	151810000	1.0487	1.071	0.99349	nucl	cellular protein metabolic process; biosynthetic process; primary metabolic process; cellular metabolic process; organic substance biosynthetic process; cellular biosynthetic process; organic substance metabolic process; metabolic process; cellular macromolecule biosynthetic process; cellular macromolecule metabolic process; gene expression; macromolecule metabolic process; protein metabolic proc…	intracellular organelle; ribosome; mitochondrial matrix; organellar small ribosomal subunit; mitochondrial part; intracellular non-membrane-bounded organelle; small ribosomal subunit; cytoplasm; intracellular organelle part; macromolecular complex; intracellular part; mitochondrial ribosome; cell; organellar ribosome; organelle part; mitochondrion; non-membrane-bounded organelle; organelle; intra…	structural constituent of ribosome; structural molecule activity;	K17411					28S ribosomal subunit, mitochondrial; 55S ribosome, mitochondrial;
P61247	RPS3A	40S ribosomal protein S3a	9.322e-74	5159600000	3710300000	4036200000	0.97299	0.82138	1.1683	nucl	establishment of protein localization to organelle; cellular developmental process; single-organism process; biosynthetic process; multi-organism cellular process; cellular metabolic process; protein transport; protein complex disassembly; establishment of localization; protein targeting; protein targeting to membrane; metabolic process; establishment of localization in cell; nuclear-transcribed …	intracellular organelle; ribosome; intracellular non-membrane-bounded organelle; small ribosomal subunit; cytoplasm; intracellular organelle part; nuclear lumen; macromolecular complex; intracellular part; nucleolus; cell; cytosol; organelle part; non-membrane-bounded organelle; membrane-enclosed lumen; intracellular membrane-bounded organelle; organelle; nucleus; intracellular organelle lumen; i…	organic cyclic compound binding; heterocyclic compound binding; RNA binding; binding; nucleic acid binding; structural molecule activity; structural constituent of ribosome;	K02984	RP-S3Ae; small subunit ribosomal protein S3Ae	hsa03010 Ribosome - Homo sapiens (human);			Ribosome, cytoplasmic; Nop56p-associated pre-rRNA complex; 40S ribosomal subunit, cytoplasmic;
O14757	CHEK1	Serine/threonine-protein kinase Chk1	1.8873e-28	274410000	150760000	169840000	0.76071	0.74828	1.0508	cyto	cellular response to UV; positive regulation of biosynthetic process; regulation of cell cycle process; cellular metabolic process; response to external stimulus; metabolic process; negative regulation of nuclear division; response to endogenous stimulus; cell cycle phase transition; regulation of cytoskeleton organization; macromolecule metabolic process; protein metabolic process; regulation of…	cytoplasm; intracellular part; cell; organelle part; chromosomal part; non-membrane-bounded organelle; membrane-enclosed lumen; condensed chromosome; cytoskeleton; nucleoplasm; microtubule organizing center; intracellular organelle lumen; microtubule cytoskeleton; cell part; intracellular; chromosome; membrane-bounded organelle; organelle lumen; replication fork; intracellular organelle; intracel…	ATP binding; nucleoside phosphate binding; phosphotransferase activity, alcohol group as acceptor; nucleoside binding; ion binding; histone kinase activity; protein kinase activity; nucleotide binding; organic cyclic compound binding; heterocyclic compound binding; ribonucleoside binding; histone kinase activity (H3-T11 specific); kinase activity; catalytic activity; ribonucleotide binding; bindi…	K02216	CHK1; serine/threonine-protein kinase Chk1 [EC:2.7.11.1]	hsa04110 Cell cycle - Homo sapiens (human); hsa05166 HTLV-I infection - Homo sapiens (human); hsa04115 p53 signaling pathway - Homo sapiens (human); hsa05203 Viral carcinogenesis - Homo sapiens (human);	IPR000719; IPR002290; IPR011009;	Protein kinase domain; Protein kinase-like domain; Serine/threonine- /dual specificity protein kinase, catalytic domain;	Ubiquitin E3 ligase;
Q8N392	ARHGAP18	Rho GTPase-activating protein 18	6.7373e-08	47611000	30340000	30914000				cyto	single organism signaling; regulation of cellular process; regulation of signaling; regulation of nucleobase-containing compound metabolic process; single-organism process; regulation of nucleoside metabolic process; regulation of nucleotide catabolic process; response to stimulus; signal transduction; regulation of cell communication; cell communication; positive regulation of hydrolase activity…	cell part; intracellular; cytoplasm; intracellular part; cytosol; cell; cytoplasmic part;	enzyme regulator activity; enzyme activator activity; nucleoside-triphosphatase regulator activity; GTPase activator activity; GTPase regulator activity;				IPR008936; IPR000198;	Rho GTPase activation protein; Rho GTPase-activating protein domain;
Q96BJ3	AIDA	Axin interactor, dorsalization-associated protein	7.2122e-10	0	0	0				nucl	regulation of stress-activated MAPK cascade; negative regulation of signal transduction; regulation of signaling; single-organism process; regulation of JUN kinase activity; negative regulation of protein modification process; regulation of protein serine/threonine kinase activity; dorsal/ventral pattern formation; regulation of stress-activated protein kinase signaling cascade; regulation of cel…	intracellular part; cell; cell part; intracellular; cytoplasmic part; cytoplasm;					IPR023421; IPR025939;	Axin interactor dorsalization-associated protein, C-terminal domain; Axin interactor, dorsalization-associated protein, N-terminal;
Q99487	PAFAH2	Platelet-activating factor acetylhydrolase 2, cytoplasmic	1.5737e-14	0	0	0				mito	regulation of cellular process; lipid catabolic process; regulation of cell death; negative regulation of programmed cell death; regulation of programmed cell death; negative regulation of biological process; negative regulation of cellular process; primary metabolic process; organic substance metabolic process; organic substance catabolic process; metabolic process; regulation of biological proc…	intracellular part; cell; cell part; intracellular; cytoplasm;	1-alkyl-2-acetylglycerophosphocholine esterase activity; carboxylic ester hydrolase activity; catalytic activity; binding; phospholipid binding; ion binding; hydrolase activity, acting on ester bonds; lipid binding; hydrolase activity; anion binding;	K01062	PAFAH; platelet-activating factor acetylhydrolase [EC:3.1.1.47]	hsa01100 Metabolic pathways - Homo sapiens (human); hsa00565 Ether lipid metabolism - Homo sapiens (human);
Q6ZT12	UBR3	E3 ubiquitin-protein ligase UBR3	7.2708e-13	104250000	84106000	86287000				plas	single-multicellular organism process; proteolysis involved in cellular protein catabolic process; cellular protein catabolic process; suckling behavior; chordate embryonic development; cellular protein metabolic process; single-organism process; response to stimulus; chemosensory behavior; cellular metabolic process; neurological system process; organic substance metabolic process; behavior; met…	intrinsic to membrane; membrane; integral to membrane; membrane part;	ligase activity, forming carbon-nitrogen bonds; transition metal ion binding; small conjugating protein ligase activity; catalytic activity; binding; ion binding; ubiquitin-protein ligase activity; ligase activity; metal ion binding; cation binding; zinc ion binding; acid-amino acid ligase activity;	K11978			IPR003126;	Zinc finger, N-recognin;
Q7Z4Q2	HEATR3	HEAT repeat-containing protein 3	4.8292e-10	284820000	286280000	159380000	0.43955	0.91105	0.49534	nucl							IPR011989; IPR016024;	Armadillo-type fold; Armadillo-like helical;
Q9NTI5	PDS5B	Sister chromatid cohesion protein PDS5 homolog B	7.2638e-110	1364700000	1592200000	1937400000	1.5907	1.4503	1.107	nucl	regulation of cellular process; cellular component organization; mitotic cell cycle; chromosome segregation; regulation of cell proliferation; organelle fission; mitosis; single-organism cellular process; mitotic sister chromatid segregation; single-organism process; cell proliferation; negative regulation of cellular process; negative regulation of biological process; mitotic sister chromatid co…	intracellular organelle; intracellular non-membrane-bounded organelle; intracellular organelle part; intracellular part; cell; organelle part; chromosomal part; non-membrane-bounded organelle; organelle; intracellular membrane-bounded organelle; nucleus; chromatin; intracellular; cell part; chromosome; membrane-bounded organelle;	DNA binding; ATP binding; nucleoside phosphate binding; nucleoside binding; ion binding; nucleotide binding; organic cyclic compound binding; heterocyclic compound binding; ribonucleoside binding; ribonucleotide binding; binding; nucleic acid binding; purine ribonucleoside binding; anion binding; purine ribonucleotide binding; adenyl ribonucleotide binding; purine nucleoside binding; adenyl nucle…	K11267			IPR011989; IPR016024;	Armadillo-type fold; Armadillo-like helical;	CDCA5-PDS5A-RAD21-SMC1A-PDS5B-SMC3 complex; Sororin-cohesin complex;
Q6NUQ4	TMEM214	Transmembrane protein 214	5.8407e-21	553200000	439660000	433780000	0.95314	0.92881	1.0278	cyto		intrinsic to membrane; membrane; integral to membrane; membrane part;
P49585	PCYT1A	Choline-phosphate cytidylyltransferase A	1.3003e-22	115810000	101610000	99264000	1.094	1.2235	0.88777	nucl	response to stimulus; response to abiotic stimulus;	membrane; intracellular organelle; endoplasmic reticulum; nuclear outer membrane-endoplasmic reticulum membrane network; organelle membrane; intracellular organelle part; cytoplasm; endomembrane system; intracellular part; cytosol; cell; organelle part; organelle; intracellular membrane-bounded organelle; glycogen granule; endoplasmic reticulum part; membrane part; intracellular; cell part; membr…	cytidylyltransferase activity; nucleotidyltransferase activity; catalytic activity; binding; lipid binding; choline-phosphate cytidylyltransferase activity; transferase activity; transferase activity, transferring phosphorus-containing groups;	K00968	PCYT1; choline-phosphate cytidylyltransferase [EC:2.7.7.15]	hsa00564 Glycerophospholipid metabolism - Homo sapiens (human); hsa01100 Metabolic pathways - Homo sapiens (human);	IPR014729; IPR004821;	Rossmann-like alpha/beta/alpha sandwich fold; Cytidyltransferase-like domain;
O14981	BTAF1	TATA-binding protein-associated factor 172	3.1183e-68	314430000	256760000	295120000	1.0196	0.71431	1.3073	plas	regulation of cellular process; regulation of macromolecule metabolic process; regulation of nucleobase-containing compound metabolic process; negative regulation of cellular process; negative regulation of cellular metabolic process; negative regulation of biological process; negative regulation of RNA metabolic process; negative regulation of transcription, DNA-dependent; regulation of RNA bios…	organelle; intracellular membrane-bounded organelle; intracellular organelle; nucleus; cell part; intracellular; intracellular part; membrane-bounded organelle; cell;	DNA binding; ATP binding; nucleoside phosphate binding; helicase activity; nucleoside binding; ion binding; hydrolase activity, acting on acid anhydrides; hydrolase activity; nucleotide binding; nucleoside-triphosphatase activity; sequence-specific DNA binding transcription factor activity; organic cyclic compound binding; heterocyclic compound binding; ribonucleoside binding; pyrophosphatase act…	K15192			IPR011989; IPR014001; IPR027417; IPR001650; IPR016024; IPR022707; IPR000330;	Helicase, C-terminal; Helicase, superfamily 1/2, ATP-binding domain; Armadillo-type fold; Armadillo-like helical; Domain of unknown function DUF3535; SNF2-related; P-loop containing nucleoside triphosphate hydrolase;
P82675	MRPS5	28S ribosomal protein S5, mitochondrial	1.6391e-09	59956000	53110000	56018000				mito	cellular protein metabolic process; biosynthetic process; primary metabolic process; cellular metabolic process; organic substance biosynthetic process; cellular biosynthetic process; organic substance metabolic process; metabolic process; cellular macromolecule biosynthetic process; cellular macromolecule metabolic process; gene expression; macromolecule metabolic process; protein metabolic proc…	ribosome; intracellular organelle; intracellular non-membrane-bounded organelle; cytoplasm; macromolecular complex; intracellular part; cell; mitochondrion; non-membrane-bounded organelle; intracellular membrane-bounded organelle; organelle; intracellular; cell part; membrane-bounded organelle; ribonucleoprotein complex; cytoplasmic part;	organic cyclic compound binding; heterocyclic compound binding; RNA binding; binding; nucleic acid binding; structural molecule activity; structural constituent of ribosome;	K02988	RP-S5; small subunit ribosomal protein S5	hsa03010 Ribosome - Homo sapiens (human);	IPR014720; IPR005324; IPR020568; IPR014721; IPR013810;	Double-stranded RNA-binding domain; Ribosomal protein S5, N-terminal; Ribosomal protein S5, C-terminal; Ribosomal protein S5 domain 2-type fold; Ribosomal protein S5 domain 2-type fold, subgroup;	28S ribosomal subunit, mitochondrial; 55S ribosome, mitochondrial;
Q8N999	C12orf29	Uncharacterized protein C12orf29	2.8981e-10	189300000	108600000	92194000	0.90442	0.77007	1.1079	mito
Q13601	KRR1	KRR1 small subunit processome component homolog	6.2962e-15	421920000	229260000	248330000	0.547	0.47602	1.1908	nucl	rRNA metabolic process; RNA processing; ncRNA processing; cellular component biogenesis; ribonucleoprotein complex biogenesis; cellular aromatic compound metabolic process; nitrogen compound metabolic process; ribosome biogenesis; organic cyclic compound metabolic process; primary metabolic process; cellular metabolic process; organic substance metabolic process; RNA metabolic process; metabolic …	intracellular organelle; intracellular non-membrane-bounded organelle; intracellular organelle part; cytoplasm; macromolecular complex; nuclear lumen; intracellular part; nucleolus; cell; organelle part; non-membrane-bounded organelle; organelle; intracellular membrane-bounded organelle; membrane-enclosed lumen; nucleus; intracellular organelle lumen; intracellular; cell part; ribonucleoprotein c…	organic cyclic compound binding; heterocyclic compound binding; RNA binding; binding; nucleic acid binding;	K06961			IPR004087; IPR004088;	K Homology domain; K Homology domain, type 1;
P56589	PEX3	Peroxisomal biogenesis factor 3	2.512e-14	238280000	117280000	447420000	3.4434	0.59594	5.4232	pero	cellular component biogenesis; intracellular transport; peroxisome membrane biogenesis; cellular component organization; establishment of protein localization to organelle; peroxisomal membrane transport; protein import; establishment of protein localization to peroxisome; single-organism process; protein transport; establishment of localization; protein targeting; peroxisome organization; protei…	membrane; endoplasmic reticulum; organelle membrane; cytoplasm; macromolecular complex; intrinsic to membrane; microbody part; intracellular part; cell; organelle part; peroxisomal membrane; integral to organelle membrane; protein-lipid complex; membrane part; intracellular; cell part; microbody; integral to peroxisomal membrane; membrane-bounded organelle; intracellular organelle; microbody memb…	lipid binding; protein binding; binding; protein dimerization activity;	K13336	PEX3; peroxin-3	hsa04146 Peroxisome - Homo sapiens (human);
Q9Y6M7	SLC4A7	Sodium bicarbonate cotransporter 3	1.0819e-11	39091000	42110000	41578000				plas	circulatory system development; single-multicellular organism process; camera-type eye development; retinal cell programmed cell death; inner ear receptor cell differentiation; death; brain development; cellular developmental process; neuron development; neurogenesis; single-organism process; pons development; cell development; neural nucleus development; hair cell differentiation; anatomical str…	intracellular organelle; basolateral plasma membrane; membrane; cell projection; apical plasma membrane; intracellular non-membrane-bounded organelle; cell periphery; intrinsic to membrane; intracellular part; stereocilium bundle; cell; stereocilium; integral to membrane; organelle part; plasma membrane; non-membrane-bounded organelle; organelle; plasma membrane part; cell part; membrane part; in…	solute:cation symporter activity; active transmembrane transporter activity; secondary active transmembrane transporter activity; inorganic anion exchanger activity; ion transmembrane transporter activity; symporter activity; bicarbonate transmembrane transporter activity; anion:anion antiporter activity; substrate-specific transporter activity; monovalent inorganic cation transmembrane transport…	K13858			IPR011531; IPR013769; IPR016152;	Band 3 cytoplasmic domain; Bicarbonate transporter, C-terminal; Phosphotransferase/anion transporter;
A2CJ06	DYTN	Dystrotelin	0.0018352	0	0	0				cyto_nucl		membrane; cell; cell part; cell periphery; plasma membrane;	transition metal ion binding; binding; ion binding; metal ion binding; cation binding; calcium ion binding; zinc ion binding;				IPR015154; IPR011992; IPR015153; IPR000433;	EF-hand domain, type 1; Zinc finger, ZZ-type; EF-hand domain pair; EF-hand domain, type 2;
Q8NC44	FAM134A	Protein FAM134A	0.0016079	0	0	0				plas		membrane; organelle; intracellular membrane-bounded organelle; intracellular organelle; endoplasmic reticulum; membrane part; cell part; intracellular; cytoplasm; intrinsic to membrane; intracellular part; membrane-bounded organelle; cell; integral to membrane; cytoplasmic part;
Q969X0	RILPL2	RILP-like protein 2	1.2792e-15	168800000	129470000	103570000	0.77788	0.87304	0.89534	nucl		membrane; cell periphery; cell part; intracellular; cytoplasm; intracellular part; cell; cytosol; plasma membrane; cytoplasmic part;
Q9Y6R0	NUMBL	Numb-like protein	4.0633e-06	0	0	0				nucl	single organism signaling; somatic stem cell division; cell surface receptor signaling pathway; brain development; cellular developmental process; neurogenesis; single-organism process; cellular response to cytokine stimulus; telencephalon development; neural precursor cell proliferation; metabolic process; signal transduction; cell communication; protein metabolic process; macromolecule metaboli…	intracellular part; cell; cell part; intracellular; cytoplasm;		K06057	NUMBL; numb	hsa04330 Notch signaling pathway - Homo sapiens (human);	IPR010449; IPR011993; IPR006020;	PTB/PI domain; Pleckstrin homology-like domain; NUMB domain;
O00329	PIK3CD	Phosphatidylinositol 4,5-bisphosphate 3-kinase catalytic subunit delta isoform	7.1238e-27	173340000	109070000	315440000	1.1061	0.7684	1.4749	cyto	single organism signaling; mast cell activation involved in immune response; regulation of biological quality; leukocyte activation; cell surface receptor signaling pathway; cellular metabolic process; T cell activation; lymphocyte chemotaxis; response to external stimulus; metabolic process; natural killer cell activation; macromolecule metabolic process; protein metabolic process; single-organi…	membrane; cell periphery; cell part; intracellular; cytoplasm; macromolecular complex; intracellular part; cytosolic part; protein complex; phosphatidylinositol 3-kinase complex; cytosol; cell; plasma membrane; cytoplasmic part;	phosphatidylinositol kinase activity; ATP binding; nucleoside phosphate binding; phosphotransferase activity, alcohol group as acceptor; nucleoside binding; ion binding; nucleotide binding; phosphatidylinositol 3-kinase activity; organic cyclic compound binding; heterocyclic compound binding; ribonucleoside binding; kinase activity; ribonucleotide binding; catalytic activity; phosphatidylinositol…	K00922	PIK3C; phosphatidylinositol-4,5-bisphosphate 3-kinase [EC:2.7.1.153]	hsa04662 B cell receptor signaling pathway - Homo sapiens (human); hsa05220 Chronic myeloid leukemia - Homo sapiens (human); hsa04014 Ras signaling pathway - Homo sapiens (human); hsa04150 mTOR signaling pathway - Homo sapiens (human); hsa04022 cGMP-PKG signaling pathway - Homo sapiens (human); hsa05222 Small cell lung cancer - Homo sapiens (human); hsa05162 Measles - Homo sapiens (human); hsa052…	IPR000403; IPR001263; IPR003113; IPR002420; IPR011009; IPR016024; IPR000008; IPR000341;	Phosphatidylinositol 3-kinase Ras-binding (PI3K RBD) domain; Phosphoinositide 3-kinase, accessory (PIK) domain; Armadillo-type fold; Phosphatidylinositol 3-kinase adaptor-binding (PI3K ABD) domain; Phosphatidylinositol 3-/4-kinase, catalytic domain; Phosphatidylinositol 3-kinase, C2 domain; Protein kinase-like domain; C2 domain;
Q8TBC4	UBA3	NEDD8-activating enzyme E1 catalytic subunit	1.2807e-35	332180000	341110000	372230000	1.3532	1.2433	1.0759	cyto	regulation of cellular process; regulation of macromolecule metabolic process; regulation of nucleobase-containing compound metabolic process; cellular protein metabolic process; single-organism process; negative regulation of biological process; negative regulation of cellular metabolic process; negative regulation of cellular process; endomitotic cell cycle; negative regulation of RNA metabolic…	organelle; intracellular membrane-bounded organelle; intracellular organelle; nucleus; cell part; intracellular; intracellular part; membrane-bounded organelle; cell;	small protein activating enzyme activity; ATP binding; nucleoside phosphate binding; nucleoside binding; ion binding; ligase activity; nucleotide binding; acid-amino acid ligase activity; ligase activity, forming carbon-nitrogen bonds; organic cyclic compound binding; heterocyclic compound binding; ribonucleoside binding; NEDD8 activating enzyme activity; catalytic activity; ribonucleotide bindin…	K10686	UBE1C; ubiquitin-activating enzyme E1 C [EC:6.3.2.19]	hsa04120 Ubiquitin mediated proteolysis - Homo sapiens (human);	IPR019572; IPR000594; IPR009036; IPR023318; IPR016040; IPR014929;	Ubiquitin-activating enzyme; E2 binding; Molybdenum cofactor biosynthesis, MoeB; Ubiquitin activating enzyme, alpha domain; NAD(P)-binding domain; UBA/THIF-type NAD/FAD binding fold;	APPBP1-UBA3 complex;
P53985	SLC16A1	Monocarboxylate transporter 1	2.5869e-50	1939700000	918830000	948240000	0.4447	0.36109	1.2328	plas	cell migration; single-multicellular organism process; blood coagulation; regulation of biological quality; localization of cell; single-organism process; response to stimulus; cellular metabolic process; hemostasis; organic substance metabolic process; response to wounding; pyruvate metabolic process; metabolic process; monocarboxylic acid metabolic process; cellular process; regulation of body …	intracellular organelle; membrane; cell periphery; cytoplasm; intrinsic to membrane; intracellular part; cell; integral to membrane; mitochondrion; plasma membrane; intracellular membrane-bounded organelle; organelle; membrane part; intracellular; cell part; membrane-bounded organelle; cytoplasmic part;	active transmembrane transporter activity; secondary active transmembrane transporter activity; organic acid transmembrane transporter activity; ion transmembrane transporter activity; symporter activity; organic hydroxy compound transmembrane transporter activity; substrate-specific transporter activity; monocarboxylic acid transmembrane transporter activity; secondary active monocarboxylate tra…	K08179			IPR020846; IPR016196;	Major facilitator superfamily domain, general substrate transporter; Major facilitator superfamily domain;
Q99952	PTPN18	Tyrosine-protein phosphatase non-receptor type 18	4.9454e-08	0	0	0				cyto_nucl		organelle; intracellular membrane-bounded organelle; intracellular organelle; nucleus; cell part; intracellular; cytoplasm; intracellular part; membrane-bounded organelle; cell;	non-membrane spanning protein tyrosine phosphatase activity; hydrolase activity; phosphoprotein phosphatase activity; catalytic activity; phosphoric ester hydrolase activity; protein tyrosine phosphatase activity; phosphatase activity; hydrolase activity, acting on ester bonds;	K18024			IPR000387; IPR000242;	Protein-tyrosine phosphatase, receptor/non-receptor type; Protein-tyrosine/Dual specificity phosphatase;
Q7Z392	TRAPPC11	Trafficking protein particle complex subunit 11	4.7566e-12	436330000	352660000	409890000	1.0037	0.88967	1.1663	cyto	transport; localization; vesicle-mediated transport; establishment of localization;	organelle; intracellular membrane-bounded organelle; intracellular organelle; cell part; intracellular; cytoplasm; intracellular part; cell; Golgi apparatus; membrane-bounded organelle; cytoplasmic part;					IPR021773; IPR012880;	Foie gras liver health family 1; Domain of unknown function DUF1683, C-terminal;
Q15427	SF3B4	Splicing factor 3B subunit 4	1.4156e-09	979720000	1017200000	769360000	0.93877	0.96686	0.96183	nucl	RNA processing; cellular aromatic compound metabolic process; organic cyclic compound metabolic process; nitrogen compound metabolic process; primary metabolic process; cellular metabolic process; organic substance metabolic process; mRNA processing; RNA metabolic process; mRNA splicing, via spliceosome; metabolic process; RNA splicing, via transesterification reactions with bulged adenosine as n…	intracellular organelle; intracellular organelle part; macromolecular complex; nuclear lumen; intracellular part; spliceosomal complex; cell; organelle part; organelle; intracellular membrane-bounded organelle; membrane-enclosed lumen; nucleoplasm; nucleus; intracellular organelle lumen; cell part; intracellular; ribonucleoprotein complex; membrane-bounded organelle; U12-type spliceosomal complex…	organic cyclic compound binding; heterocyclic compound binding; RNA binding; nucleoside phosphate binding; binding; nucleic acid binding; nucleotide binding; small molecule binding;	K12831	SF3B4; splicing factor 3B subunit 4	hsa03040 Spliceosome - Homo sapiens (human);	IPR000504; IPR012677;	Nucleotide-binding, alpha-beta plait; RNA recognition motif domain;	18S U11/U12 snRNP; 17S U2 snRNP; SF3b complex; CDC5L complex; Spliceosome;
Q9NQS7	INCENP	Inner centromere protein	1.1348e-33	90023000	14559000	73191000				nucl	cell cycle phase; chromosome segregation; cytokinesis; mitotic prometaphase; single-organism cellular process; single-organism process; cell cycle process; cell division; cellular process; cell cycle;	microtubule; cytoplasm; macromolecular complex; intracellular part; cell; condensed chromosome kinetochore; heterochromatin; organelle part; non-membrane-bounded organelle; chromosomal part; cytoskeleton; condensed chromosome; membrane-enclosed lumen; intracellular organelle lumen; microtubule cytoskeleton; intracellular; nuclear chromosome part; cell part; chromosome; central element; centromeri…		K11515			IPR022006; IPR005635;	Inner centromere protein, ARK-binding domain; Chromosome passenger complex (CPC) protein INCENP N-terminal;	BIRC5-AURKB-INCENP-EVI5 complex; Chromosomal passenger complex CPC;
Q9BV29	C15orf57	Uncharacterized protein C15orf57	2.3029e-06	11129000	9046300	4208600				cyto
Q8IV50	LYSMD2	LysM and putative peptidoglycan-binding domain-containing protein 2	1.2919e-06	0	0	0				nucl	cell wall organization or biogenesis; metabolic process; cell wall macromolecule catabolic process; cell wall macromolecule metabolic process; single-organism cellular process; cellular macromolecule metabolic process; cellular catabolic process; single-organism process; macromolecule metabolic process; cellular process; cellular metabolic process; catabolic process; organic substance metabolic p…						IPR018392;	LysM domain;
Q96LJ7	DHRS1	Dehydrogenase/reductase SDR family member 1	1.0308e-20	58959000	88003000	91196000				extr		membrane; intracellular organelle; endoplasmic reticulum; mitochondrial part; organelle membrane; organelle envelope; intracellular organelle part; cytoplasm; intracellular part; cell; organelle part; mitochondrion; mitochondrial envelope; intracellular membrane-bounded organelle; organelle; intracellular; cell part; envelope; organelle inner membrane; membrane-bounded organelle; mitochondrial in…	organic cyclic compound binding; heterocyclic compound binding; nucleoside phosphate binding; catalytic activity; binding; nucleotide binding; small molecule binding; oxidoreductase activity;	K11163			IPR016040;	NAD(P)-binding domain;
Q76I76	SSH2	Protein phosphatase Slingshot homolog 2	1.0114e-12	0	0	0				nucl	regulation of biological quality; regulation of cell projection assembly; cellular developmental process; neurogenesis; single-organism process; regulation of actin filament length; cellular metabolic process; phosphate-containing compound metabolic process; metabolic process; actin cytoskeleton organization; regulation of cellular component size; regulation of cytoskeleton organization; macromol…	cytoskeleton; organelle; intracellular organelle; intracellular non-membrane-bounded organelle; cell part; intracellular; cytoplasm; intracellular part; cell; non-membrane-bounded organelle;	DNA binding; phosphatase activity; protein binding; hydrolase activity; phosphoprotein phosphatase activity; heterocyclic compound binding; organic cyclic compound binding; cytoskeletal protein binding; phosphoric ester hydrolase activity; catalytic activity; protein tyrosine phosphatase activity; binding; nucleic acid binding; hydrolase activity, acting on ester bonds; actin binding; protein tyr…	K05766	SSH; protein phosphatase slingshot [EC:3.1.3.16 3.1.3.48]	hsa04810 Regulation of actin cytoskeleton - Homo sapiens (human);	IPR000387; IPR009057; IPR000340; IPR020422; IPR014876;	Protein-tyrosine/Dual specificity phosphatase; DEK, C-terminal; Homeodomain-like; Dual specificity phosphatase, subgroup, catalytic domain; Dual specificity phosphatase, catalytic domain;
P51149	RAB7A	Ras-related protein Rab-7a	1.2529e-71	3999600000	4724400000	4156600000	1.3951	1.4478	0.95744	cyto	single organism signaling; cellular component biogenesis; regulation of biological quality; establishment of protein localization to organelle; negative regulation of signal transduction; negative regulation of ERBB signaling pathway; regulation of signaling; regulation of cellular pH; cellular monovalent inorganic cation homeostasis; single-organism process; protein targeting to vacuole; phagoly…	membrane; organelle membrane; cytoplasmic vesicle; membrane-bounded vesicle; cytoplasmic membrane-bounded vesicle; vesicle; cytoplasm; intracellular part; lamellar body; cell; organelle part; pigment granule; lysosomal membrane; cell part; intracellular; lysosome; endosome; secretory granule; endocytic vesicle; membrane-bounded organelle; lytic vacuole; intracellular organelle; late endosome; mel…	nucleoside phosphate binding; nucleoside binding; ion binding; hydrolase activity, acting on acid anhydrides; hydrolase activity; nucleotide binding; nucleoside-triphosphatase activity; organic cyclic compound binding; heterocyclic compound binding; ribonucleoside binding; pyrophosphatase activity; GDP binding; catalytic activity; ribonucleotide binding; binding; GTPase activity; purine ribonucle…	K07897	RAB7A; Ras-related protein Rab-7A	hsa05132 Salmonella infection - Homo sapiens (human); hsa05152 Tuberculosis - Homo sapiens (human); hsa04144 Endocytosis - Homo sapiens (human); hsa04145 Phagosome - Homo sapiens (human); hsa05146 Amoebiasis - Homo sapiens (human);	IPR005225; IPR027417;	Small GTP-binding protein domain; P-loop containing nucleoside triphosphate hydrolase;
O75113	N4BP1	NEDD4-binding protein 1	3.246e-39	140960000	133700000	176500000	1.3134	1.0088	1.1134	cyto	regulation of cellular process; negative regulation of protein catabolic process; regulation of macromolecule metabolic process; response to abiotic stimulus; regulation of protein modification process; cellular response to UV; single-organism process; negative regulation of biological process; negative regulation of cellular metabolic process; negative regulation of cellular process; response to…	intracellular organelle; intracellular non-membrane-bounded organelle; intracellular organelle part; nuclear lumen; intracellular part; nucleolus; nuclear body; cell; organelle part; non-membrane-bounded organelle; organelle; intracellular membrane-bounded organelle; membrane-enclosed lumen; PML body; nucleoplasm; nucleus; intracellular organelle lumen; cell part; intracellular; membrane-bounded …					IPR021869;	Ribonuclease Zc3h12a-like;
Q6PJ69	TRIM65	Tripartite motif-containing protein 65	3.6585e-26	0	0	0				nucl		cell; intracellular; cell part;	cation binding; metal ion binding; zinc ion binding; transition metal ion binding; binding; ion binding;	K12031			IPR001841; IPR001870; IPR000315; IPR003877; IPR018957; IPR013083; IPR003879; IPR008985;	B30.2/SPRY domain; Concanavalin A-like lectin/glucanases superfamily; Butyrophylin-like; Zinc finger, RING-type; Zinc finger, C3HC4 RING-type; Zinc finger, RING/FYVE/PHD-type; SPla/RYanodine receptor SPRY; Zinc finger, B-box;
Q86TB9	PATL1	Protein PAT1 homolog 1	3.0613e-21	0	0	0				nucl	cellular component biogenesis; cellular component organization; ribonucleoprotein complex biogenesis; cellular aromatic compound metabolic process; ribonucleoprotein complex assembly; single-organism process; cellular metabolic process; organic substance metabolic process; cellular nitrogen compound catabolic process; metabolic process; heterocycle metabolic process; ribonucleoprotein complex sub…	intracellular organelle; intracellular non-membrane-bounded organelle; intracellular organelle part; cytoplasmic mRNA processing body; cytoplasm; nuclear lumen; macromolecular complex; intracellular part; nuclear body; cytosol; cell; organelle part; non-membrane-bounded organelle; membrane-enclosed lumen; intracellular membrane-bounded organelle; organelle; PML body; nucleoplasm; nucleus; intrace…	organic cyclic compound binding; heterocyclic compound binding; RNA binding; poly-pyrimidine tract binding; binding; nucleic acid binding; poly(U) RNA binding; poly-purine tract binding; poly(G) RNA binding; single-stranded RNA binding;	K12617	PATL1; DNA topoisomerase 2-associated protein PAT1	hsa03018 RNA degradation - Homo sapiens (human);
Q6PIJ6	FBXO38	F-box only protein 38	7.4739e-13	0	0	0				nucl		organelle; intracellular membrane-bounded organelle; intracellular organelle; nucleus; cell part; intracellular; cytoplasm; intracellular part; membrane-bounded organelle; cell;		K10313			IPR001810;	F-box domain;
Q4KMP7	TBC1D10B	TBC1 domain family member 10B	7.7006e-26	3484500	3015900	3419200				nucl		intracellular part; cell; cell part; intracellular; cytoplasm;	Rab GTPase activator activity; enzyme regulator activity; Ras GTPase activator activity; nucleoside-triphosphatase regulator activity; GTPase regulator activity; small GTPase regulator activity; enzyme activator activity; GTPase activator activity;				IPR000195;	Rab-GTPase-TBC domain;
O14802	POLR3A	DNA-directed RNA polymerase III subunit RPC1	1.8228e-44	153850000	2610800000	648970000	0.86781	0.99808	0.84667	cyto	transcription elongation from RNA polymerase III promoter; positive regulation of type I interferon production; regulation of type I interferon production; cellular aromatic compound metabolic process; immune effector process; positive regulation of cytokine production; biosynthetic process; DNA-dependent transcription, elongation; response to stimulus; cellular metabolic process; response to oth…	intracellular organelle; DNA-directed RNA polymerase complex; nuclear DNA-directed RNA polymerase complex; intracellular organelle part; RNA polymerase complex; macromolecular complex; nuclear lumen; intracellular part; cell; organelle part; membrane-enclosed lumen; organelle; intracellular membrane-bounded organelle; nucleus; nucleoplasm; intracellular organelle lumen; intracellular; cell part; …	DNA binding; RNA polymerase activity; ion binding; nucleoside binding; chromatin binding; zinc ion binding; heterocyclic compound binding; organic cyclic compound binding; ribonucleoside binding; transition metal ion binding; nucleotidyltransferase activity; catalytic activity; binding; nucleic acid binding; DNA-directed RNA polymerase activity; cation binding; metal ion binding; transferase acti…	K03018	RPC1; DNA-directed RNA polymerase III subunit RPC1 [EC:2.7.7.6]	hsa04623 Cytosolic DNA-sensing pathway - Homo sapiens (human); hsa00230 Purine metabolism - Homo sapiens (human); hsa03020 RNA polymerase - Homo sapiens (human); hsa00240 Pyrimidine metabolism - Homo sapiens (human); hsa05169 Epstein-Barr virus infection - Homo sapiens (human); hsa01100 Metabolic pathways - Homo sapiens (human);	IPR006592; IPR000722; IPR007080; IPR007081; IPR007066; IPR007083;	RNA polymerase Rpb1, domain 4; RNA polymerase Rpb1, domain 1; RNA polymerase, N-terminal; RNA polymerase, alpha subunit; RNA polymerase Rpb1, domain 5; RNA polymerase Rpb1, domain 3;
P11413	G6PD	Glucose-6-phosphate 1-dehydrogenase	2.1283e-107	2081000000	1569200000	1363500000	1.3853	1.5816	0.89247	cyto	developmental maturation; regulation of biological quality; pyridine nucleotide metabolic process; peptide metabolic process; myeloid cell homeostasis; alcohol metabolic process; cellular metabolic process; lipid biosynthetic process; glucose metabolic process; regulation of protein glutathionylation; ribose phosphate biosynthetic process; response to external stimulus; metabolic process; carbohy…	membrane; intracellular organelle; intracellular non-membrane-bounded organelle; cell periphery; cytoskeletal part; cytoplasm; intracellular organelle part; intracellular part; cytosol; cell; internal side of plasma membrane; organelle part; plasma membrane; non-membrane-bounded organelle; intracellular membrane-bounded organelle; organelle; cytoskeleton; nucleus; microtubule organizing center; p…	nucleoside phosphate binding; glucose binding; nucleotide binding; monosaccharide binding; cofactor binding; oxidoreductase activity; oxidoreductase activity, acting on CH-OH group of donors; heterocyclic compound binding; organic cyclic compound binding; oxidoreductase activity, acting on the CH-OH group of donors, NAD or NADP as acceptor; catalytic activity; binding; glucose-6-phosphate dehydro…	K00036	G6PD; glucose-6-phosphate 1-dehydrogenase [EC:1.1.1.49]	hsa00480 Glutathione metabolism - Homo sapiens (human); hsa01100 Metabolic pathways - Homo sapiens (human); hsa00030 Pentose phosphate pathway - Homo sapiens (human); hsa01200 Carbon metabolism - Homo sapiens (human);	IPR022675; IPR016040; IPR022674;	Glucose-6-phosphate dehydrogenase, C-terminal; NAD(P)-binding domain; Glucose-6-phosphate dehydrogenase, NAD-binding;
Q9BZ23	PANK2	Pantothenate kinase 2, mitochondrial	4.7153e-06	15674000	10488000	39030000				mito	cofactor biosynthetic process; nucleoside metabolic process; purine nucleoside metabolic process; nucleotide metabolic process; single-organism process; biosynthetic process; nucleoside biosynthetic process; purine ribonucleoside biosynthetic process; cellular metabolic process; phosphate-containing compound metabolic process; ribose phosphate biosynthetic process; metabolic process; cellular ami…	intracellular organelle; mitochondrial part; intracellular organelle part; organelle envelope; cytoplasm; intracellular part; cell; mitochondrion; organelle part; mitochondrial envelope; intracellular membrane-bounded organelle; membrane-enclosed lumen; organelle; organelle envelope lumen; intracellular; mitochondrial intermembrane space; cell part; envelope; membrane-bounded organelle; cytoplasm…	ATP binding; nucleoside phosphate binding; phosphotransferase activity, alcohol group as acceptor; nucleoside binding; ion binding; nucleotide binding; pantothenate kinase activity; organic cyclic compound binding; heterocyclic compound binding; ribonucleoside binding; kinase activity; catalytic activity; ribonucleotide binding; binding; purine ribonucleoside binding; anion binding; purine ribonu…
P06493	CDK1	Cyclin-dependent kinase 1	7.4069e-89	3360600000	3220400000	2682200000	1.0244	1.0803	0.95347	cyto	cellular component biogenesis; single organism signaling; regulation of cell death; regulation of gliogenesis; reproductive process; positive regulation of ubiquitin-protein ligase activity; positive regulation of biosynthetic process; regulation of defense response; regulation of cell cycle process; cellular metabolic process; regulation of protein serine/threonine kinase activity; metabolic pro…	microtubule; cytoplasm; macromolecular complex; intracellular part; cell; organelle part; non-membrane-bounded organelle; membrane-enclosed lumen; cytoskeleton; nucleoplasm; microtubule organizing center; intracellular organelle lumen; microtubule cytoskeleton; intracellular; cell part; membrane-bounded organelle; organelle lumen; intracellular organelle; intracellular non-membrane-bounded organe…	ATP binding; nucleoside phosphate binding; phosphotransferase activity, alcohol group as acceptor; nucleoside binding; ion binding; RNA polymerase II carboxy-terminal domain kinase activity; histone kinase activity; cyclin-dependent protein serine/threonine kinase activity; protein kinase activity; nucleotide binding; cyclin-dependent protein kinase activity; organic cyclic compound binding; hete…				IPR000719; IPR002290; IPR011009;	Protein kinase domain; Protein kinase-like domain; Serine/threonine- /dual specificity protein kinase, catalytic domain;	CDC2-CCNA2 complex; CCNB1-CDC2 complex; ESPL1-CDC2 complex; CDC2-CCNB1-PTCH1 complex; CDC2-CCNB1-CCNF complex; CDC2-CCNA2-CDK2 complex; CDC2-PCNA-CCNB1-GADD45B complex; CDC2-PCNA-CCNB1-GADD45A complex; CDC2-PCNA-CCNB1-GADD45G complex; Cell cycle kinase complex CDC2; CCNB2-CDC2 complex; RalBP1-CDC2-CCNB1 complex; RC complex during G2/M-phase of cell cycle;
P33241	LSP1	Lymphocyte-specific protein 1	7.4685e-207	1309100000	1939200000	1802500000	1.7893	1.9518	0.96512	nucl	response to stress; cellular defense response; single-organism cellular process; single-organism process; cellular component movement; defense response; response to stimulus; cellular process;	membrane; organelle; cytoskeleton; intracellular organelle; intracellular non-membrane-bounded organelle; cell periphery; cell part; intracellular; intracellular part; cell; actin cytoskeleton; plasma membrane; non-membrane-bounded organelle;	actin binding; molecular transducer activity; protein binding; cytoskeletal protein binding; signal transducer activity; binding;	K14957	LSP1; lymphocyte-specific protein 1	hsa05152 Tuberculosis - Homo sapiens (human);
Q9BV20	MRI1	Methylthioribose-1-phosphate isomerase	1.1652e-75	580030000	484010000	447130000				mito	nucleoside metabolic process; purine nucleoside metabolic process; sulfur amino acid biosynthetic process; cellular aromatic compound metabolic process; organic acid biosynthetic process; L-methionine salvage from methylthioadenosine; L-methionine biosynthetic process from S-adenosylmethionine; S-adenosylmethionine cycle; aspartate family amino acid metabolic process; biosynthetic process; organo…	organelle; intracellular membrane-bounded organelle; intracellular organelle; nucleus; cell projection; intracellular; cell part; cytoplasm; intracellular part; membrane-bounded organelle; cell; cytosol; cytoplasmic part;	isomerase activity; intramolecular oxidoreductase activity; S-methyl-5-thioribose-1-phosphate isomerase activity; catalytic activity; intramolecular oxidoreductase activity, interconverting aldoses and ketoses;	K08963	mtnA; methylthioribose-1-phosphate isomerase [EC:5.3.1.23]	hsa01100 Metabolic pathways - Homo sapiens (human); hsa00270 Cysteine and methionine metabolism - Homo sapiens (human);	IPR027363;	Methylthioribose-1-phosphate isomerase-like, N-terminal domain;
O15121	DEGS1	Sphingolipid delta(4)-desaturase DES1	0.00098027	0	0	0				plas	unsaturated fatty acid metabolic process; organic acid biosynthetic process; membrane lipid metabolic process; biosynthetic process; cellular lipid metabolic process; organonitrogen compound biosynthetic process; cellular metabolic process; phosphate-containing compound metabolic process; lipid biosynthetic process; organic substance metabolic process; metabolic process; sphingolipid biosynthetic…	membrane; intracellular organelle; intrinsic to plasma membrane; endoplasmic reticulum; nuclear outer membrane-endoplasmic reticulum membrane network; organelle membrane; cell periphery; cytoplasm; intracellular organelle part; intrinsic to membrane; endomembrane system; intracellular part; integral to plasma membrane; cell; integral to membrane; mitochondrion; organelle part; plasma membrane; in…	electron carrier activity; oxidoreductase activity, acting on paired donors, with incorporation or reduction of molecular oxygen; catalytic activity; oxidoreductase activity;	K04712	DEGS; sphingolipid delta-4 desaturase [EC:1.14.-.-]	hsa01100 Metabolic pathways - Homo sapiens (human); hsa00600 Sphingolipid metabolism - Homo sapiens (human);	IPR013866; IPR005804;	Fatty acid desaturase, type 1; Sphingolipid delta4-desaturase, N-terminal;
Q15437	SEC23B	Protein transport protein Sec23B	5.1967e-112	1481700000	1083000000	1098200000	0.97474	0.97065	1.0201	cyto_nucl	intracellular transport; vesicle-mediated transport; single-organism cellular process; Golgi vesicle transport; single-organism process; organic substance transport; protein transport; establishment of localization; cellular localization; establishment of protein localization; transport; cellular macromolecule localization; establishment of localization in cell; intracellular protein transport; c…	membrane; transport vesicle membrane; endoplasmic reticulum; nuclear outer membrane-endoplasmic reticulum membrane network; cytoplasmic vesicle; organelle membrane; membrane-bounded vesicle; cytoplasmic membrane-bounded vesicle; cytoplasm; vesicle; cytoplasmic vesicle part; macromolecular complex; intracellular part; vesicle coat; cell; organelle part; coated vesicle membrane; intracellular; cell…	cation binding; metal ion binding; zinc ion binding; transition metal ion binding; binding; ion binding;	K14006	SEC23; protein transport protein SEC23	hsa04141 Protein processing in endoplasmic reticulum - Homo sapiens (human);	IPR006900; IPR012990; IPR006896; IPR006895; IPR007123; IPR002035;	Gelsolin-like domain; Sec23/Sec24, trunk domain; Zinc finger, Sec23/Sec24-type; von Willebrand factor, type A; Sec23/Sec24, helical domain; Sec23/Sec24 beta-sandwich;
Q8TEK3	DOT1L	Histone-lysine N-methyltransferase, H3 lysine-79 specific	2.7699e-11	16781000	7944300	18366000				nucl	regulation of JAK-STAT cascade; regulation of cellular process; regulation of intracellular protein kinase cascade; regulation of biological process; regulation of cell communication; regulation of transcription regulatory region DNA binding; regulation of signaling; regulation of response to stimulus; regulation of binding; regulation of molecular function; regulation of DNA binding; regulation …	organelle; intracellular membrane-bounded organelle; intracellular organelle; nucleus; cell part; intracellular; intracellular part; membrane-bounded organelle; cell;	organic cyclic compound binding; heterocyclic compound binding; S-adenosylmethionine-dependent methyltransferase activity; DNA binding; methyltransferase activity; protein methyltransferase activity; catalytic activity; histone methyltransferase activity; binding; nucleic acid binding; protein-lysine N-methyltransferase activity; lysine N-methyltransferase activity; transferase activity, transfer…	K11427	DOT1L; histone-lysine N-methyltransferase, H3 lysine-79 specific [EC:2.1.1.43]	hsa00310 Lysine degradation - Homo sapiens (human); hsa05202 Transcriptional misregulation in cancer - Homo sapiens (human);	IPR013110;	Histone methylation DOT1;
P55036	PSMD4	26S proteasome non-ATPase regulatory subunit 4	2.124e-130	3238300000	1968400000	2032000000	0.83055	0.7855	1.0667	cysk	single organism signaling; regulation of cell death; positive regulation of cellular protein metabolic process; positive regulation of ubiquitin-protein ligase activity; regulation of cell cycle process; cellular metabolic process; signal transduction involved in mitotic G1 DNA damage checkpoint; signal transduction involved in mitotic DNA integrity checkpoint; positive regulation of ligase activ…	intracellular organelle; proteasome complex; intracellular organelle part; cytoplasm; macromolecular complex; nuclear lumen; intracellular part; cytosol; cell; organelle part; organelle; intracellular membrane-bounded organelle; membrane-enclosed lumen; nucleoplasm; nucleus; intracellular organelle lumen; proteasome accessory complex; intracellular; cell part; protein complex; membrane-bounded or…		K03029	PSMD4; 26S proteasome regulatory subunit N10	hsa03050 Proteasome - Homo sapiens (human); hsa05169 Epstein-Barr virus infection - Homo sapiens (human);	IPR002035;	von Willebrand factor, type A;	PA700-20S-PA28 complex; PA700 complex; 26S proteasome;
Q53FZ2	ACSM3	Acyl-coenzyme A synthetase ACSM3, mitochondrial	0.00055848	25225000	18231000	10258000				mito	regulation of blood pressure; single-multicellular organism process; regulation of biological quality; organic acid biosynthetic process; single-organism process; cellular lipid metabolic process; biosynthetic process; cellular metabolic process; organic substance metabolic process; lipid biosynthetic process; homeostatic process; metabolic process; blood circulation; monocarboxylic acid metaboli…	mitochondrial matrix; intracellular organelle; mitochondrial part; cytoplasm; intracellular organelle part; intracellular part; cell; mitochondrion; organelle part; membrane-enclosed lumen; organelle; intracellular membrane-bounded organelle; intracellular organelle lumen; cell part; intracellular; membrane-bounded organelle; cytoplasmic part; organelle lumen;	ATP binding; nucleoside phosphate binding; ligase activity; nucleoside binding; ion binding; butyrate-CoA ligase activity; ligase activity, forming carbon-sulfur bonds; nucleotide binding; organic cyclic compound binding; heterocyclic compound binding; ribonucleoside binding; catalytic activity; ribonucleotide binding; binding; purine ribonucleoside binding; metal ion binding; cation binding; fat…	K01896	ACSM; medium-chain acyl-CoA synthetase [EC:6.2.1.2]	hsa00650 Butanoate metabolism - Homo sapiens (human); hsa01100 Metabolic pathways - Homo sapiens (human);	IPR025110; IPR000873;	AMP-dependent synthetase/ligase; AMP-binding enzyme C-terminal domain;
Q15652	JMJD1C	Probable JmjC domain-containing histone demethylation protein 2C	4.4662e-07	70270000	34492000	42017000	1.2977	1.1735	1.3065	nucl	regulation of cellular process; cellular component organization; single-multicellular organism process; blood coagulation; regulation of biological quality; cellular aromatic compound metabolic process; regulation of macromolecule metabolic process; regulation of nucleobase-containing compound metabolic process; single-organism process; biosynthetic process; response to stimulus; cellular metabol…	intracellular organelle; intracellular organelle part; nuclear lumen; intracellular part; cell; organelle part; organelle; intracellular membrane-bounded organelle; membrane-enclosed lumen; nucleoplasm; nucleus; intracellular organelle lumen; cell part; intracellular; membrane-bounded organelle; organelle lumen; nuclear part;	oxidoreductase activity, acting on single donors with incorporation of molecular oxygen, incorporation of two atoms of oxygen; thyroid hormone receptor binding; oxidoreductase activity, acting on single donors with incorporation of molecular oxygen; receptor binding; catalytic activity; dioxygenase activity; binding; ion binding; nuclear hormone receptor binding; cation binding; metal ion binding…	K11449	JMJD1C; jumonji domain-containing protein 1C [EC:1.14.11.-]	hsa05202 Transcriptional misregulation in cancer - Homo sapiens (human);	IPR003347;	JmjC domain;
Q53GL7	PARP10	Poly [ADP-ribose] polymerase 10	2.0193e-19	0	0	0				cyto	regulation of cellular process; macromolecule glycosylation; regulation of cell proliferation; regulation of macromolecule metabolic process; regulation of nucleobase-containing compound metabolic process; cellular protein metabolic process; regulation of cellular component biogenesis; biosynthetic process; negative regulation of cellular process; negative regulation of biological process; cellul…	organelle; intracellular membrane-bounded organelle; intracellular organelle; nucleus; cell part; intracellular; cytoplasm; intracellular part; cell; Golgi apparatus; membrane-bounded organelle; cytoplasmic part;	transferase activity, transferring pentosyl groups; transferase activity, transferring glycosyl groups; NAD+ ADP-ribosyltransferase activity; catalytic activity; transferase activity;	K15261			IPR012317;	Poly(ADP-ribose) polymerase, catalytic domain;
Q6SPF0	SAMD1	Atherin	1.114e-35	0	0	0				nucl		intracellular part; cell; extracellular region; cell part; intracellular; cytoplasm;					IPR013761; IPR001660; IPR021129;	Sterile alpha motif domain; Sterile alpha motif/pointed domain; Sterile alpha motif, type 1;
Q3ZAQ7	VMA21	Vacuolar ATPase assembly integral membrane protein VMA21	4.5783e-08	0	0	0				plas	cellular component biogenesis; cellular component organization; cellular macromolecular complex assembly; protein complex subunit organization; vacuolar proton-transporting V-type ATPase complex assembly; cellular component assembly; macromolecular complex assembly; protein complex biogenesis; proton-transporting V-type ATPase complex assembly; protein complex assembly; proton-transporting two-se…	membrane; transport vesicle membrane; endoplasmic reticulum; nuclear outer membrane-endoplasmic reticulum membrane network; cytoplasmic vesicle; organelle membrane; membrane-bounded vesicle; cytoplasmic membrane-bounded vesicle; cytoplasm; vesicle; cytoplasmic vesicle part; intrinsic to membrane; macromolecular complex; intracellular part; vesicle coat; cell; organelle part; coated vesicle membra…					IPR019013;	Vacuolar ATPase assembly integral membrane protein VMA21-like domain;
Q9Y2W2	WBP11	WW domain-binding protein 11	9.5092e-67	1707100000	895040000	925120000	1.0144	0.9431	1.0805	nucl	rRNA metabolic process; ncRNA processing; cellular component biogenesis; RNA processing; ribonucleoprotein complex biogenesis; cellular aromatic compound metabolic process; ribosome biogenesis; organic cyclic compound metabolic process; nitrogen compound metabolic process; primary metabolic process; cellular metabolic process; organic substance metabolic process; mRNA processing; RNA metabolic pr…	intracellular organelle; intracellular organelle part; cytoplasm; nuclear lumen; intracellular part; nuclear body; cell; organelle part; membrane-enclosed lumen; organelle; intracellular membrane-bounded organelle; nucleus; nucleoplasm; intracellular organelle lumen; nuclear speck; intracellular; cell part; membrane-bounded organelle; nucleoplasm part; organelle lumen; nuclear part;	organic cyclic compound binding; heterocyclic compound binding; DNA binding; enzyme regulator activity; binding; phosphatase regulator activity; protein phosphatase regulator activity; nucleic acid binding; protein phosphatase type 1 regulator activity; structure-specific DNA binding; single-stranded DNA binding;	K12866	WBP11; WW domain-binding protein 11	hsa03040 Spliceosome - Homo sapiens (human);			Spliceosome;
Q9UBF2	COPG2	Coatomer subunit gamma-2	9.5552e-48	567710000	408810000	500530000	1.3766	1.233	1.2006	cyto	intracellular transport; intra-Golgi vesicle-mediated transport; vesicle-mediated transport; single-organism cellular process; single-organism process; Golgi vesicle transport; organic substance transport; protein transport; establishment of localization; cellular localization; establishment of protein localization; transport; cellular macromolecule localization; establishment of localization in …	membrane; cytoplasmic vesicle; organelle membrane; membrane-bounded vesicle; cytoplasmic membrane-bounded vesicle; COPI-coated vesicle; cytoplasm; vesicle; Golgi-associated vesicle membrane; cytoplasmic vesicle part; macromolecular complex; intracellular part; vesicle coat; cell; COPI-coated vesicle membrane; organelle part; coated vesicle membrane; COPI vesicle coat; intracellular; cell part; me…	structural molecule activity;	K17267			IPR013040; IPR011989; IPR016024; IPR015873; IPR009028; IPR002553; IPR013041;	Clathrin/coatomer adaptor, adaptin-like, N-terminal; Coatomer, gamma subunit, appendage, Ig-like subdomain; Coatomer/calthrin adaptor appendage, C-terminal subdomain; Armadillo-type fold; Armadillo-like helical; Clathrin alpha-adaptin/coatomer adaptor, appendage, C-terminal subdomain; Coatomer/clathrin adaptor appendage, Ig-like subdomain;
Q9NXX6	NSMCE4A	Non-structural maintenance of chromosomes element 4 homolog A	7.3728e-08	0	0	0				nucl	regulation of cellular process; cellular response to stress; cellular aromatic compound metabolic process; regulation of response to DNA damage stimulus; DNA metabolic process; single-organism process; regulation of response to stress; response to stimulus; cellular metabolic process; organic substance metabolic process; metabolic process; heterocycle metabolic process; nucleobase-containing comp…	Smc5-Smc6 complex; intracellular organelle; chromosome, telomeric region; intracellular non-membrane-bounded organelle; intracellular organelle part; macromolecular complex; intracellular part; cell; organelle part; chromosomal part; non-membrane-bounded organelle; condensed chromosome; organelle; intracellular membrane-bounded organelle; nucleus; intracellular; cell part; chromosome; protein com…
Q96NJ6	ZFP3;ZNF883;ZNF121;ZNF19;ZSCAN30;ZNF852;ZNF397;ZNF250;ZNF37A;ZNF614;ZNF23;ZNF569;ZKSCAN7	Zinc finger protein 3 homolog;Zinc finger protein 883;Zinc finger protein 121;Zinc finger protein 19;Zinc finger and SCAN domain-containing protein 30;Putative zinc finger protein 852;Zinc finger protein 397;Zinc finger protein 250;Zinc finger protein 37A;Zinc finger protein 614;Zinc finger protein 23;Zinc finger protein 569;Zinc finger protein with KRAB and SCAN domains 7	1.9175e-14	3884000	2419400	1721700				nucl	regulation of cellular process; cellular aromatic compound metabolic process; regulation of macromolecule metabolic process; regulation of nucleobase-containing compound metabolic process; biosynthetic process; cellular metabolic process; organic substance metabolic process; regulation of RNA biosynthetic process; metabolic process; heterocycle metabolic process; nucleobase-containing compound me…	organelle; intracellular membrane-bounded organelle; intracellular organelle; nucleus; cell part; intracellular; intracellular part; membrane-bounded organelle; cell;	organic cyclic compound binding; heterocyclic compound binding; DNA binding; transition metal ion binding; binding; ion binding; nucleic acid binding; metal ion binding; cation binding; zinc ion binding;				IPR015880; IPR007087; IPR013087;	Zinc finger, C2H2-like; Zinc finger C2H2-type/integrase DNA-binding domain; Zinc finger, C2H2;
P62312	LSM6	U6 snRNA-associated Sm-like protein LSm6	9.7185e-07	1335600000	844210000	853040000	0.8092	0.70643	1.0524	cyto	cellular component biogenesis; ribonucleoprotein complex biogenesis; cellular aromatic compound metabolic process; cellular metabolic process; organic substance metabolic process; cellular nitrogen compound catabolic process; metabolic process; heterocycle metabolic process; nucleobase-containing compound metabolic process; rRNA processing; organic cyclic compound catabolic process; cellular cata…	intracellular organelle; intracellular organelle part; cytoplasm; macromolecular complex; intracellular part; cytosol; cell; organelle part; intracellular membrane-bounded organelle; organelle; nucleus; intracellular; cell part; ribonucleoprotein complex; membrane-bounded organelle; small nuclear ribonucleoprotein complex; cytoplasmic part; nuclear part;	organic cyclic compound binding; heterocyclic compound binding; RNA binding; binding; nucleic acid binding;	K12625	LSM6; U6 snRNA-associated Sm-like protein LSm6	hsa03018 RNA degradation - Homo sapiens (human); hsa03040 Spliceosome - Homo sapiens (human);	IPR001163; IPR010920; IPR006649;	Ribonucleoprotein LSM domain; Like-Sm (LSM) domain; Ribonucleoprotein LSM domain, eukaryotic/archaea-type;	LSm2-8 complex; LSm1-7 complex; Spliceosome;
Q9NXF1	TEX10	Testis-expressed sequence 10 protein	3.431e-13	0	0	0				plas		membrane; organelle membrane; cytoplasm; macromolecular complex; intrinsic to membrane; intracellular part; cell; organelle part; non-membrane-bounded organelle; membrane-enclosed lumen; nuclear membrane; nucleoplasm; intracellular organelle lumen; intracellular; cell part; membrane part; MLL1 complex; membrane-bounded organelle; nucleoplasm part; organelle lumen; intracellular organelle; intrace…		K14827			IPR011989; IPR016024;	Armadillo-type fold; Armadillo-like helical;	MLL1-WDR5 complex;
Q9NXW9	ALKBH4	Alpha-ketoglutarate-dependent dioxygenase alkB homolog 4	0.00018238	0	0	0				nucl		organelle; intracellular membrane-bounded organelle; intracellular organelle; nucleus; cell part; intracellular; cytoplasm; intracellular part; membrane-bounded organelle; cell; mitochondrion; cytoplasmic part;	oxidoreductase activity, acting on single donors with incorporation of molecular oxygen, incorporation of two atoms of oxygen; oxidoreductase activity, acting on single donors with incorporation of molecular oxygen; catalytic activity; dioxygenase activity; binding; ion binding; cation binding; metal ion binding; oxidoreductase activity, acting on paired donors, with incorporation or reduction of…	K10766			IPR005123; IPR027450;	Alpha-ketoglutarate-dependent dioxygenase AlkB-like; Oxoglutarate/iron-dependent dioxygenase;
P98196	ATP11A	Probable phospholipid-transporting ATPase IH	2.1915e-17	73165000	88054000	90119000				plas	cellular component organization; regulation of biological quality; lipid transport; single-organism membrane organization; single-organism process; organic substance transport; phospholipid translocation; lipid localization; regulation of membrane lipid distribution; phospholipid transport; establishment of localization; anion transport; transport; organophosphate ester transport; organic anion t…	membrane; intracellular organelle; endoplasmic reticulum; cell periphery; cytoplasm; intrinsic to membrane; intracellular part; cell; integral to membrane; recycling endosome; plasma membrane; early endosome; intracellular membrane-bounded organelle; organelle; membrane part; intracellular; cell part; endosome; membrane-bounded organelle; cytoplasmic part;	ATPase activity, coupled to transmembrane movement of ions; nucleoside phosphate binding; primary active transmembrane transporter activity; lipid transporter activity; substrate-specific transporter activity; hydrolase activity, acting on acid anhydrides; hydrolase activity; substrate-specific transmembrane transporter activity; ATPase activity; organic cyclic compound binding; heterocyclic comp…	K01530			IPR008250; IPR023299; IPR023214;	HAD-like domain; P-type ATPase, cytoplasmic domain N; P-type ATPase, A domain;
Q8NBQ5	HSD17B11	Estradiol 17-beta-dehydrogenase 11	3.3427e-42	733080000	930650000	945690000	1.9293	1.667	1.165	E.R.	lipid catabolic process; hormone metabolic process; regulation of biological quality; androgen catabolic process; steroid metabolic process; organic cyclic compound metabolic process; biosynthetic process; hormone catabolic process; primary metabolic process; organic substance biosynthetic process; cellular metabolic process; lipid biosynthetic process; cellular hormone metabolic process; organic…	cell part; intracellular; cytoplasm; intracellular part; lipid particle; cell; extracellular region; cytoplasmic part;	organic cyclic compound binding; heterocyclic compound binding; steroid dehydrogenase activity; oxidoreductase activity, acting on CH-OH group of donors; oxidoreductase activity, acting on the CH-OH group of donors, NAD or NADP as acceptor; nucleoside phosphate binding; steroid dehydrogenase activity, acting on the CH-OH group of donors, NAD or NADP as acceptor; catalytic activity; binding; nucle…				IPR016040;	NAD(P)-binding domain;
P55735	SEC13	Protein SEC13 homolog	3.6207e-103	2430300000	2280300000	2319300000	1.1767	1.0645	0.9881	cysk	RNA transport; cellular component biogenesis; macromolecule glycosylation; vesicle coating; vesicle targeting, rough ER to cis-Golgi; COPII vesicle coating; single-organism process; biosynthetic process; peptidyl-asparagine modification; cellular metabolic process; protein transport; establishment of localization; metabolic process; establishment of localization in cell; carbohydrate derivative b…	transport vesicle membrane; membrane; endoplasmic reticulum; nuclear outer membrane-endoplasmic reticulum membrane network; cytoplasmic vesicle; organelle membrane; membrane-bounded vesicle; cytoplasmic membrane-bounded vesicle; vesicle; cytoplasm; cytoplasmic vesicle part; macromolecular complex; intrinsic to membrane; intracellular part; cell; coated vesicle membrane; organelle part; membrane p…		K14004	SEC13; protein transport protein SEC13	hsa04141 Protein processing in endoplasmic reticulum - Homo sapiens (human); hsa03013 RNA transport - Homo sapiens (human);	IPR017986; IPR015943;	WD40/YVTN repeat-like-containing domain; WD40-repeat-containing domain;	Nup 107-160 subcomplex;
Q96JM7	L3MBTL3	Lethal(3)malignant brain tumor-like protein 3	1.9852e-07	0	0	0				cyto	regulation of cellular process; cellular component organization; cellular aromatic compound metabolic process; regulation of macromolecule metabolic process; regulation of nucleobase-containing compound metabolic process; single-organism process; biosynthetic process; cellular metabolic process; organic substance metabolic process; regulation of RNA biosynthetic process; metabolic process; hetero…	organelle; intracellular membrane-bounded organelle; intracellular organelle; nucleus; cell part; intracellular; intracellular part; membrane-bounded organelle; cell;					IPR013761; IPR001660; IPR021129;	Sterile alpha motif domain; Sterile alpha motif/pointed domain; Sterile alpha motif, type 1;
Q9BYB4	GNB1L	Guanine nucleotide-binding protein subunit beta-like protein 1	1.4779e-06	109190000	93208000	94117000				cyto	regulation of cellular process; single organism signaling; cellular response to stimulus; intracellular signal transduction; cell surface receptor signaling pathway; single-organism cellular process; single-organism process; response to stimulus; signaling; multi-organism process; behavior; G-protein coupled receptor signaling pathway; social behavior; multi-organism behavior; signal transduction…	membrane; plasma membrane part; membrane part; cell periphery; cell part; intracellular; cytoplasm; intracellular part; cell; internal side of plasma membrane; plasma membrane;					IPR017986; IPR015943;	WD40/YVTN repeat-like-containing domain; WD40-repeat-containing domain;
Q14667	KIAA0100	UPF0378 protein KIAA0100	0.00023619	87186000	95535000	83876000				extr		extracellular region;					IPR019443; IPR019439; IPR019441;	FMP27, C-terminal; FMP27, N-terminal; FMP27, GFWDK domain;
P50539	MXI1	Max-interacting protein 1	0.00053456	0	0	0				nucl	regulation of biological quality; negative regulation of intracellular protein transport; single-organism process; biosynthetic process; cellular metabolic process; negative regulation of RNA metabolic process; negative regulation of cell proliferation; negative regulation of protein import into nucleus; regulation of RNA biosynthetic process; metabolic process; regulation of protein import into …	organelle; intracellular membrane-bounded organelle; intracellular organelle; nucleus; cell part; intracellular; intracellular part; membrane-bounded organelle; cell;	transcription factor binding transcription factor activity; organic cyclic compound binding; heterocyclic compound binding; DNA binding; transcription corepressor activity; transcription cofactor activity; protein binding transcription factor activity; binding; nucleic acid binding;	K09114			IPR011598;	Myc-type, basic helix-loop-helix (bHLH) domain;	BP-SMAD complex;
Q9BPX6	MICU1	Calcium uptake protein 1, mitochondrial	6.1991e-29	11745000	18185000	13486000				mito	intracellular transport; regulation of biological quality; cellular divalent inorganic cation homeostasis; divalent inorganic cation transport; ion transmembrane transport; metal ion transport; mitochondrial transport; cellular cation homeostasis; single-organism process; response to stimulus; cellular chemical homeostasis; establishment of localization; homeostatic process; establishment of loca…	membrane; intracellular organelle; mitochondrial part; organelle membrane; intracellular organelle part; cytoplasm; organelle envelope; intrinsic to membrane; intracellular part; cell; mitochondrial membrane part; integral to membrane; organelle part; mitochondrion; organelle; mitochondrial envelope; intracellular membrane-bounded organelle; integral to organelle membrane; intracellular; cell par…	cation binding; metal ion binding; calcium ion binding; binding; ion binding;				IPR011992; IPR002048;	EF-hand domain; EF-hand domain pair;
O43852	CALU	Calumenin	5.6737e-83	1838700000	1795700000	3133200000	1.3659	1.2557	1.0281	extr	single-multicellular organism process; blood coagulation; regulation of biological quality; regulation of body fluid levels; response to stress; platelet activation; vesicle-mediated transport; single-organism cellular process; platelet degranulation; single-organism process; response to stimulus; multicellular organismal process; hemostasis; establishment of localization; cellular localization; …	endoplasmic reticulum lumen; intracellular organelle; endoplasmic reticulum; cytoplasmic vesicle; membrane-bounded vesicle; melanosome; cytoplasmic membrane-bounded vesicle; intracellular organelle part; vesicle; cytoplasm; sarcoplasmic reticulum; intracellular part; sarcoplasmic reticulum lumen; sarcoplasm; cell; extracellular region; organelle part; pigment granule; membrane-enclosed lumen; int…	cation binding; metal ion binding; calcium ion binding; binding; ion binding;				IPR011992; IPR002048;	EF-hand domain; EF-hand domain pair;
P53041	PPP5C	Serine/threonine-protein phosphatase 5	4.4185e-108	3020700000	1736500000	1660000000	0.74258	0.80348	0.97978	cyto	cellular component biogenesis; regulation of signaling; mitosis; single-organism process; biosynthetic process; cellular metabolic process; phosphate-containing compound metabolic process; metabolic process; regulation of cell communication; cellular component assembly; macromolecular complex assembly; regulation of I-kappaB kinase/NF-kappaB cascade; response to isoquinoline alkaloid; response to…	intracellular organelle; cell projection; cytoplasm; neuronal cell body; intracellular part; cytosol; cell; intracellular membrane-bounded organelle; organelle; nucleus; intracellular; cell part; neuron projection; cell body; Golgi apparatus; membrane-bounded organelle; neuron part; cytoplasmic part;	molecular transducer activity; catalytic activity; phosphoric ester hydrolase activity; protein serine/threonine phosphatase activity; phosphatase activity; binding; hydrolase activity, acting on ester bonds; ion binding; cation binding; metal ion binding; hydrolase activity; phosphoprotein phosphatase activity; signal transducer activity;	K04460	PPP5C; serine/threonine-protein phosphatase 5 [EC:3.1.3.16]	hsa04010 MAPK signaling pathway - Homo sapiens (human);	IPR004843; IPR011990; IPR013235; IPR013026; IPR006186;	Serine/threonine-specific protein phosphatase/bis(5-nucleosyl)-tetraphosphatase; PPP domain; Tetratricopeptide-like helical; Tetratricopeptide repeat-containing domain; Calcineurin-like phosphoesterase domain, apaH type;
Q9BSA9	TMEM175	Transmembrane protein 175	2.9757e-06	0	0	0				plas		intrinsic to membrane; membrane; integral to membrane; membrane part;
Q969T4	UBE2E3	Ubiquitin-conjugating enzyme E2 E3	2.618e-06	0	0	0				cyto	protein K63-linked ubiquitination; protein K48-linked ubiquitination; regulation of growth; protein ubiquitination; cellular protein metabolic process; protein modification by small protein conjugation or removal; primary metabolic process; cellular metabolic process; protein polyubiquitination; organic substance metabolic process; metabolic process; regulation of biological process; protein modi…	organelle; intracellular membrane-bounded organelle; intracellular organelle; nucleus; cell part; intracellular; cytoplasm; intracellular part; membrane-bounded organelle; cell;	ATP binding; nucleoside phosphate binding; small conjugating protein ligase activity; ligase activity; nucleoside binding; ion binding; nucleotide binding; acid-amino acid ligase activity; ligase activity, forming carbon-nitrogen bonds; organic cyclic compound binding; heterocyclic compound binding; ribonucleoside binding; catalytic activity; ribonucleotide binding; binding; ubiquitin-protein lig…	K06689	UBE2D_E; ubiquitin-conjugating enzyme E2 D/E [EC:6.3.2.19]	hsa04120 Ubiquitin mediated proteolysis - Homo sapiens (human); hsa04141 Protein processing in endoplasmic reticulum - Homo sapiens (human); hsa05131 Shigellosis - Homo sapiens (human);	IPR016135; IPR000608;	Ubiquitin-conjugating enzyme, E2; Ubiquitin-conjugating enzyme/RWD-like;
Q96L58	B3GALT6	Beta-1,3-galactosyltransferase 6	0.0034344	0	0	0				mito	heparan sulfate proteoglycan metabolic process; macromolecule glycosylation; chondroitin sulfate biosynthetic process; glycosaminoglycan biosynthetic process; cellular protein metabolic process; biosynthetic process; organonitrogen compound biosynthetic process; cellular metabolic process; sulfur compound biosynthetic process; glycosaminoglycan metabolic process; chondroitin sulfate metabolic pro…	membrane; intracellular organelle; Golgi cisterna membrane; organelle membrane; cytoplasm; intracellular organelle part; Golgi medial cisterna; Golgi membrane; intrinsic to membrane; endomembrane system; Golgi stack; intracellular part; cell; integral to membrane; organelle part; intracellular membrane-bounded organelle; organelle; membrane part; cell part; intracellular; Golgi apparatus part; me…	beta-1,3-galactosyltransferase activity; UDP-galactosyltransferase activity; transferase activity, transferring hexosyl groups; catalytic activity; galactosyltransferase activity; UDP-galactose:beta-N-acetylglucosamine beta-1,3-galactosyltransferase activity; UDP-glycosyltransferase activity; transferase activity, transferring glycosyl groups; transferase activity; galactosylxylosylprotein 3-beta…	K00734	B3GALT6; galactosylxylosylprotein 3-beta-galactosyltransferase [EC:2.4.1.134]	hsa00532 Glycosaminoglycan biosynthesis - chondroitin sulfate / dermatan sulfate - Homo sapiens (human); hsa01100 Metabolic pathways - Homo sapiens (human); hsa00534 Glycosaminoglycan biosynthesis - heparan sulfate / heparin - Homo sapiens (human);
Q8N806	UBR7	Putative E3 ubiquitin-protein ligase UBR7	5.6129e-58	447200000	269350000	249210000	0.85912	0.77662	1.0877	cyto_nucl			ligase activity, forming carbon-nitrogen bonds; transition metal ion binding; small conjugating protein ligase activity; catalytic activity; binding; ion binding; ubiquitin-protein ligase activity; ligase activity; metal ion binding; cation binding; zinc ion binding; acid-amino acid ligase activity;	K11979			IPR001965; IPR013083; IPR011011; IPR003126;	Zinc finger, PHD-type; Zinc finger, N-recognin; Zinc finger, FYVE/PHD-type; Zinc finger, RING/FYVE/PHD-type;
P04920	SLC4A2	Anion exchange protein 2	4.256e-22	36650000	54603000	65124000				plas	transport; anion transport; organic anion transport; ion transport; bicarbonate transport; single-organism process; organic substance transport; localization; single-organism transport; establishment of localization;	basolateral plasma membrane; membrane; plasma membrane part; membrane part; cell part; cell periphery; intrinsic to membrane; cell; integral to membrane; plasma membrane;	active transmembrane transporter activity; secondary active transmembrane transporter activity; chloride transmembrane transporter activity; inorganic anion exchanger activity; ion transmembrane transporter activity; anion:anion antiporter activity; substrate-specific transporter activity; antiporter activity; inorganic anion transmembrane transporter activity; substrate-specific transmembrane tr…	K13855	SLC4A2; solute carrier family 4 (anion exchanger), member 2	hsa04976 Bile secretion - Homo sapiens (human); hsa04972 Pancreatic secretion - Homo sapiens (human); hsa04971 Gastric acid secretion - Homo sapiens (human); hsa04970 Salivary secretion - Homo sapiens (human);	IPR011531; IPR013769; IPR016152;	Band 3 cytoplasmic domain; Bicarbonate transporter, C-terminal; Phosphotransferase/anion transporter;
Q92522	H1FX	Histone H1x	5.2586e-25	1651900000	1195300000	1176200000	0.75972	0.95689	0.76105	nucl	cellular component biogenesis; cellular component organization; nucleosome organization; cellular aromatic compound metabolic process; DNA metabolic process; single-organism process; cellular metabolic process; organic substance metabolic process; metabolic process; DNA packaging; heterocycle metabolic process; nucleosome assembly; nucleobase-containing compound metabolic process; cellular compon…	intracellular organelle; intracellular non-membrane-bounded organelle; intracellular organelle part; macromolecular complex; intracellular part; cell; organelle part; DNA bending complex; chromosomal part; nucleosome; non-membrane-bounded organelle; intracellular membrane-bounded organelle; organelle; nucleus; chromatin; cell part; intracellular; chromosome; membrane-bounded organelle; protein co…	organic cyclic compound binding; heterocyclic compound binding; DNA binding; binding; nucleic acid binding;	K11275			IPR011991; IPR005818;	Linker histone H1/H5, domain H15; Winged helix-turn-helix DNA-binding domain;	Nop56p-associated pre-rRNA complex;
Q01581	HMGCS1	Hydroxymethylglutaryl-CoA synthase, cytoplasmic	8.67e-65	1747500000	3396700000	2034700000	1.5964	2.6724	0.56277	cyto	response to acid; reproductive process; alcohol metabolic process; brain development; male gonad development; single-organism process; biosynthetic process; cellular lipid metabolic process; response to vitamin E; cellular metabolic process; lipid biosynthetic process; isoprenoid biosynthetic process; response to external stimulus; metabolic process; response to endogenous stimulus; response to r…	membrane; intracellular organelle; cell periphery; cytoplasm; intracellular part; cytosol; cell; plasma membrane; intracellular membrane-bounded organelle; organelle; nucleus; intracellular; cell part; membrane-bounded organelle; cytoplasmic part;	hydroxymethylglutaryl-CoA synthase activity; transferase activity, transferring acyl groups; isomerase activity; catalytic activity; transferase activity, transferring acyl groups, acyl groups converted into alkyl on transfer; binding; organic acid binding; drug binding; transferase activity; small molecule binding;	K01641	E2.3.3.10; hydroxymethylglutaryl-CoA synthase [EC:2.3.3.10]	hsa00280 Valine, leucine and isoleucine degradation - Homo sapiens (human); hsa03320 PPAR signaling pathway - Homo sapiens (human); hsa00650 Butanoate metabolism - Homo sapiens (human); hsa01100 Metabolic pathways - Homo sapiens (human); hsa00900 Terpenoid backbone biosynthesis - Homo sapiens (human); hsa00072 Synthesis and degradation of ketone bodies - Homo sapiens (human);	IPR013746; IPR016039; IPR013528; IPR016038;	Thiolase-like, subgroup; Hydroxymethylglutaryl-coenzyme A synthase, N-terminal; Hydroxymethylglutaryl-coenzyme A synthase C-terminal; Thiolase-like;
O15431	SLC31A1	High affinity copper uptake protein 1	3.8469e-09	69592000	59443000	44388000				plas		membrane; intrinsic to plasma membrane; plasma membrane part; membrane part; cell part; cell periphery; intrinsic to membrane; integral to plasma membrane; cell; integral to membrane; plasma membrane;	metal ion transmembrane transporter activity; ion transmembrane transporter activity; copper ion transmembrane transporter activity; substrate-specific transporter activity; transition metal ion transmembrane transporter activity; inorganic cation transmembrane transporter activity; cation transmembrane transporter activity; substrate-specific transmembrane transporter activity; transporter activ…	K14686	SLC31A1; solute carrier family 31 (copper transporter), member 1	hsa04978 Mineral absorption - Homo sapiens (human);
Q9ULC4	MCTS1	Malignant T-cell-amplified sequence 1	1.9937e-07	1143200000	733360000	712460000	0.76764	0.85327	0.97675	cyto	regulation of cellular process; cellular response to stress; regulation of growth; cellular aromatic compound metabolic process; regulation of cell proliferation; regulation of macromolecule metabolic process; regulation of nucleobase-containing compound metabolic process; single-organism process; biosynthetic process; response to stimulus; cellular metabolic process; organic substance metabolic …	intracellular part; cell; cell part; intracellular; cytoplasm;	organic cyclic compound binding; heterocyclic compound binding; RNA binding; binding; nucleic acid binding;	K07575			IPR015947; IPR002478; IPR004521;	Uncharacterised domain CHP00451; PUA domain; PUA-like domain;
P05198	EIF2S1	Eukaryotic translation initiation factor 2 subunit 1	3.443e-141	4607100000	2530000000	2326000000	0.738	0.75987	1.0068	cyto	single organism signaling; positive regulation of cellular protein metabolic process; posttranscriptional regulation of gene expression; single-organism process; regulation of translation in response to stress; cellular metabolic process; phosphate-containing compound metabolic process; endoplasmic reticulum unfolded protein response; metabolic process; signal transduction; response to topologica…	cytoplasmic stress granule; intracellular organelle; intracellular non-membrane-bounded organelle; eukaryotic translation initiation factor 2 complex; cytoplasm; macromolecular complex; intracellular part; cytosol; cell; non-membrane-bounded organelle; intracellular membrane-bounded organelle; organelle; nucleus; intracellular; cell part; ribonucleoprotein granule; membrane-bounded organelle; pro…	organic cyclic compound binding; heterocyclic compound binding; ribosome binding; RNA binding; translation factor activity, nucleic acid binding; binding; nucleic acid binding; translation initiation factor activity; ribonucleoprotein complex binding;	K03237	EIF2S1; translation initiation factor 2 subunit 1	hsa05162 Measles - Homo sapiens (human); hsa04932 Non-alcoholic fatty liver disease (NAFLD) - Homo sapiens (human); hsa05168 Herpes simplex infection - Homo sapiens (human); hsa05160 Hepatitis C - Homo sapiens (human); hsa04141 Protein processing in endoplasmic reticulum - Homo sapiens (human); hsa03013 RNA transport - Homo sapiens (human); hsa05164 Influenza A - Homo sapiens (human);	IPR024054; IPR012340; IPR003029; IPR022967; IPR024055;	Ribosomal protein S1, RNA-binding domain; Translation initiation factor 2, alpha subunit, C-terminal; Nucleic acid-binding, OB-fold; Translation initiation factor 2, alpha subunit, middle domain; RNA-binding domain, S1;	DNA-PK-Ku-eIF2-NF90-NF45 complex;
Q92499	DDX1	ATP-dependent RNA helicase DDX1	4.4775e-282	12245000000	7664000000	7789500000	0.82122	0.79975	1.0016	cyto	cellular component biogenesis; ribonucleoprotein complex biogenesis; ribonucleoprotein complex assembly; posttranscriptional regulation of gene expression; DNA geometric change; single-organism process; biosynthetic process; cellular metabolic process; response to biotic stimulus; regulation of RNA biosynthetic process; metabolic process; ribonucleoprotein complex subunit organization; cellular c…	cytoplasmic stress granule; intracellular organelle; intracellular non-membrane-bounded organelle; cytoplasm; intracellular organelle part; macromolecular complex; nuclear lumen; intracellular part; cell; nuclear body; organelle part; non-membrane-bounded organelle; cleavage body; membrane-enclosed lumen; organelle; intracellular membrane-bounded organelle; tRNA-splicing ligase complex; nucleus; …	nucleoside phosphate binding; ATP-dependent helicase activity; hydrolase activity, acting on acid anhydrides; hydrolase activity; chromatin binding; ATPase activity; organic cyclic compound binding; heterocyclic compound binding; mRNA binding; pyrophosphatase activity; catalytic activity; ribonucleotide binding; binding; purine ribonucleoside binding; transcription factor binding transcription fa…	K13177			IPR011545; IPR001870; IPR027417; IPR003877; IPR014014; IPR018355; IPR014001; IPR001650; IPR008985;	Helicase, C-terminal; Helicase, superfamily 1/2, ATP-binding domain; B30.2/SPRY domain; Concanavalin A-like lectin/glucanases superfamily; RNA helicase, DEAD-box type, Q motif; SPla/RYanodine receptor subgroup; DNA/RNA helicase, DEAD/DEAH box type, N-terminal; SPla/RYanodine receptor SPRY; P-loop containing nucleoside triphosphate hydrolase;	Large Drosha complex;
P41226	UBA7	Ubiquitin-like modifier-activating enzyme 7	1.6652e-31	0	0	0				cyto_nucl	regulation of cellular process; single organism signaling; proteolysis involved in cellular protein catabolic process; regulation of type I interferon production; cellular protein catabolic process; cell surface receptor signaling pathway; cellular response to organic substance; cellular protein metabolic process; negative regulation of multicellular organismal process; single-organism process; n…	cell part; intracellular; cytoplasm; intracellular part; cytosol; cell; cytoplasmic part;	small protein activating enzyme activity; ATP binding; nucleoside phosphate binding; ligase activity; nucleoside binding; ion binding; nucleotide binding; organic cyclic compound binding; heterocyclic compound binding; ribonucleoside binding; ISG15 activating enzyme activity; catalytic activity; ribonucleotide binding; binding; purine ribonucleoside binding; anion binding; purine ribonucleotide b…	K10698	UBE1L; ubiquitin-activating enzyme E1-like [EC:6.3.2.19]	hsa04120 Ubiquitin mediated proteolysis - Homo sapiens (human); hsa05012 Parkinson's disease - Homo sapiens (human);	IPR019572; IPR023280; IPR000594; IPR009036; IPR016040; IPR018965;	Ubiquitin-activating enzyme; Ubiquitin-activating enzyme e1, C-terminal; Molybdenum cofactor biosynthesis, MoeB; NAD(P)-binding domain; Ubiquitin-like 1 activating enzyme, catalytic cysteine domain; UBA/THIF-type NAD/FAD binding fold;
Q9HBG6	IFT122	Intraflagellar transport protein 122 homolog	0.00058714	49701000	2515200	162130000				cyto	neural tube formation; circulatory system development; morphogenesis of an epithelium; cellular component organization; single-multicellular organism process; camera-type eye development; tube formation; chordate embryonic development; embryonic organ development; cellular developmental process; cilium morphogenesis; cellular component morphogenesis; single-organism process; neural tube developme…	cilium; intracellular organelle; cell projection; intracellular non-membrane-bounded organelle; cytoskeletal part; intracellular organelle part; cytoplasm; intracellular part; cell projection part; cell; organelle part; non-membrane-bounded organelle; intracellular membrane-bounded organelle; organelle; cytoskeleton; microtubule organizing center; photoreceptor connecting cilium; microtubule cyto…					IPR011990; IPR017986; IPR015943;	WD40/YVTN repeat-like-containing domain; Tetratricopeptide-like helical; WD40-repeat-containing domain;
Q15723	ELF2	ETS-related transcription factor Elf-2	0.00011053	0	0	0				nucl	positive regulation of biosynthetic process; biosynthetic process; cellular metabolic process; negative regulation of RNA metabolic process; regulation of RNA biosynthetic process; metabolic process; positive regulation of metabolic process; positive regulation of nitrogen compound metabolic process; macromolecule metabolic process; negative regulation of macromolecule biosynthetic process; regul…	organelle; intracellular membrane-bounded organelle; intracellular organelle; nucleus; cell part; intracellular; cytoplasm; intracellular part; membrane-bounded organelle; cell;	organic cyclic compound binding; heterocyclic compound binding; DNA binding; binding; nucleic acid binding transcription factor activity; nucleic acid binding; sequence-specific DNA binding; sequence-specific DNA binding transcription factor activity;	K09428			IPR011991; IPR000418; IPR022084;	Transcription factor Elf, N-terminal; Ets domain; Winged helix-turn-helix DNA-binding domain;
Q13564	NAE1	NEDD8-activating enzyme E1 regulatory subunit	2.7522e-177	1830400000	1894700000	1875700000	1.2901	1.329	1.0603	cyto	single organism signaling; regulation of cell death; single-organism process; biosynthetic process; regulation of cell cycle process; cellular metabolic process; signal transduction; negative regulation of mitotic cell cycle; metabolic process; cell communication; mitotic DNA integrity checkpoint; negative regulation of mitotic cell cycle phase transition; apoptotic process; regulation of mitotic…	membrane; cell periphery; cell part; intracellular; cytoplasm; intracellular part; cell; plasma membrane;	organic cyclic compound binding; heterocyclic compound binding; nucleotide binding; nucleoside phosphate binding; catalytic activity; binding; small molecule binding;	K04532	APPBP1; amyloid beta precursor protein binding protein 1	hsa05010 Alzheimer's disease - Homo sapiens (human);	IPR000594; IPR009036; IPR016040;	Molybdenum cofactor biosynthesis, MoeB; NAD(P)-binding domain; UBA/THIF-type NAD/FAD binding fold;	APPBP1-UBA3 complex;
Q9C0I1	MTMR12	Myotubularin-related protein 12	3.4385e-09	0	0	0				cyto		intracellular part; cell; cell part; intracellular; cytoplasm;	hydrolase activity; catalytic activity; phosphoric ester hydrolase activity; phosphatase activity; hydrolase activity, acting on ester bonds;	K18085			IPR011993; IPR010569;	Myotubularin-like phosphatase domain; Pleckstrin homology-like domain;
Q9NVR0	KLHL11	Kelch-like protein 11	0.00099267	0	0	0				extr		extracellular region;		K10449			IPR013069; IPR011333; IPR011705; IPR000210; IPR015915;	BTB/Kelch-associated; Kelch-type beta propeller; BTB/POZ; BTB/POZ fold; BTB/POZ-like;
P05455	SSB	Lupus La protein	6.0842e-141	23342000000	15759000000	14801000000	0.7973	0.81361	0.99572	nucl	RNA processing; ncRNA processing; histone mRNA metabolic process; cellular aromatic compound metabolic process; organic cyclic compound metabolic process; nitrogen compound metabolic process; primary metabolic process; RNA modification; cellular metabolic process; organic substance metabolic process; RNA metabolic process; metabolic process; tRNA metabolic process; nucleic acid metabolic process;…	organelle; intracellular membrane-bounded organelle; intracellular organelle; nucleus; cell part; intracellular; macromolecular complex; intracellular part; ribonucleoprotein complex; membrane-bounded organelle; cell;	organic cyclic compound binding; heterocyclic compound binding; mRNA binding; RNA binding; nucleoside phosphate binding; tRNA binding; binding; nucleic acid binding; nucleotide binding; small molecule binding;	K11090	LA; lupus La protein	hsa05322 Systemic lupus erythematosus - Homo sapiens (human);	IPR006630; IPR011991; IPR000504; IPR012677; IPR014886;	Nucleotide-binding, alpha-beta plait; RNA recognition motif domain; RNA-binding motif; Winged helix-turn-helix DNA-binding domain; RNA-binding protein Lupus La;	H2AX complex, isolated from cells without IR exposure; Emerin complex 25;
O96005	CLPTM1	Cleft lip and palate transmembrane protein 1	4.298e-08	74175000	311670000	153220000				plas	regulation of cellular process; regulation of T cell activation; developmental process; regulation of leukocyte activation; single-multicellular organism process; regulation of T cell differentiation; cellular developmental process; regulation of T cell differentiation in thymus; single-organism cellular process; single-organism process; regulation of lymphocyte activation; multicellular organism…	membrane; intrinsic to plasma membrane; external side of plasma membrane; plasma membrane part; membrane part; cell part; cell periphery; intrinsic to membrane; cell surface; integral to plasma membrane; cell; integral to membrane; plasma membrane;
Q9NXV6	CDKN2AIP	CDKN2A-interacting protein	8.0862e-104	429730000	359850000	455220000	0.95054	0.9303	1.1046	nucl	regulation of cellular process; regulation of gene expression; negative regulation of growth; regulation of biological quality; regulation of growth; regulation of macromolecule metabolic process; posttranscriptional regulation of gene expression; regulation of signaling; positive regulation of cellular process; negative regulation of cellular process; negative regulation of biological process; p…	intracellular organelle; intracellular non-membrane-bounded organelle; intracellular organelle part; nuclear lumen; nucleolar part; intracellular part; nucleolus; cell; organelle part; non-membrane-bounded organelle; membrane-enclosed lumen; organelle; intracellular membrane-bounded organelle; nucleoplasm; nucleus; intracellular organelle lumen; cell part; intracellular; granular component; membr…	organic cyclic compound binding; heterocyclic compound binding; RNA binding; protein binding; p53 binding; double-stranded RNA binding; binding; nucleic acid binding;				IPR014720;	Double-stranded RNA-binding domain;
Q14145	KEAP1	Kelch-like ECH-associated protein 1	4.2582e-23	201140000	132480000	105600000	0.52922	0.68047	0.78058	cyto_nucl	regulation of cellular process; single-multicellular organism process; cellular aromatic compound metabolic process; regulation of macromolecule metabolic process; chordate embryonic development; regulation of nucleobase-containing compound metabolic process; single-organism process; biosynthetic process; regulation of epidermal cell differentiation; cellular metabolic process; regulation of mult…	intracellular organelle; endoplasmic reticulum; intracellular non-membrane-bounded organelle; cytoskeletal part; cytoplasm; intracellular organelle part; midbody; intracellular part; cell; organelle part; non-membrane-bounded organelle; intracellular membrane-bounded organelle; organelle; cytoskeleton; nucleus; microtubule organizing center; microtubule cytoskeleton; centrosome; cell part; intrac…		K10456	KLHL19; kelch-like protein 19	hsa04120 Ubiquitin mediated proteolysis - Homo sapiens (human);	IPR015916; IPR013069; IPR011333; IPR011705; IPR000210;	Galactose oxidase, beta-propeller; BTB/Kelch-associated; BTB/POZ; BTB/POZ fold; BTB/POZ-like;	PGAM5-KEAP1-NRF2 complex;
O94906	PRPF6	Pre-mRNA-processing factor 6	9.2521e-174	1638600000	1318200000	1214900000	0.90231	1.1007	0.8618	cyto	cellular component biogenesis; ribonucleoprotein complex biogenesis; ribonucleoprotein complex assembly; positive regulation of biosynthetic process; cellular metabolic process; regulation of RNA biosynthetic process; metabolic process; ribonucleoprotein complex subunit organization; positive regulation of metabolic process; cellular component assembly; positive regulation of nitrogen compound me…	intracellular organelle; intracellular organelle part; U4/U6 x U5 tri-snRNP complex; nuclear lumen; macromolecular complex; intracellular part; spliceosomal complex; nuclear body; cell; organelle part; membrane-enclosed lumen; organelle; intracellular membrane-bounded organelle; nucleoplasm; nucleus; intracellular organelle lumen; nuclear speck; cell part; intracellular; catalytic step 2 spliceos…	organic cyclic compound binding; heterocyclic compound binding; RNA binding; binding; nucleic acid binding; transcription factor binding transcription factor activity; transcription coactivator activity; transcription cofactor activity; protein binding transcription factor activity; ribonucleoprotein complex binding;	K12855	PRPF6; pre-mRNA-processing factor 6	hsa03040 Spliceosome - Homo sapiens (human);	IPR011990; IPR010491; IPR013026;	Tetratricopeptide-like helical; PRP1 splicing factor, N-terminal; Tetratricopeptide repeat-containing domain;	Spliceosome; C complex spliceosome;
Q9P0I2	EMC3	ER membrane protein complex subunit 3	9.8803e-11	31628000	24874000	23397000				E.R.		membrane; intracellular organelle; endoplasmic reticulum; nuclear outer membrane-endoplasmic reticulum membrane network; organelle membrane; cytoplasm; intracellular organelle part; macromolecular complex; intrinsic to membrane; endomembrane system; intracellular part; cell; integral to membrane; organelle part; organelle; intracellular membrane-bounded organelle; ER membrane protein complex; int…
Q96MT8	CEP63	Centrosomal protein of 63 kDa	4.6723e-16	19263000	31478000	23254000				cyto_nucl	cellular component biogenesis; regulation of cellular process; single organism signaling; cellular component organization; cellular response to stress; mitosis; organelle fission; spindle organization; single-organism process; response to stimulus; signal transduction; spindle assembly; DNA damage checkpoint; cell communication; cellular component assembly; organelle assembly; macromolecular comp…	intracellular organelle; spindle pole; intracellular non-membrane-bounded organelle; cytoskeletal part; cytoplasm; intracellular organelle part; macromolecular complex; intracellular part; cytosol; cell; spindle; organelle part; non-membrane-bounded organelle; organelle; cytoskeleton; microtubule organizing center; microtubule cytoskeleton; centrosome; cell part; intracellular; protein complex; c…		K16763
P06239	LCK;SRC;FYN;YES1	Tyrosine-protein kinase Lck;Proto-oncogene tyrosine-protein kinase Src;Tyrosine-protein kinase Fyn;Tyrosine-protein kinase Yes	0.0017231	0	0	0				cyto	single organism signaling; regulation of leukocyte activation; regulation of cell death; peptidyl-tyrosine modification; regulation of defense response; cellular metabolic process; T cell activation; metabolic process; positive regulation of molecular function; metal ion homeostasis; regulation of system process; positive regulation of lymphocyte differentiation; regulation of endopeptidase activ…	membrane; microtubule organizing center part; cytoplasmic vesicle; cell periphery; membrane-bounded vesicle; cytoplasmic membrane-bounded vesicle; vesicle; cytoplasm; intracellular part; pericentriolar material; cell; organelle part; non-membrane-bounded organelle; cytoskeleton; microtubule organizing center; microtubule cytoskeleton; membrane part; intracellular; cell part; membrane raft; endocy…	nucleoside phosphate binding; phosphotransferase activity, alcohol group as acceptor; protein serine/threonine phosphatase activity; phosphatase activity; protein tyrosine kinase activity; protein binding; hydrolase activity; phosphoprotein phosphatase activity; protein kinase activity; antigen binding; organic cyclic compound binding; heterocyclic compound binding; kinase activity; catalytic act…	K05856	LCK; lymphocyte cell-specific protein tyrosine kinase [EC:2.7.10.2]	hsa04380 Osteoclast differentiation - Homo sapiens (human); hsa05166 HTLV-I infection - Homo sapiens (human); hsa04650 Natural killer cell mediated cytotoxicity - Homo sapiens (human); hsa04660 T cell receptor signaling pathway - Homo sapiens (human); hsa05340 Primary immunodeficiency - Homo sapiens (human); hsa04064 NF-kappa B signaling pathway - Homo sapiens (human);	IPR000980; IPR001452; IPR000719; IPR020635; IPR001245; IPR011009;	Protein kinase domain; SH3 domain; Tyrosine-protein kinase, catalytic domain; SH2 domain; Protein kinase-like domain; Serine-threonine/tyrosine-protein kinase catalytic domain;	Notch1-p56lck-PI3K complex; LCK-SLP76-PLC-gamma-1-LAT complex, pervanadate-activated; CD20-LCK-FYN-p75/80 complex; CD20-LCK-LYN-FYN-p75/80 complex,; p56-CAML complex; CD8A-LCK complex;
Q86WJ1	CHD1L	Chromodomain-helicase-DNA-binding protein 1-like	2.3012e-30	594660000	359570000	459140000	1.02	0.79028	1.2461	nucl	cellular response to stress; cellular response to stimulus; cellular component organization; chromatin remodeling; cellular aromatic compound metabolic process; response to stress; DNA metabolic process; single-organism cellular process; nitrogen compound metabolic process; organic cyclic compound metabolic process; single-organism process; primary metabolic process; response to stimulus; cellula…	membrane; organelle; intracellular membrane-bounded organelle; intracellular organelle; nucleus; cell periphery; cell part; intracellular; cytoplasm; intracellular part; membrane-bounded organelle; cell; plasma membrane;	nucleoside phosphate binding; ATP-dependent helicase activity; hydrolase activity, acting on acid anhydrides; hydrolase activity; ATPase activity; organic cyclic compound binding; heterocyclic compound binding; pyrophosphatase activity; catalytic activity; ribonucleotide binding; binding; ATP-dependent DNA helicase activity; purine ribonucleoside binding; anion binding; adenyl ribonucleotide bind…				IPR002589; IPR014001; IPR027417; IPR001650; IPR000330;	Helicase, C-terminal; Helicase, superfamily 1/2, ATP-binding domain; Macro domain; SNF2-related; P-loop containing nucleoside triphosphate hydrolase;
P51991	HNRNPA3	Heterogeneous nuclear ribonucleoprotein A3	5.7008e-94	10187000000	11719000000	11507000000	1.4211	1.3192	1.066	nucl	RNA processing; cellular aromatic compound metabolic process; organic cyclic compound metabolic process; nitrogen compound metabolic process; primary metabolic process; cellular metabolic process; organic substance metabolic process; mRNA processing; RNA metabolic process; mRNA splicing, via spliceosome; metabolic process; RNA splicing, via transesterification reactions with bulged adenosine as n…	intracellular organelle; intracellular non-membrane-bounded organelle; intracellular organelle part; nuclear lumen; macromolecular complex; intracellular part; nucleolus; spliceosomal complex; cell; organelle part; non-membrane-bounded organelle; membrane-enclosed lumen; organelle; intracellular membrane-bounded organelle; nucleoplasm; nucleus; intracellular organelle lumen; cell part; intracellu…	organic cyclic compound binding; heterocyclic compound binding; RNA binding; nucleoside phosphate binding; binding; nucleic acid binding; nucleotide binding; small molecule binding;	K12741	HNRNPA1_3; heterogeneous nuclear ribonucleoprotein A1/A3	hsa03040 Spliceosome - Homo sapiens (human);	IPR000504; IPR012677;	Nucleotide-binding, alpha-beta plait; RNA recognition motif domain;	C complex spliceosome;
Q96GA3	LTV1	Protein LTV1 homolog	7.4051e-05	0	0	0				nucl		organelle; intracellular membrane-bounded organelle; intracellular organelle; nucleus; cell part; intracellular; cytoplasm; intracellular part; membrane-bounded organelle; cell;		K14798
Q13546	RIPK1	Receptor-interacting serine/threonine-protein kinase 1	9.2142e-10	79558000	56510000	59963000				nucl	cellular component biogenesis; single organism signaling; positive regulation of type I interferon production; regulation of necroptosis; regulation of stress-activated MAPK cascade; regulation of cell death; positive regulation of cellular protein metabolic process; cell surface receptor signaling pathway; regulation of tumor necrosis factor production; positive regulation of biosynthetic proces…	endosome membrane; intracellular organelle; membrane; organelle membrane; cell periphery; intracellular organelle part; cytoplasm; receptor complex; endosomal part; macromolecular complex; intracellular part; cytosol; cell; mitochondrion; organelle part; plasma membrane; organelle; intracellular membrane-bounded organelle; plasma membrane part; intracellular; cell part; membrane part; endosome; d…	ATP binding; nucleoside phosphate binding; phosphotransferase activity, alcohol group as acceptor; nucleoside binding; ion binding; protein kinase activity; nucleotide binding; organic cyclic compound binding; heterocyclic compound binding; ribonucleoside binding; kinase activity; catalytic activity; ribonucleotide binding; binding; purine ribonucleoside binding; protein serine/threonine kinase a…	K02861	RIPK1; receptor-interacting serine/threonine-protein kinase 1 [EC:2.7.11.1]	hsa04623 Cytosolic DNA-sensing pathway - Homo sapiens (human); hsa04620 Toll-like receptor signaling pathway - Homo sapiens (human); hsa04622 RIG-I-like receptor signaling pathway - Homo sapiens (human); hsa04210 Apoptosis - Homo sapiens (human); hsa05169 Epstein-Barr virus infection - Homo sapiens (human); hsa05160 Hepatitis C - Homo sapiens (human); hsa04668 TNF signaling pathway - Homo sapiens…	IPR000488; IPR025735; IPR000719; IPR001245; IPR011029; IPR011009;	Protein kinase domain; Protein kinase-like domain; Serine-threonine/tyrosine-protein kinase catalytic domain; RHIM domain; Death domain; Death-like domain;
P08195	SLC3A2	4F2 cell-surface antigen heavy chain	2.5644e-98	2106300000	1302400000	1194100000	0.67031	0.68096	0.97706	E.R.	cell migration; single-multicellular organism process; blood coagulation; regulation of biological quality; localization of cell; amino acid import; single-organism process; response to stimulus; hemostasis; establishment of localization; organic substance metabolic process; response to wounding; metabolic process; cation transport; amino acid transport; cellular process; single-organism transpor…	intracellular organelle; membrane; apical plasma membrane; cytoplasmic vesicle; membrane-bounded vesicle; cell periphery; melanosome; cytoplasmic membrane-bounded vesicle; vesicle; cytoplasm; intrinsic to membrane; intracellular part; cell; integral to membrane; pigment granule; plasma membrane; organelle; intracellular membrane-bounded organelle; plasma membrane part; intracellular; cell part; m…	organic acid transmembrane transporter activity; solute:cation antiporter activity; active transmembrane transporter activity; secondary active transmembrane transporter activity; ion transmembrane transporter activity; ion binding; substrate-specific transporter activity; monovalent inorganic cation transmembrane transporter activity; antiporter activity; substrate-specific transmembrane transpo…	K06519	SLC3A2; solute carrier family 3, member 2	hsa04974 Protein digestion and absorption - Homo sapiens (human);	IPR013780; IPR017853; IPR006047; IPR013781;	Glycoside hydrolase, superfamily; Glycosyl hydrolase, family 13, all-beta; Glycoside hydrolase, catalytic domain; Glycosyl hydrolase, family 13, catalytic domain;	CD98-LAT2-ITGB1 complex; ITGAV-ITGB3-SLC3A2 complex;
P31749	AKT1	RAC-alpha serine/threonine-protein kinase	8.0568e-52	241120000	369460000	392940000	1.9455	1.5962	1.1582	cyto	single organism signaling; regulation of leukocyte activation; regulation of stress-activated MAPK cascade; developmental maturation; gland development; reproductive process; posttranscriptional regulation of gene expression; positive regulation of proteasomal ubiquitin-dependent protein catabolic process; negative regulation of release of cytochrome c from mitochondria; glucose homeostasis; nega…	membrane; cell periphery; cytoplasm; macromolecular complex; intracellular part; cell; organelle part; non-membrane-bounded organelle; membrane-enclosed lumen; cytoskeleton; nucleoplasm; intracellular organelle lumen; microtubule cytoskeleton; intracellular; cell part; lamellipodium; membrane-bounded organelle; organelle lumen; cell leading edge; intracellular organelle; cell projection; intracel…	nitric-oxide synthase regulator activity; nucleoside phosphate binding; phosphotransferase activity, alcohol group as acceptor; protein binding; protein kinase activity; organic cyclic compound binding; heterocyclic compound binding; kinase activity; catalytic activity; ribonucleotide binding; binding; phosphatidylinositol binding; purine ribonucleoside binding; lipid binding; phosphatidylinosito…	K04456	AKT; RAC serine/threonine-protein kinase [EC:2.7.11.1]	hsa05152 Tuberculosis - Homo sapiens (human); hsa04015 Rap1 signaling pathway - Homo sapiens (human); hsa05221 Acute myeloid leukemia - Homo sapiens (human); hsa04530 Tight junction - Homo sapiens (human); hsa04662 B cell receptor signaling pathway - Homo sapiens (human); hsa05220 Chronic myeloid leukemia - Homo sapiens (human); hsa04014 Ras signaling pathway - Homo sapiens (human); hsa04150 mTOR…	IPR000719; IPR011993; IPR002290; IPR011009; IPR000961; IPR001849; IPR017892;	Protein kinase domain; Pleckstrin homology-like domain; Pleckstrin homology domain; Protein kinase, C-terminal; Protein kinase-like domain; AGC-kinase, C-terminal; Serine/threonine- /dual specificity protein kinase, catalytic domain;	TCL1-AKT1 complex; eNOS-HSP90-AKT complex, VEGF induced; YBX1-AKT1 complex; AR-AKT-APPL complex;
Q9UMX0	UBQLN1	Ubiquilin-1	2.5106e-59	0	0	0				nucl	regulation of cellular process; response to stress; death; regulation of primary metabolic process; response to abiotic stimulus; regulation of macromolecule metabolic process; regulation of protein modification process; single-organism cellular process; single-organism process; response to stimulus; regulation of cellular metabolic process; regulation of protein ubiquitination; regulation of cel…	intracellular organelle; endoplasmic reticulum; proteasome complex; cytoplasm; macromolecular complex; intracellular part; cell; intracellular membrane-bounded organelle; organelle; nucleus; intracellular; cell part; perinuclear region of cytoplasm; membrane-bounded organelle; protein complex; cytoplasmic part;		K04523	UBQLN; ubiquilin	hsa04141 Protein processing in endoplasmic reticulum - Homo sapiens (human);	IPR006636; IPR000449; IPR015940; IPR000626; IPR009060;	Ubiquitin-associated/translation elongation factor EF1B, N-terminal, eukaryote; Ubiquitin-associated domain/translation elongation factor EF-Ts, N-terminal; UBA-like; Ubiquitin-like; Heat shock chaperonin-binding;	Ubiquilin-proteasome complex;
P43686	PSMC4	26S protease regulatory subunit 6B	7.8014e-200	2593000000	1688000000	1639600000	0.82481	0.81294	1.0268	cyto	single organism signaling; regulation of cell death; positive regulation of cellular protein metabolic process; chordate embryonic development; positive regulation of ubiquitin-protein ligase activity; regulation of cell cycle process; cellular metabolic process; signal transduction involved in mitotic G1 DNA damage checkpoint; signal transduction involved in mitotic DNA integrity checkpoint; pos…	intracellular organelle; proteasome complex; intracellular organelle part; cytoplasm; macromolecular complex; nuclear lumen; intracellular part; cytosol; cell; organelle part; mitochondrion; membrane-enclosed lumen; intracellular membrane-bounded organelle; organelle; nucleus; nucleoplasm; intracellular organelle lumen; proteasome accessory complex; intracellular; cell part; protein complex; memb…	ATP binding; nucleoside phosphate binding; nucleoside binding; ion binding; hydrolase activity, acting on acid anhydrides; hydrolase activity; nucleotide binding; nucleoside-triphosphatase activity; ATPase activity; organic cyclic compound binding; heterocyclic compound binding; ribonucleoside binding; pyrophosphatase activity; catalytic activity; ribonucleotide binding; binding; purine ribonucle…	K03063	PSMC4; 26S proteasome regulatory subunit T3	hsa03050 Proteasome - Homo sapiens (human); hsa05169 Epstein-Barr virus infection - Homo sapiens (human);	IPR003959; IPR003593; IPR027417;	AAA+ ATPase domain; ATPase, AAA-type, core; P-loop containing nucleoside triphosphate hydrolase;	PA700-20S-PA28 complex; PA700 complex; 26S proteasome;
Q9Y3U8	RPL36	60S ribosomal protein L36	4.0878e-11	0	0	0				nucl	establishment of protein localization to organelle; single-organism process; biosynthetic process; multi-organism cellular process; cellular metabolic process; protein transport; protein complex disassembly; establishment of localization; protein targeting; protein targeting to membrane; metabolic process; establishment of localization in cell; nuclear-transcribed mRNA catabolic process, nonsense…	intracellular organelle; ribosome; intracellular non-membrane-bounded organelle; cytosolic large ribosomal subunit; cytoplasm; intracellular organelle part; nuclear lumen; macromolecular complex; intracellular part; nucleolus; cell; cytosol; organelle part; non-membrane-bounded organelle; membrane-enclosed lumen; intracellular membrane-bounded organelle; organelle; nucleus; intracellular organell…	structural constituent of ribosome; structural molecule activity;	K02920	RP-L36e; large subunit ribosomal protein L36e	hsa03010 Ribosome - Homo sapiens (human);			TRBP containing complex; Ribosome, cytoplasmic; Nop56p-associated pre-rRNA complex; 60S ribosomal subunit, cytoplasmic;
Q92995	USP13	Ubiquitin carboxyl-terminal hydrolase 13	0.00014309	0	0	0				cyto_nucl	protein modification by small protein removal; regulation of biological quality; posttranscriptional regulation of gene expression; cellular developmental process; single-organism process; autophagy; cellular metabolic process; protein K63-linked deubiquitination; regulation of RNA biosynthetic process; metabolic process; macromolecule metabolic process; protein metabolic process; developmental p…		ubiquitin-specific protease activity; exopeptidase activity; peptidase activity; ion binding; small conjugating protein-specific protease activity; protein binding; hydrolase activity; cysteine-type peptidase activity; thiolester hydrolase activity; zinc ion binding; small conjugating protein binding; endopeptidase activity; transition metal ion binding; catalytic activity; ubiquitin thiolesteras…	K11836			IPR001607; IPR000449; IPR015940; IPR013083; IPR001394; IPR009060;	Ubiquitin-associated/translation elongation factor EF1B, N-terminal, eukaryote; Zinc finger, UBP-type; Ubiquitin-associated domain/translation elongation factor EF-Ts, N-terminal; Zinc finger, RING/FYVE/PHD-type; UBA-like; Peptidase C19, ubiquitin carboxyl-terminal hydrolase;
Q8WVJ2	NUDCD2	NudC domain-containing protein 2	1.4039e-63	409850000	39100000	64276000	0.16893	0.1105	1.4588	cyto		intracellular organelle; spindle pole; intracellular non-membrane-bounded organelle; cytoskeletal part; condensed chromosome, centromeric region; cytoplasm; intracellular organelle part; macromolecular complex; intracellular part; cell; spindle; organelle part; condensed chromosome kinetochore; non-membrane-bounded organelle; chromosomal part; cytoskeleton; condensed chromosome; organelle; microt…					IPR007052; IPR008978;	HSP20-like chaperone; CS domain;
Q9NUQ2	AGPAT5	1-acyl-sn-glycerol-3-phosphate acyltransferase epsilon	5.641e-16	297860000	169630000	188900000				mito	glycerolipid metabolic process; phosphatidic acid biosynthetic process; phospholipid biosynthetic process; acylglycerol biosynthetic process; biosynthetic process; cellular lipid metabolic process; cellular metabolic process; triglyceride biosynthetic process; phosphate-containing compound metabolic process; organic substance metabolic process; lipid biosynthetic process; metabolic process; neutr…	membrane; outer membrane; endoplasmic reticulum; nuclear outer membrane-endoplasmic reticulum membrane network; organelle membrane; cytoplasm; intrinsic to membrane; intracellular part; cell; organelle part; mitochondrial envelope; intracellular; membrane part; cell part; organelle outer membrane; membrane-bounded organelle; endoplasmic reticulum membrane; intracellular organelle; mitochondrial p…	transferase activity, transferring acyl groups; 1-acylglycerol-3-phosphate O-acyltransferase activity; catalytic activity; transferase activity; transferase activity, transferring acyl groups other than amino-acyl groups; acylglycerol O-acyltransferase activity; O-acyltransferase activity;				IPR002123;	Phospholipid/glycerol acyltransferase;
Q9UGV2	NDRG3	Protein NDRG3	5.2728e-54	220450000	212680000	230180000	1.1088	1.3529	0.85971	cyto	reproduction; regulation of cellular process; developmental process; negative regulation of growth; regulation of growth; male gamete generation; reproductive process; spermatogenesis; cellular developmental process; sexual reproduction; single-organism cellular process; single-organism process; negative regulation of biological process; negative regulation of cellular process; multicellular orga…	intracellular part; cell; cell part; intracellular; cytoplasm;
P63010	AP2B1	AP-2 complex subunit beta	3.5724e-64	226150000	319800000	284240000	1.6726	1.6166	1.0347	plas	single organism signaling; cellular component biogenesis; cell surface receptor signaling pathway; negative regulation of ERBB signaling pathway; cellular component morphogenesis; regulation of defense response; neurological system process; protein transport; response to external stimulus; regulation of defense response to virus by virus; macromolecular complex assembly; ERBB signaling pathway; r…	membrane; AP-type membrane coat adaptor complex; organelle membrane; cytoplasmic vesicle; clathrin-coated endocytic vesicle; cell periphery; membrane-bounded vesicle; cytoplasmic membrane-bounded vesicle; vesicle; cytoplasm; clathrin-coated endocytic vesicle membrane; cytoplasmic vesicle part; macromolecular complex; intracellular part; cell; organelle part; coated vesicle membrane; clathrin-coat…	substrate-specific transporter activity; protein transporter activity; transporter activity;	K11825	AP2B1; AP-2 complex subunit beta-1	hsa05016 Huntington's disease - Homo sapiens (human); hsa04144 Endocytosis - Homo sapiens (human); hsa04961 Endocrine and other factor-regulated calcium reabsorption - Homo sapiens (human); hsa04721 Synaptic vesicle cycle - Homo sapiens (human);	IPR008152; IPR011989; IPR002553; IPR013037; IPR015151; IPR012295; IPR016024; IPR009028; IPR013041;	Beta-adaptin appendage, C-terminal subdomain; Armadillo-type fold; Clathrin adaptor, alpha/beta/gamma-adaptin, appendage, Ig-like subdomain; Clathrin/coatomer adaptor, adaptin-like, N-terminal; Coatomer/calthrin adaptor appendage, C-terminal subdomain; Clathrin adaptor, beta-adaptin, appendage, Ig-like subdomain; Armadillo-like helical; Beta2-adaptin/TBP, C-terminal domain; Coatomer/clathrin adap…	AP2 adaptor complex;
Q92878	RAD50	DNA repair protein RAD50	5.5803e-67	1683900000	1599200000	1741700000	1.1995	1.227	0.99977	cyto	regulation of biological quality; positive regulation of cellular protein metabolic process; positive regulation of protein autophosphorylation; DNA geometric change; single-organism process; biosynthetic process; telomere maintenance via telomere lengthening; reciprocal meiotic recombination; cellular metabolic process; metabolic process; positive regulation of metabolic process; positive regula…	intracellular organelle; nuclear chromosome, telomeric region; chromosome, telomeric region; intracellular non-membrane-bounded organelle; intracellular organelle part; nuclear lumen; macromolecular complex; intracellular part; cell; organelle part; chromosomal part; non-membrane-bounded organelle; membrane-enclosed lumen; intracellular membrane-bounded organelle; organelle; nucleoplasm; nucleus;…	DNA binding; ATP binding; protein binding, bridging; nucleoside phosphate binding; nucleoside binding; ion binding; protein binding; hydrolase activity; nucleotide binding; zinc ion binding; organic cyclic compound binding; heterocyclic compound binding; ribonucleoside binding; transition metal ion binding; catalytic activity; ribonucleotide binding; binding; nuclease activity; hydrolase activity…	K10866	RAD50; DNA repair protein RAD50 [EC:3.6.-.-]	hsa03450 Non-homologous end-joining - Homo sapiens (human); hsa03440 Homologous recombination - Homo sapiens (human);	IPR013134; IPR027417; IPR007517;	Rad50 zinc hook; Zinc hook, Rad50; P-loop containing nucleoside triphosphate hydrolase;	MRE11A-RAD50-NBN-TRF2 complex; MDC1-MRE11-RAD50-NBS1 complex; BASCcomplex; TLE1 corepressor complex; MRN complex; BASC complex; MDC1-MRN-ATM-FANCD2 complex; R/M complex; Rap1 complex; TERF2-RAP1 complex; BRCA1-BARD1-BACH1-DNA damage complex II; PTIP-DNA damage response complex; DNA double-strand break end-joining complex; RAD50-BRCA1 complex; RAD50-MRE11-NBN-p200-p350 complex; BRCA1-RAD50-MRE11-N…
Q9H8G2	CAAP1	Caspase activity and apoptosis inhibitor 1	1.7035e-42	319440000	283630000	274490000	1.0133	0.77293	1.3572	mito	single-organism cellular process; single-organism process; programmed cell death; death; cell death; cellular process; apoptotic process;
O60361	NME2P1	Putative nucleoside diphosphate kinase	6.356e-37	280260000	295540000	286950000				cyto	purine nucleoside metabolic process; nucleoside metabolic process; pyrimidine ribonucleoside biosynthetic process; pyrimidine nucleoside triphosphate metabolic process; nucleotide metabolic process; purine ribonucleoside biosynthetic process; nucleoside biosynthetic process; biosynthetic process; CTP metabolic process; cellular metabolic process; phosphate-containing compound metabolic process; r…		ATP binding; nucleoside phosphate binding; nucleoside diphosphate kinase activity; nucleobase-containing compound kinase activity; nucleoside binding; ion binding; nucleotide binding; phosphotransferase activity, phosphate group as acceptor; organic cyclic compound binding; heterocyclic compound binding; ribonucleoside binding; kinase activity; catalytic activity; ribonucleotide binding; binding;…
Q9H3Z4	DNAJC5	DnaJ homolog subfamily C member 5	2.543e-52	985500000	1102100000	1053600000	1.1621	1.2286	1.0173	cyto	single organism signaling; regulation of cellular process; regulation of neurotransmitter levels; single-multicellular organism process; regulation of biological quality; regulation of cell death; negative regulation of programmed cell death; death; cellular protein metabolic process; regulation of programmed cell death; regulation of neuron apoptotic process; neurotransmitter secretion; single-o…	membrane; organelle membrane; cytoplasmic vesicle; cell periphery; membrane-bounded vesicle; cytoplasmic membrane-bounded vesicle; vesicle; cytoplasm; cytoplasmic vesicle part; intracellular part; cell; organelle part; coated vesicle membrane; pigment granule; synaptic vesicle; clathrin-coated vesicle; intracellular; cell part; clathrin-sculpted gamma-aminobutyric acid transport vesicle membrane;…		K09525	DNAJC5; DnaJ homolog subfamily C member 5	hsa04141 Protein processing in endoplasmic reticulum - Homo sapiens (human);	IPR001623;	DnaJ domain;
P28074	PSMB5	Proteasome subunit beta type-5	2.4235e-38	1648500000	992750000	895820000	0.75916	0.57793	1.2547	nucl	single organism signaling; regulation of biological quality; regulation of cell death; positive regulation of cellular protein metabolic process; positive regulation of ubiquitin-protein ligase activity; regulation of cell cycle process; cellular metabolic process; signal transduction involved in mitotic G1 DNA damage checkpoint; signal transduction involved in mitotic DNA integrity checkpoint; p…	intracellular organelle; proteasome complex; intracellular organelle part; cytoplasm; macromolecular complex; nuclear lumen; intracellular part; cytosol; cell; organelle part; organelle; intracellular membrane-bounded organelle; membrane-enclosed lumen; nucleoplasm; nucleus; intracellular organelle lumen; intracellular; cell part; proteasome core complex; protein complex; membrane-bounded organel…	endopeptidase activity; threonine-type endopeptidase activity; peptidase activity; catalytic activity; threonine-type peptidase activity; peptidase activity, acting on L-amino acid peptides; hydrolase activity;	K02737	PSMB5; 20S proteasome subunit beta 5 [EC:3.4.25.1]	hsa03050 Proteasome - Homo sapiens (human);			PA700-20S-PA28 complex; PA28gamma-20S proteasome; 20S proteasome; 26S proteasome; PA28-20S proteasome;
O94979	SEC31A	Protein transport protein Sec31A	1.974e-84	2015300000	1720200000	1700900000	1.1066	1.1389	1.0176	nucl	cellular component biogenesis; single organism signaling; macromolecule glycosylation; positive regulation of cellular protein metabolic process; COPII vesicle coating; peptidyl-asparagine modification; cellular metabolic process; protein transport; metabolic process; response to topologically incorrect protein; carbohydrate derivative biosynthetic process; macromolecular complex assembly; vesicl…	membrane; transport vesicle membrane; endoplasmic reticulum; nuclear outer membrane-endoplasmic reticulum membrane network; cytoplasmic vesicle; organelle membrane; membrane-bounded vesicle; cytoplasmic membrane-bounded vesicle; cytoplasm; vesicle; cytoplasmic vesicle part; macromolecular complex; intracellular part; vesicle coat; cell; organelle part; coated vesicle membrane; intracellular; cell…		K14005	SEC31; protein transport protein SEC31	hsa04141 Protein processing in endoplasmic reticulum - Homo sapiens (human);	IPR017986; IPR015943;	WD40/YVTN repeat-like-containing domain; WD40-repeat-containing domain;
P38432	COIL	Coilin	0.001177	98855000	95760000	107260000	1.4904	1.4669	1.0468	nucl		intracellular organelle; intracellular non-membrane-bounded organelle; intracellular organelle part; nuclear lumen; intracellular part; nucleolus; cell; nuclear body; Cajal body; organelle part; non-membrane-bounded organelle; female germ cell nucleus; membrane-enclosed lumen; organelle; intracellular membrane-bounded organelle; nucleus; nucleoplasm; intracellular organelle lumen; cell part; intr…	disulfide oxidoreductase activity; oxidoreductase activity, acting on a sulfur group of donors; catalytic activity; oxidoreductase activity;	K13150					TIM50a-coilin complex;
Q9NRL2	BAZ1A	Bromodomain adjacent to zinc finger domain protein 1A	1.0485e-48	429120000	462590000	527510000	1.3265	1.2144	1.1096	nucl	regulation of cellular process; cellular component organization; chromatin remodeling; DNA replication; cellular aromatic compound metabolic process; regulation of macromolecule metabolic process; DNA metabolic process; regulation of nucleobase-containing compound metabolic process; single-organism process; biosynthetic process; cellular metabolic process; organic substance metabolic process; reg…	intracellular organelle; intracellular non-membrane-bounded organelle; ACF complex; intracellular organelle part; nuclear lumen; CHRAC; macromolecular complex; intracellular part; cell; SWI/SNF superfamily-type complex; organelle part; non-membrane-bounded organelle; ISWI-type complex; membrane-enclosed lumen; intracellular membrane-bounded organelle; organelle; nucleus; intracellular organelle l…	cation binding; metal ion binding; zinc ion binding; transition metal ion binding; binding; ion binding;	K11655			IPR001841; IPR004022; IPR001965; IPR001487; IPR018501; IPR018500; IPR013083; IPR013136; IPR011011; IPR019787;	WSTF/Acf1/Cbp146; Zinc finger, PHD-type; DDT domain superfamily; Zinc finger, PHD-finger; Zinc finger, FYVE/PHD-type; Zinc finger, RING-type; DDT domain, subgroup; Bromodomain; DDT domain; Zinc finger, RING/FYVE/PHD-type;	SNF2h-cohesin-NuRD complex; WCRF complex; HuCHRAC complex; ATP-utilizing chromatin assembly and remodeling factorcomplex;
Q99700	ATXN2	Ataxin-2	7.2765e-61	611060000	334960000	401620000	0.81201	0.6771	1.1044	mito	RNA transport; regulation of vesicle-mediated transport; cellular component biogenesis; regulation of biological quality; ribonucleoprotein complex biogenesis; ribonucleoprotein complex assembly; posttranscriptional regulation of gene expression; brain development; cellular component morphogenesis; cellular metabolic process; neurological system process; metabolic process; nucleobase-containing c…	cytoplasmic stress granule; intracellular organelle; intracellular non-membrane-bounded organelle; cytoplasm; macromolecular complex; intracellular part; cell; non-membrane-bounded organelle; organelle; intracellular membrane-bounded organelle; nucleus; intracellular; cell part; trans-Golgi network; ribonucleoprotein granule; perinuclear region of cytoplasm; membrane-bounded organelle; Golgi appa…	organic cyclic compound binding; heterocyclic compound binding; RNA binding; binding; nucleic acid binding;				IPR009604; IPR025852; IPR009818; IPR010920;	Ataxin 2, SM domain; LsmAD domain; Like-Sm (LSM) domain; Ataxin-2, C-terminal;
Q99549	MPHOSPH8	M-phase phosphoprotein 8	8.0578e-13	0	0	0				nucl	single-organism process; biosynthetic process; cellular metabolic process; negative regulation of RNA metabolic process; regulation of RNA biosynthetic process; metabolic process; macromolecule metabolic process; negative regulation of macromolecule biosynthetic process; regulation of gene expression; heterocycle biosynthetic process; regulation of cellular biosynthetic process; regulation of pri…	membrane; cell periphery; cytoplasm; macromolecular complex; intracellular part; cell; organelle part; heterochromatin; chromosomal part; non-membrane-bounded organelle; membrane-enclosed lumen; intracellular organelle lumen; nuclear chromosome part; intracellular; cell part; chromosome; nuclear chromatin; membrane-bounded organelle; protein-DNA complex; organelle lumen; intracellular organelle; …	histone binding; protein binding; methylated histone residue binding; binding;				IPR023780; IPR020683; IPR016197; IPR000953;	Chromo domain/shadow; Ankyrin repeat-containing domain; Chromo domain; Chromo domain-like;	RANBPM-Muskelin-TWA1-HSMpp8 complex;
Q8ND24	RNF214	RING finger protein 214	2.6619e-36	467540000	381880000	324940000	0.9208	0.90658	1.0892	cyto			cation binding; metal ion binding; zinc ion binding; transition metal ion binding; binding; ion binding;				IPR001841; IPR013083;	Zinc finger, RING-type; Zinc finger, RING/FYVE/PHD-type;
O60516	EIF4EBP3	Eukaryotic translation initiation factor 4E-binding protein 3	4.0938e-13	0	0	0				extr	regulation of cellular process; regulation of gene expression; regulation of cellular biosynthetic process; regulation of primary metabolic process; regulation of macromolecule metabolic process; posttranscriptional regulation of gene expression; negative regulation of translational initiation; negative regulation of translation; regulation of macromolecule biosynthetic process; negative regulati…	cell part; intracellular; cytoplasm; macromolecular complex; intracellular part; protein complex; cell; cytoplasmic part; eukaryotic translation initiation factor 4F complex;	translation regulator activity; translation repressor activity;
Q9BT17	MTG1	Mitochondrial GTPase 1	5.1586e-05	97381000	75989000	65348000	0.88794	1.0308	0.86492	mito	cellular component biogenesis; ribosome biogenesis; ribonucleoprotein complex biogenesis; cellular component organization or biogenesis;	organelle; intracellular membrane-bounded organelle; intracellular organelle; nucleus; cell part; intracellular; cytoplasm; intracellular part; membrane-bounded organelle; cell; mitochondrion; cytoplasmic part;	nucleoside phosphate binding; nucleoside binding; ion binding; hydrolase activity, acting on acid anhydrides; hydrolase activity; nucleotide binding; nucleoside-triphosphatase activity; organic cyclic compound binding; heterocyclic compound binding; ribonucleoside binding; pyrophosphatase activity; catalytic activity; ribonucleotide binding; binding; GTPase activity; purine ribonucleoside binding…				IPR006073; IPR027417; IPR023179;	GTP binding domain; GTP-binding protein, orthogonal bundle domain; P-loop containing nucleoside triphosphate hydrolase;
Q06124	PTPN11	Tyrosine-protein phosphatase non-receptor type 11	2.0646e-185	934250000	800400000	803790000	1.2058	1.2027	1.1315	cyto	single organism signaling; regulation of leukocyte activation; reproductive process; regulation of insulin secretion; glucose homeostasis; cellular lipid metabolic process; regulation of defense response; cellular metabolic process; regulation of cortisol secretion; regulation of protein serine/threonine kinase activity; metabolic process; acylglycerol metabolic process; positive regulation of mo…	organelle; intracellular membrane-bounded organelle; intracellular organelle; cell part; intracellular; cytoplasm; macromolecular complex; intracellular part; protein complex; membrane-bounded organelle; cytosol; cell; mitochondrion; cytoplasmic part;	SH3/SH2 adaptor activity; protein binding, bridging; signaling adaptor activity; catalytic activity; phosphoric ester hydrolase activity; protein tyrosine phosphatase activity; binding; phosphatase activity; hydrolase activity, acting on ester bonds; non-membrane spanning protein tyrosine phosphatase activity; protein binding; hydrolase activity; binding, bridging; phosphoprotein phosphatase acti…	K07293	PTPN11; tyrosine-protein phosphatase non-receptor type 11 [EC:3.1.3.48]	hsa05120 Epithelial cell signaling in Helicobacter pylori infection - Homo sapiens (human); hsa04920 Adipocytokine signaling pathway - Homo sapiens (human); hsa04650 Natural killer cell mediated cytotoxicity - Homo sapiens (human); hsa04722 Neurotrophin signaling pathway - Homo sapiens (human); hsa05168 Herpes simplex infection - Homo sapiens (human); hsa05220 Chronic myeloid leukemia - Homo sapi…	IPR000980; IPR000387; IPR000242;	Protein-tyrosine phosphatase, receptor/non-receptor type; Protein-tyrosine/Dual specificity phosphatase; SH2 domain;	GRB2-SHP-2 complex, PDGF stimulated; PDGFRA-PLC-gamma-1-PI3K-SHP-2 complex, PDGF stimulated; LMO4-gp130 complex; PDGFRA-SHP-2 complex, PDGF stimulated;
P52564	MAP2K6	Dual specificity mitogen-activated protein kinase kinase 6	3.7511e-09	0	0	0				cyto	single organism signaling; cell surface receptor signaling pathway; nucleotide-binding domain, leucine rich repeat containing receptor signaling pathway; regulation of defense response; cellular metabolic process; nucleotide-binding oligomerization domain containing signaling pathway; metabolic process; intracellular receptor signaling pathway; macromolecule metabolic process; protein metabolic p…	intracellular organelle; intracellular non-membrane-bounded organelle; intracellular organelle part; cytoplasm; nuclear lumen; intracellular part; cytosol; cell; organelle part; non-membrane-bounded organelle; membrane-enclosed lumen; organelle; cytoskeleton; intracellular membrane-bounded organelle; nucleus; nucleoplasm; intracellular organelle lumen; intracellular; cell part; membrane-bounded o…	ATP binding; nucleoside phosphate binding; phosphotransferase activity, alcohol group as acceptor; nucleoside binding; ion binding; protein tyrosine kinase activity; protein kinase activity; nucleotide binding; organic cyclic compound binding; heterocyclic compound binding; protein serine/threonine/tyrosine kinase activity; ribonucleoside binding; kinase activity; catalytic activity; ribonucleoti…	K04433	MAP2K6; mitogen-activated protein kinase kinase 6 [EC:2.7.12.2]	hsa04380 Osteoclast differentiation - Homo sapiens (human); hsa04015 Rap1 signaling pathway - Homo sapiens (human); hsa04664 Fc epsilon RI signaling pathway - Homo sapiens (human); hsa04620 Toll-like receptor signaling pathway - Homo sapiens (human); hsa04912 GnRH signaling pathway - Homo sapiens (human); hsa05169 Epstein-Barr virus infection - Homo sapiens (human); hsa05014 Amyotrophic lateral s…	IPR000719; IPR002290; IPR011009;	Protein kinase domain; Protein kinase-like domain; Serine/threonine- /dual specificity protein kinase, catalytic domain;
Q9BZL6	PRKD2	Serine/threonine-protein kinase D2	3.5313e-86	227170000	257460000	140700000	0.81047	1.3801	0.57081	nucl	single organism signaling; positive regulation of cell migration; positive regulation of cellular protein metabolic process; cell surface receptor signaling pathway; regulation of endothelial cell chemotaxis; positive regulation of biosynthetic process; endothelial tube morphogenesis; cellular metabolic process; regulation of endothelial cell migration; biological adhesion; metabolic process; ang…	membrane; intracellular organelle; cell periphery; cytoplasm; intracellular part; cell; plasma membrane; intracellular membrane-bounded organelle; organelle; nucleus; intracellular; cell part; Golgi apparatus; membrane-bounded organelle; cytoplasmic part;	nucleoside phosphate binding; phosphotransferase activity, alcohol group as acceptor; protein kinase activity; organic cyclic compound binding; heterocyclic compound binding; kinase activity; catalytic activity; ribonucleotide binding; binding; purine ribonucleoside binding; lipid binding; cation binding; anion binding; adenyl ribonucleotide binding; adenyl nucleotide binding; transferase activit…	K06070	PKD; protein kinase D [EC:2.7.11.13]	hsa04015 Rap1 signaling pathway - Homo sapiens (human);	IPR002219; IPR000719; IPR011993; IPR002290; IPR020454; IPR011009; IPR001849;	Protein kinase domain; Pleckstrin homology-like domain; Diacylglycerol/phorbol-ester binding; Protein kinase C-like, phorbol ester/diacylglycerol binding; Pleckstrin homology domain; Protein kinase-like domain; Serine/threonine- /dual specificity protein kinase, catalytic domain;
Q4V328	GRIPAP1	GRIP1-associated protein 1	1.588e-143	452810000	409560000	367220000	0.93333	0.86871	0.96206	cyto		organelle; intracellular membrane-bounded organelle; intracellular organelle; cell part; intracellular; cytoplasm; endosome; intracellular part; cell; membrane-bounded organelle; early endosome; cytoplasmic part;
P27707	DCK	Deoxycytidine kinase	2.6191e-76	1235200000	786230000	1025300000	0.88728	0.74831	1.1124	nucl	nucleoside metabolic process; cellular aromatic compound metabolic process; nucleotide metabolic process; nucleoside biosynthetic process; biosynthetic process; nucleoside salvage; organonitrogen compound biosynthetic process; cellular metabolic process; phosphate-containing compound metabolic process; organic substance metabolic process; pyrimidine-containing compound biosynthetic process; metab…	organelle; intracellular membrane-bounded organelle; intracellular organelle; nucleus; cell part; intracellular; cytoplasm; intracellular part; membrane-bounded organelle; cytosol; cell; cytoplasmic part;	ATP binding; nucleoside kinase activity; nucleoside phosphate binding; phosphotransferase activity, alcohol group as acceptor; deoxycytidine kinase activity; nucleobase-containing compound kinase activity; nucleoside binding; ion binding; drug binding; nucleotide binding; deoxynucleoside kinase activity; organic cyclic compound binding; heterocyclic compound binding; ribonucleoside binding; kinas…	K00893	DCK; deoxycitidine kinase [EC:2.7.1.74]	hsa00230 Purine metabolism - Homo sapiens (human); hsa00240 Pyrimidine metabolism - Homo sapiens (human); hsa01100 Metabolic pathways - Homo sapiens (human);	IPR027417;	P-loop containing nucleoside triphosphate hydrolase;
Q10570	CPSF1	Cleavage and polyadenylation specificity factor subunit 1	9.8243e-139	269610000	203880000	260590000	1.0532	0.93156	1.172	nucl	RNA transport; single-organism process; biosynthetic process; nuclear export; nuclear transport; cellular metabolic process; establishment of localization; DNA-dependent transcription, termination; metabolic process; establishment of localization in cell; nucleic acid transport; nucleobase-containing compound transport; macromolecule metabolic process; macromolecule localization; RNA processing; …	intracellular organelle; mRNA cleavage and polyadenylation specificity factor complex; intracellular organelle part; nuclear lumen; macromolecular complex; intracellular part; cell; organelle part; mRNA cleavage factor complex; membrane-enclosed lumen; intracellular membrane-bounded organelle; organelle; nucleoplasm; nucleus; intracellular organelle lumen; intracellular; cell part; membrane-bound…	organic cyclic compound binding; heterocyclic compound binding; RNA binding; mRNA binding; mRNA 3'-UTR binding; binding; nucleic acid binding;	K14401	CPSF1; cleavage and polyadenylation specificity factor subunit 1	hsa03015 mRNA surveillance pathway - Homo sapiens (human);	IPR004871;	Cleavage/polyadenylation specificity factor, A subunit, C-terminal;	Cleavage and polyadenylation factor; Polyadenylation complex;
O75116	ROCK2	Rho-associated protein kinase 2	1.1055e-73	615180000	395150000	449440000	0.92249	0.91929	1.0213	nucl	single organism signaling; tube formation; chordate embryonic development; cellular component morphogenesis; regulation of cell cycle process; response to external stimulus; actin cytoskeleton organization; regulation of epidermis development; regulation of localization; regulation of centrosome duplication; regulation of cytoskeleton organization; positive regulation of cell cycle process; embry…	membrane; intracellular organelle; spindle pole; intracellular non-membrane-bounded organelle; cell periphery; cytoskeletal part; cytoplasm; intracellular organelle part; macromolecular complex; intracellular part; cytosol; cell; spindle; organelle part; plasma membrane; non-membrane-bounded organelle; intracellular membrane-bounded organelle; organelle; cytoskeleton; nucleus; microtubule organiz…	nucleoside phosphate binding; phosphotransferase activity, alcohol group as acceptor; protein kinase activity; organic cyclic compound binding; heterocyclic compound binding; kinase activity; catalytic activity; ribonucleotide binding; binding; purine ribonucleoside binding; lipid binding; cation binding; anion binding; adenyl ribonucleotide binding; adenyl nucleotide binding; transferase activit…	K17388	ROCK2; Rho-associated protein kinase 2 [EC:2.7.11.1]	hsa04921 Oxytocin signaling pathway - Homo sapiens (human); hsa05132 Salmonella infection - Homo sapiens (human); hsa05130 Pathogenic Escherichia coli infection - Homo sapiens (human); hsa04022 cGMP-PKG signaling pathway - Homo sapiens (human); hsa04810 Regulation of actin cytoskeleton - Homo sapiens (human); hsa04270 Vascular smooth muscle contraction - Homo sapiens (human); hsa04611 Platelet ac…	IPR002290; IPR011009; IPR000961; IPR001849; IPR002219; IPR015008; IPR000719; IPR011993;	Protein kinase domain; Pleckstrin homology-like domain; Protein kinase C-like, phorbol ester/diacylglycerol binding; Rho binding domain; Pleckstrin homology domain; Protein kinase-like domain; AGC-kinase, C-terminal; Serine/threonine- /dual specificity protein kinase, catalytic domain;	Profilin 2 complex;
O43175	PHGDH	D-3-phosphoglycerate dehydrogenase	2.813e-168	11047000000	5408000000	4819800000	0.56766	0.62825	0.95503	cyto	organic acid biosynthetic process; chordate embryonic development; brain development; neuron development; cellular developmental process; neurogenesis; single-organism process; biosynthetic process; glycine metabolic process; cellular metabolic process; metabolic process; cellular amino acid metabolic process; alpha-amino acid biosynthetic process; monocarboxylic acid metabolic process; embryo de…	cell part; intracellular; cytoplasm; intracellular part; cytosol; cell; cytoplasmic part;	oxidoreductase activity, acting on CH-OH group of donors; organic cyclic compound binding; heterocyclic compound binding; electron carrier activity; oxidoreductase activity, acting on the CH-OH group of donors, NAD or NADP as acceptor; nucleoside phosphate binding; catalytic activity; NAD binding; binding; phosphoglycerate dehydrogenase activity; nucleotide binding; cofactor binding; oxidoreducta…	K00058	serA; D-3-phosphoglycerate dehydrogenase [EC:1.1.1.95]	hsa01100 Metabolic pathways - Homo sapiens (human); hsa00260 Glycine, serine and threonine metabolism - Homo sapiens (human); hsa01230 Biosynthesis of amino acids - Homo sapiens (human); hsa01200 Carbon metabolism - Homo sapiens (human);	IPR006139; IPR006140; IPR016040;	D-isomer specific 2-hydroxyacid dehydrogenase, NAD-binding; D-isomer specific 2-hydroxyacid dehydrogenase, catalytic domain; NAD(P)-binding domain;
Q96PV6	LENG8	Leukocyte receptor cluster member 8	2.0293e-21	375870000	164780000	150190000	0.91924	0.95575	1.0153	cyto									DSS1 complex;
P36871	PGM1	Phosphoglucomutase-1	1.5841e-55	2390800000	1753000000	1697800000	1.0294	1.0556	0.95291	cyto	monosaccharide catabolic process; carbohydrate biosynthetic process; glycolysis; hexose biosynthetic process; polysaccharide biosynthetic process; cellular carbohydrate catabolic process; glucan metabolic process; monosaccharide biosynthetic process; biosynthetic process; energy reserve metabolic process; cellular metabolic process; cellular polysaccharide metabolic process; organic substance met…	organelle; cytoskeleton; intracellular organelle; intracellular non-membrane-bounded organelle; cell part; intracellular; cytoplasm; intracellular part; cytosol; cell; actin cytoskeleton; cytoplasmic part; non-membrane-bounded organelle;	magnesium ion binding; isomerase activity; catalytic activity; phosphoglucomutase activity; binding; intramolecular transferase activity, phosphotransferases; ion binding; metal ion binding; cation binding; intramolecular transferase activity;	K01835	pgm; phosphoglucomutase [EC:5.4.2.2]	hsa00230 Purine metabolism - Homo sapiens (human); hsa01100 Metabolic pathways - Homo sapiens (human); hsa00500 Starch and sucrose metabolism - Homo sapiens (human); hsa00030 Pentose phosphate pathway - Homo sapiens (human); hsa00052 Galactose metabolism - Homo sapiens (human); hsa00520 Amino sugar and nucleotide sugar metabolism - Homo sapiens (human); hsa00010 Glycolysis / Gluconeogenesis - Hom…	IPR005846; IPR005843; IPR005845; IPR016055; IPR005844;	Alpha-D-phosphohexomutase, alpha/beta/alpha domain II; Alpha-D-phosphohexomutase, alpha/beta/alpha domain I; Alpha-D-phosphohexomutase, alpha/beta/alpha domain III; Alpha-D-phosphohexomutase, C-terminal; Alpha-D-phosphohexomutase, alpha/beta/alpha I/II/III;
Q9UQ35	SRRM2	Serine/arginine repetitive matrix protein 2	0	3355400000	1808600000	2279300000	0.84529	0.64836	1.1917	nucl	RNA processing; cellular aromatic compound metabolic process; organic cyclic compound metabolic process; nitrogen compound metabolic process; primary metabolic process; cellular metabolic process; organic substance metabolic process; mRNA processing; RNA metabolic process; mRNA splicing, via spliceosome; metabolic process; RNA splicing, via transesterification reactions with bulged adenosine as n…	intracellular organelle; intracellular organelle part; macromolecular complex; nuclear lumen; intracellular part; spliceosomal complex; cell; nuclear body; Cajal body; organelle part; membrane-enclosed lumen; organelle; intracellular membrane-bounded organelle; nucleus; nucleoplasm; intracellular organelle lumen; nuclear speck; cell part; intracellular; catalytic step 2 spliceosome; ribonucleopro…	organic cyclic compound binding; heterocyclic compound binding; RNA binding; C2H2 zinc finger domain binding; protein binding; protein domain specific binding; binding; nucleic acid binding;	K13172			IPR024945; IPR013170;	Spt5 C-terminal domain; mRNA splicing factor, Cwf21;	SRm160/300 complex; SRm160-SRm300 complex; Spliceosome; C complex spliceosome;
O75569	PRKRA	Interferon-inducible double stranded RNA-dependent protein kinase activator A	8.9504e-31	612140000	630990000	606090000	1.2398	1.3643	0.9071	cyto	posttranscriptional regulation of gene expression; posttranscriptional gene silencing by RNA; single-organism process; middle ear morphogenesis; cellular metabolic process; phosphate-containing compound metabolic process; response to biotic stimulus; negative regulation of cell proliferation; metabolic process; embryonic organ morphogenesis; production of siRNA involved in RNA interference; apopt…	cell part; intracellular; cytoplasm; perinuclear region of cytoplasm; intracellular part; cell; cytoplasmic part;	organic cyclic compound binding; heterocyclic compound binding; RNA binding; enzyme regulator activity; double-stranded RNA binding; binding; nucleic acid binding; enzyme activator activity;				IPR014720;	Double-stranded RNA-binding domain;
Q8NE71	ABCF1	ATP-binding cassette sub-family F member 1	6.7201e-219	4914200000	2741500000	2769800000	0.64468	0.61996	0.99053	nucl	nucleoside metabolic process; purine nucleoside metabolic process; purine ribonucleoside monophosphate metabolic process; nucleotide metabolic process; biosynthetic process; cellular metabolic process; phosphate-containing compound metabolic process; response to wounding; metabolic process; nucleoside phosphate catabolic process; purine nucleotide catabolic process; purine ribonucleoside cataboli…	ribosome; intracellular organelle; intracellular non-membrane-bounded organelle; nuclear envelope; cytoplasm; organelle envelope; intracellular organelle part; macromolecular complex; nuclear lumen; endomembrane system; intracellular part; cell; organelle part; non-membrane-bounded organelle; membrane-enclosed lumen; intracellular membrane-bounded organelle; organelle; nucleoplasm; nucleus; polys…	nucleoside phosphate binding; translation regulator activity, nucleic acid binding; hydrolase activity, acting on acid anhydrides; hydrolase activity; translation regulator activity; ATPase activity; organic cyclic compound binding; heterocyclic compound binding; pyrophosphatase activity; catalytic activity; ribonucleotide binding; binding; purine ribonucleoside binding; anion binding; translatio…	K06184			IPR003593; IPR003439; IPR027417;	AAA+ ATPase domain; ABC transporter-like; P-loop containing nucleoside triphosphate hydrolase;
O60496	DOK2	Docking protein 2	0.0023301	0	0	0				nucl	regulation of cellular process; single organism signaling; cell migration; single-multicellular organism process; blood coagulation; regulation of biological quality; localization of cell; cell surface receptor signaling pathway; single-organism process; response to stimulus; hemostasis; response to wounding; signal transduction; cell communication; cellular process; enzyme linked receptor protei…	cell part; intracellular; cytoplasm; intracellular part; cytosol; cell; cytoplasmic part;	receptor signaling protein activity; molecular transducer activity; binding; phospholipid binding; ion binding; lipid binding; anion binding; signal transducer activity;				IPR011993; IPR002404; IPR001849;	Pleckstrin homology-like domain; Insulin receptor substrate-1, PTB; Pleckstrin homology domain;
O15379	HDAC3	Histone deacetylase 3	7.2672e-06	45796000	45942000	65380000				cyto	cellular component biogenesis; single organism signaling; regulation of stress-activated MAPK cascade; regulation of cell death; cell surface receptor signaling pathway; cellular lipid metabolic process; cellular metabolic process; metabolic process; macromolecular complex assembly; negative regulation of stress-activated protein kinase signaling cascade; response to growth factor stimulus; negat…	microtubule; cytoplasm; macromolecular complex; transcriptional repressor complex; intracellular part; cell; organelle part; histone deacetylase complex; non-membrane-bounded organelle; cytoskeleton; membrane-enclosed lumen; nucleoplasm; intracellular organelle lumen; microtubule cytoskeleton; intracellular; cell part; membrane-bounded organelle; nucleoplasm part; organelle lumen; intracellular o…	DNA binding; transcription corepressor activity; NAD-dependent histone deacetylase activity (H3-K14 specific); chromatin DNA binding; NAD-dependent histone deacetylase activity; protein binding; hydrolase activity; NAD-dependent histone deacetylase activity (H3-K9 specific); chromatin binding; transcription cofactor activity; heterocyclic compound binding; organic cyclic compound binding; histone…	K11404	HDAC3; histone deacetylase 3 [EC:3.5.1.98]	hsa04919 Thyroid hormone signaling pathway - Homo sapiens (human); hsa05034 Alcoholism - Homo sapiens (human); hsa05203 Viral carcinogenesis - Homo sapiens (human);	IPR023801;	Histone deacetylase domain;	SMRT core complex; Emerin complex 32; SMRT complex; NCOR-HDAC3 complex; NCOR2 complex; Kaiso-NCOR complex; Emerin regulatory complex; NCOR complex; ANCO1-HDAC3 complex; NCOR1 complex;
Q7Z6M4	MTERFD2	mTERF domain-containing protein 2	1.8646e-08	0	0	0				mito	cellular component biogenesis; ribonucleoprotein complex biogenesis; establishment of protein localization to organelle; ribonucleoprotein complex assembly; mitochondrial transport; transcription from mitochondrial promoter; single-organism process; biosynthetic process; cellular metabolic process; protein transport; establishment of localization; protein targeting; metabolic process; establishme…	intracellular organelle; ribosome; mitochondrial matrix; mitochondrial part; intracellular non-membrane-bounded organelle; cytoplasm; intracellular organelle part; macromolecular complex; intracellular part; mitochondrial large ribosomal subunit; mitochondrial ribosome; cell; organellar ribosome; organelle part; mitochondrion; non-membrane-bounded organelle; organelle; intracellular membrane-boun…	organic cyclic compound binding; heterocyclic compound binding; RNA binding; binding; rRNA binding; nucleic acid binding;	K15032
Q08209	PPP3CA	Serine/threonine-protein phosphatase 2B catalytic subunit alpha isoform	7.8475e-20	537790000	425130000	447110000	1.0428	0.95254	1.0547	cyto	single organism signaling; regulation of biological quality; leukocyte activation; regulation of insulin secretion; glucose homeostasis; positive regulation of biosynthetic process; nuclear transport; response to glucose stimulus; cellular metabolic process; neurological system process; protein transport; T cell activation; metabolic process; regulation of localization; cellular response to gluco…	intracellular organelle; membrane; intracellular non-membrane-bounded organelle; myofibril; cytoplasm; macromolecular complex; protein serine/threonine phosphatase complex; intracellular part; Z disc; cytosol; cell; I band; organelle part; mitochondrion; calcineurin complex; non-membrane-bounded organelle; intracellular membrane-bounded organelle; organelle; nucleus; intracellular; cell part; sar…	phosphatase activity; protein serine/threonine phosphatase activity; ion binding; hydrolase activity; protein binding; drug binding; phosphoprotein phosphatase activity; calmodulin binding; phosphoric ester hydrolase activity; catalytic activity; binding; hydrolase activity, acting on ester bonds; cation binding; metal ion binding; calcium ion binding; enzyme binding; calcium-dependent protein se…	K04348	PPP3C; serine/threonine-protein phosphatase 2B catalytic subunit [EC:3.1.3.16]	hsa04921 Oxytocin signaling pathway - Homo sapiens (human); hsa05010 Alzheimer's disease - Homo sapiens (human); hsa05152 Tuberculosis - Homo sapiens (human); hsa04728 Dopaminergic synapse - Homo sapiens (human); hsa04650 Natural killer cell mediated cytotoxicity - Homo sapiens (human); hsa04210 Apoptosis - Homo sapiens (human); hsa04370 VEGF signaling pathway - Homo sapiens (human); hsa05031 Amp…	IPR004843; IPR006186;	Serine/threonine-specific protein phosphatase/bis(5-nucleosyl)-tetraphosphatase; Calcineurin-like phosphoesterase domain, apaH type;	PPP3CA-PPP3CA-RCAN1 complex; MR-UBC9-SRC1 complex; Kinase-scaffold-phosphatase complex, PKA-AKAP79-CaN; Calcineurin;
Q5VT79	ANXA8L2;ANXA8L1;ANXA8	Annexin A8-like protein 2;Annexin A8-like protein 1;Annexin A8	0.010075	532310000	404600000	381740000				cyto			calcium-dependent phospholipid binding; binding; phospholipid binding; ion binding; lipid binding; metal ion binding; cation binding; anion binding; calcium ion binding;	K17096
Q8IZ69	TRMT2A	tRNA (uracil-5-)-methyltransferase homolog A	4.546e-35	241370000	272550000	373710000	1.4255	1.2537	1.0384	cyto_nucl	RNA processing; cellular aromatic compound metabolic process; organic cyclic compound metabolic process; nitrogen compound metabolic process; primary metabolic process; RNA modification; cellular metabolic process; methylation; organic substance metabolic process; RNA metabolic process; metabolic process; nucleic acid metabolic process; heterocycle metabolic process; nucleobase-containing compoun…		organic cyclic compound binding; heterocyclic compound binding; RNA binding; methyltransferase activity; nucleoside phosphate binding; RNA methyltransferase activity; catalytic activity; binding; nucleic acid binding; transferase activity, transferring one-carbon groups; nucleotide binding; transferase activity; small molecule binding;	K15332			IPR000504; IPR012677;	Nucleotide-binding, alpha-beta plait; RNA recognition motif domain;
Q9Y2S2	CRYL1	Lambda-crystallin homolog	6.6868e-05	0	0	0				extr	metabolic process; single-organism metabolic process; small molecule metabolic process; carboxylic acid metabolic process; monocarboxylic acid metabolic process; cellular lipid metabolic process; fatty acid metabolic process; primary metabolic process; organic acid metabolic process; cellular process; cellular metabolic process; oxoacid metabolic process; organic substance metabolic process; lipi…	cell part; intracellular; cytoplasm; intracellular part; cytosol; cell; cytoplasmic part;	nucleoside phosphate binding; ion binding; NAD+ binding; nucleotide binding; cofactor binding; oxidoreductase activity; oxidoreductase activity, acting on CH-OH group of donors; heterocyclic compound binding; organic cyclic compound binding; oxidoreductase activity, acting on the CH-OH group of donors, NAD or NADP as acceptor; catalytic activity; NAD binding; binding; L-gulonate 3-dehydrogenase a…	K13247	CRYL1; L-gulonate 3-dehydrogenase [EC:1.1.1.45]	hsa00040 Pentose and glucuronate interconversions - Homo sapiens (human); hsa01100 Metabolic pathways - Homo sapiens (human);	IPR008927; IPR013328; IPR016040; IPR006176; IPR006108;	3-hydroxyacyl-CoA dehydrogenase, C-terminal; Dehydrogenase, multihelical; NAD(P)-binding domain; 6-phosphogluconate dehydrogenase, C-terminal-like; 3-hydroxyacyl-CoA dehydrogenase, NAD binding;
Q9UNF1	MAGED2	Melanoma-associated antigen D2	1.2336e-70	36672000	30853000	35188000	0.96899	1.0244	0.96889	nucl
Q9H4D5	NXF3	Nuclear RNA export factor 3	1.1206e-40	40377000	23672000	38342000				nucl	mRNA export from nucleus; RNA transport; intracellular transport; RNA localization; RNA export from nucleus; mRNA transport; poly(A)+ mRNA export from nucleus; single-organism cellular process; single-organism process; organic substance transport; nuclear export; nuclear transport; establishment of RNA localization; establishment of localization; cellular localization; transport; establishment of…	intracellular organelle; intracellular organelle part; cytoplasm; macromolecular complex; nuclear lumen; intracellular part; cell; organelle part; membrane-enclosed lumen; organelle; intracellular membrane-bounded organelle; nucleoplasm; nucleus; intracellular organelle lumen; intracellular; cell part; nuclear RNA export factor complex; membrane-bounded organelle; protein complex; nucleoplasm par…	organic cyclic compound binding; heterocyclic compound binding; mRNA binding; RNA binding; nucleoside phosphate binding; binding; nucleic acid binding; nucleotide binding; small molecule binding;	K14284	NXF1_2; nuclear RNA export factor 1/2	hsa03015 mRNA surveillance pathway - Homo sapiens (human); hsa03008 Ribosome biogenesis in eukaryotes - Homo sapiens (human); hsa05168 Herpes simplex infection - Homo sapiens (human); hsa03013 RNA transport - Homo sapiens (human); hsa05164 Influenza A - Homo sapiens (human);	IPR002075; IPR015245; IPR018222; IPR012677;	Nucleotide-binding, alpha-beta plait; Nuclear RNA export factor Tap, RNA-binding domain; Nuclear transport factor 2, eukaryote; Nuclear transport factor 2;
Q6P589	TNFAIP8L2	Tumor necrosis factor alpha-induced protein 8-like protein 2	1.0602e-05	88106000	130250000	120010000				cyto	regulation of T cell activation; regulation of cellular process; regulation of leukocyte activation; negative regulation of lymphocyte activation; response to stress; negative regulation of inflammatory response; regulation of response to external stimulus; immune system process; negative regulation of cellular process; regulation of response to stress; negative regulation of biological process; …	intracellular part; cell; cell part; intracellular; cytoplasm;
Q96SY0	VWA9	von Willebrand factor A domain-containing protein 9	7.5488e-52	146630000	156060000	107020000	0.961	0.96248	0.99282	cyto							IPR002035;	von Willebrand factor, type A;
Q96CW6	SLC7A6OS	Probable RNA polymerase II nuclear localization protein SLC7A6OS	3.7514e-11	0	0	0				mito	establishment of protein localization; transport; organic substance transport; localization; macromolecule localization; protein localization; protein transport; establishment of localization;	organelle; intracellular membrane-bounded organelle; intracellular organelle; nucleus; cell part; intracellular; cytoplasm; intracellular part; membrane-bounded organelle; cell;
O95573	ACSL3	Long-chain-fatty-acid--CoA ligase 3	9.9881e-59	793640000	767730000	565280000	0.96479	1.2364	0.75577	extr	cellular component biogenesis; regulation of vesicle-mediated transport; brain development; fatty-acyl-CoA metabolic process; positive regulation of biosynthetic process; very-low-density lipoprotein particle assembly; cellular lipid metabolic process; regulation of lipid metabolic process; cellular metabolic process; triglyceride biosynthetic process; lipid biosynthetic process; response to exte…	membrane; outer membrane; endoplasmic reticulum; nuclear outer membrane-endoplasmic reticulum membrane network; organelle membrane; cytoplasm; microbody part; intrinsic to membrane; intracellular part; cell; organelle part; peroxisomal membrane; mitochondrial envelope; intracellular; membrane part; cell part; microbody; perinuclear region of cytoplasm; organelle outer membrane; lipid particle; me…	ATP binding; nucleoside phosphate binding; long-chain fatty acid-CoA ligase activity; ligase activity; nucleoside binding; ion binding; ligase activity, forming carbon-sulfur bonds; nucleotide binding; organic cyclic compound binding; heterocyclic compound binding; ribonucleoside binding; catalytic activity; ribonucleotide binding; binding; purine ribonucleoside binding; fatty acid ligase activit…	K01897	ACSL; long-chain acyl-CoA synthetase [EC:6.2.1.3]	hsa00061 Fatty acid biosynthesis - Homo sapiens (human); hsa03320 PPAR signaling pathway - Homo sapiens (human); hsa04920 Adipocytokine signaling pathway - Homo sapiens (human); hsa00071 Fatty acid degradation - Homo sapiens (human); hsa01100 Metabolic pathways - Homo sapiens (human); hsa01212 Fatty acid metabolism - Homo sapiens (human); hsa04146 Peroxisome - Homo sapiens (human);	IPR000873;	AMP-dependent synthetase/ligase;
O75367	H2AFY	Core histone macro-H2A.1	2.4884e-55	2824400000	2413000000	2015500000	0.95822	0.91954	0.89094	mito	cellular component biogenesis; nucleosome organization; cellular component organization; cellular aromatic compound metabolic process; DNA metabolic process; regulation of macromolecule metabolic process; single-organism process; cellular metabolic process; organic substance metabolic process; DNA packaging; metabolic process; nucleosome assembly; heterocycle metabolic process; cellular component…	Barr body; intracellular organelle; intracellular non-membrane-bounded organelle; X chromosome; intracellular organelle part; sex chromosome; macromolecular complex; nuclear lumen; intracellular part; cell; organelle part; DNA bending complex; chromosomal part; nucleosome; non-membrane-bounded organelle; condensed chromosome; membrane-enclosed lumen; intracellular membrane-bounded organelle; orga…	organic cyclic compound binding; heterocyclic compound binding; DNA binding; chromatin binding; binding; nucleic acid binding;	K11251	H2A; histone H2A	hsa05322 Systemic lupus erythematosus - Homo sapiens (human); hsa05034 Alcoholism - Homo sapiens (human);	IPR002119; IPR002589; IPR009072; IPR007125;	Histone H2A; Histone core; Histone-fold; Macro domain;	TDT-TDIF2-core-histone complex; Ubiquitin E3 ligase;
Q9Y5Y0	FLVCR1	Feline leukemia virus subgroup C receptor-related protein 1	0.0084961	0	0	0				plas	regulation of organ growth; regulation of biological quality; chordate embryonic development; myeloid cell homeostasis; cellular developmental process; single-organism process; establishment of localization; erythrocyte homeostasis; appendage morphogenesis; heme transport; metal ion homeostasis; head development; limb development; embryo development; embryonic morphogenesis; embryonic appendage m…	membrane; intrinsic to plasma membrane; plasma membrane part; membrane part; cell part; cell periphery; intrinsic to membrane; integral to plasma membrane; cell; integral to membrane; plasma membrane;	heme transporter activity; cofactor transporter activity; transporter activity;	K08220			IPR020846; IPR016196;	Major facilitator superfamily domain, general substrate transporter; Major facilitator superfamily domain;
Q9P227	ARHGAP23	Rho GTPase-activating protein 23	0.000994	0	0	0				nucl	single organism signaling; regulation of cellular process; regulation of nucleobase-containing compound metabolic process; single-organism process; regulation of nucleoside metabolic process; regulation of nucleotide catabolic process; response to stimulus; signal transduction; cell communication; positive regulation of hydrolase activity; positive regulation of molecular function; regulation of …	cell; intracellular; cell part;	enzyme regulator activity; binding; nucleoside-triphosphatase regulator activity; phospholipid binding; ion binding; GTPase regulator activity; lipid binding; anion binding; enzyme activator activity; GTPase activator activity;				IPR011993; IPR001478; IPR008936; IPR001849; IPR000198;	Pleckstrin homology-like domain; Rho GTPase activation protein; Pleckstrin homology domain; PDZ domain; Rho GTPase-activating protein domain;
Q9NWS6	FAM118A	Protein FAM118A	8.2384e-09	0	0	0				plas		intrinsic to membrane; membrane; integral to membrane; membrane part;
P85037	FOXK1	Forkhead box protein K1	9.7054e-18	0	0	0				nucl	cellular developmental process; positive regulation of biosynthetic process; single-organism process; negative regulation of RNA metabolic process; regulation of cell growth; regulation of RNA biosynthetic process; positive regulation of metabolic process; positive regulation of nitrogen compound metabolic process; negative regulation of macromolecule biosynthetic process; embryo development; dev…	intracellular organelle; intracellular non-membrane-bounded organelle; intracellular organelle part; macromolecular complex; nuclear lumen; intracellular part; nucleolus; transcription factor complex; cell; organelle part; non-membrane-bounded organelle; organelle; intracellular membrane-bounded organelle; membrane-enclosed lumen; nucleus; intracellular organelle lumen; cell part; intracellular; …	magnesium ion binding; sequence-specific DNA binding RNA polymerase II transcription factor activity; DNA binding; RNA polymerase II distal enhancer sequence-specific DNA binding transcription factor activity; double-stranded DNA binding; ion binding; protein binding; sequence-specific DNA binding; sequence-specific DNA binding transcription factor activity; heterocyclic compound binding; organic…	K09404			IPR011991; IPR008984; IPR001766; IPR000253;	Forkhead-associated (FHA) domain; SMAD/FHA domain; Winged helix-turn-helix DNA-binding domain; Transcription factor, fork head;
P51946	CCNH	Cyclin-H	1.5753e-09	2288300	2265700	1671100				nucl	transcription from RNA polymerase I promoter; nucleotide-excision repair; positive regulation of biosynthetic process; DNA-dependent transcription, elongation; cellular metabolic process; regulation of protein serine/threonine kinase activity; metabolic process; cell cycle phase transition; protein metabolic process; macromolecule metabolic process; interspecies interaction between organisms; RNA…	intracellular organelle; DNA-directed RNA polymerase complex; nuclear DNA-directed RNA polymerase complex; intracellular organelle part; RNA polymerase complex; nuclear lumen; macromolecular complex; intracellular part; transcription factor complex; nuclear transcription factor complex; cell; organelle part; DNA-directed RNA polymerase II, holoenzyme; membrane-enclosed lumen; intracellular membra…	kinase activity; catalytic activity; transferase activity; transferase activity, transferring phosphorus-containing groups;	K06634	CCNH; cyclin H	hsa03022 Basal transcription factors - Homo sapiens (human); hsa04110 Cell cycle - Homo sapiens (human); hsa03420 Nucleotide excision repair - Homo sapiens (human);	IPR013763; IPR006671;	Cyclin, N-terminal; Cyclin-like;	CAK-ERCC2 complex; ERCC2/CAK complex; CAK core complex; ESR1-CDK7-CCNH-MNAT1-MTA1-HDAC2 complex; RNA polymerase II complex, incomplete, chromatin structure modifying; CAK complex; TFIIH transcription factor complex;
O43824	GTPBP6	Putative GTP-binding protein 6	3.3416e-16	43020000	13663000	15773000	0.4651	0.42265	1.0048	mito			nucleoside phosphate binding; nucleoside binding; ion binding; nucleotide binding; organic cyclic compound binding; heterocyclic compound binding; ribonucleoside binding; ribonucleotide binding; binding; purine ribonucleoside binding; anion binding; purine ribonucleotide binding; purine nucleoside binding; guanyl ribonucleotide binding; guanyl nucleotide binding; GTP binding; purine nucleotide bi…				IPR006073; IPR027417;	GTP binding domain; P-loop containing nucleoside triphosphate hydrolase;
Q96MX3	ZNF48	Zinc finger protein 48	9.2697e-05	77428000	67524000	63795000	0.697	0.76948	0.86937	nucl	regulation of cellular process; cellular aromatic compound metabolic process; regulation of macromolecule metabolic process; regulation of nucleobase-containing compound metabolic process; biosynthetic process; cellular metabolic process; organic substance metabolic process; regulation of RNA biosynthetic process; metabolic process; heterocycle metabolic process; nucleobase-containing compound me…	organelle; intracellular membrane-bounded organelle; intracellular organelle; nucleus; cell part; intracellular; intracellular part; membrane-bounded organelle; cell;	organic cyclic compound binding; heterocyclic compound binding; DNA binding; transition metal ion binding; binding; ion binding; nucleic acid binding; metal ion binding; cation binding; zinc ion binding;				IPR015880; IPR007087; IPR013087;	Zinc finger, C2H2-like; Zinc finger C2H2-type/integrase DNA-binding domain; Zinc finger, C2H2;
P52732	KIF11	Kinesin-like protein KIF11	1.7376e-125	835010000	803930000	628450000	0.61167	0.54541	0.75968	nucl	cellular component biogenesis; cellular component organization; single-multicellular organism process; centrosome cycle; blood coagulation; regulation of biological quality; organelle fission; mitosis; centrosome organization; spindle organization; single-organism process; centrosome separation; response to stimulus; hemostasis; response to wounding; spindle assembly; cellular component assembly;…	intracellular organelle; spindle pole; microtubule; intracellular non-membrane-bounded organelle; cytoskeletal part; intracellular organelle part; cytoplasm; macromolecular complex; intracellular part; microtubule associated complex; cytosol; cell; spindle; organelle part; kinesin complex; non-membrane-bounded organelle; cytoskeleton; organelle; microtubule cytoskeleton; intracellular; cell part;…	ATP binding; motor activity; nucleoside phosphate binding; nucleoside binding; ion binding; hydrolase activity, acting on acid anhydrides; hydrolase activity; nucleotide binding; nucleoside-triphosphatase activity; organic cyclic compound binding; heterocyclic compound binding; ribonucleoside binding; pyrophosphatase activity; catalytic activity; ribonucleotide binding; binding; purine ribonucleo…	K10398			IPR025901; IPR027417; IPR001752;	Kinesin-associated microtubule-binding domain; Kinesin, motor domain; P-loop containing nucleoside triphosphate hydrolase;	Kaiso-NCOR complex;
P51610	HCFC1	Host cell factor 1;HCF N-terminal chain 1;HCF N-terminal chain 2;HCF N-terminal chain 3;HCF N-terminal chain 4;HCF N-terminal chain 5;HCF N-terminal chain 6;HCF C-terminal chain 1;HCF C-terminal chain 2;HCF C-terminal chain 3;HCF C-terminal chain 4;HCF C-terminal chain 5;HCF C-terminal chain 6	6.5198e-88	2082200000	2204200000	1844300000	1.0647	1.0119	1.0555	nucl	release from viral latency; regulation of biological quality; posttranscriptional regulation of gene expression; single-organism process; biosynthetic process; multi-organism cellular process; negative regulation of RNA metabolic process; cellular metabolic process; regulation of RNA biosynthetic process; metabolic process; histone H4-K5 acetylation; positive regulation of metabolic process; prot…	cytoplasm; neuronal cell body; macromolecular complex; intracellular part; cell; histone acetyltransferase complex; organelle part; membrane-enclosed lumen; nucleoplasm; intracellular organelle lumen; cell part; intracellular; Set1C/COMPASS complex; MLL1 complex; membrane-bounded organelle; neuron part; nucleoplasm part; organelle lumen; intracellular organelle; MLL1/2 complex; intracellular orga…	transcription factor binding transcription factor activity; transcription coactivator activity; chromatin binding; transcription cofactor activity; protein binding transcription factor activity; sequence-specific DNA binding transcription factor activity; binding; nucleic acid binding transcription factor activity;	K14966	HCFC; host cell factor	hsa05168 Herpes simplex infection - Homo sapiens (human);	IPR015916; IPR013783; IPR003961; IPR015915;	Galactose oxidase, beta-propeller; Immunoglobulin-like fold; Kelch-type beta propeller; Fibronectin, type III;	MLL-HCF complex; MLL1-WDR5 complex; HCF-1 complex;
O75369	FLNB	Filamin-B	1.2942e-48	282480000	303160000	293920000	1.3404	1.1962	1.051	cyto_nucl	striated muscle tissue development; regulation of cellular process; single organism signaling; single-multicellular organism process; cellular component organization; regulation of biological quality; cytoskeletal anchoring at plasma membrane; cell surface receptor signaling pathway; cellular response to organic substance; cellular developmental process; single-organism process; response to stimu…	membrane; cell cortex; cell junction; cell periphery; myofibril; cytoplasm; intrinsic to membrane; intracellular part; Z disc; cell; I band; actin filament bundle; organelle part; non-membrane-bounded organelle; cytoskeleton; focal adhesion; membrane part; intracellular; cell part; contractile fiber; adherens junction; stress fiber; cell-substrate junction; actomyosin; cell-substrate adherens jun…	actin binding; protein binding; cytoskeletal protein binding; binding;	K04437	FLNA; filamin	hsa05132 Salmonella infection - Homo sapiens (human); hsa05205 Proteoglycans in cancer - Homo sapiens (human); hsa04010 MAPK signaling pathway - Homo sapiens (human); hsa04510 Focal adhesion - Homo sapiens (human);	IPR013783; IPR014756; IPR001715;	Immunoglobulin-like fold; Immunoglobulin E-set; Calponin homology domain;
Q96K49	TMEM87B	Transmembrane protein 87B	5.8115e-06	71805000	45349000	48348000				plas		intrinsic to membrane; membrane; integral to membrane; membrane part;
Q96IV0	NGLY1	Peptide-N(4)-(N-acetyl-beta-glucosaminyl)asparagine amidase	4.162e-33	108790000	57769000	84594000				cyto_nucl	cellular macromolecule catabolic process; glycoprotein catabolic process; carbohydrate derivative catabolic process; glycoprotein metabolic process; primary metabolic process; cellular metabolic process; organic substance metabolic process; organic substance catabolic process; metabolic process; protein catabolic process; macromolecule catabolic process; cellular macromolecule metabolic process; …	intracellular part; cell; cell part; intracellular; cytoplasm;	catalytic activity; binding; ion binding; cation binding; metal ion binding; hydrolase activity; hydrolase activity, acting on carbon-nitrogen (but not peptide) bonds, in linear amides; peptide-N4-(N-acetyl-beta-glucosaminyl)asparagine amidase activity; hydrolase activity, acting on carbon-nitrogen (but not peptide) bonds;	K01456	E3.5.1.52; peptide-N4-(N-acetyl-beta-glucosaminyl)asparagine amidase [EC:3.5.1.52]	hsa04141 Protein processing in endoplasmic reticulum - Homo sapiens (human);	IPR002931; IPR018997; IPR006567; IPR006588; IPR008979;	Peptide N glycanase, PAW domain; Galactose-binding domain-like; Transglutaminase-like; PUB domain; PUG domain;
P62256	UBE2H	Ubiquitin-conjugating enzyme E2 H	4.4662e-08	99942000	224020000	404930000	1.9073	1.7398	1.2976	cyto	modification-dependent macromolecule catabolic process; protein K48-linked ubiquitination; cellular macromolecule catabolic process; proteolysis involved in cellular protein catabolic process; cellular protein catabolic process; protein ubiquitination; modification-dependent protein catabolic process; cellular protein metabolic process; ubiquitin-dependent protein catabolic process; protein modif…		ATP binding; nucleoside phosphate binding; small conjugating protein ligase activity; ligase activity; nucleoside binding; ion binding; nucleotide binding; acid-amino acid ligase activity; ligase activity, forming carbon-nitrogen bonds; organic cyclic compound binding; heterocyclic compound binding; ribonucleoside binding; catalytic activity; ribonucleotide binding; binding; ubiquitin-protein lig…	K10576	UBE2H; ubiquitin-conjugating enzyme E2 H [EC:6.3.2.19]	hsa04120 Ubiquitin mediated proteolysis - Homo sapiens (human);	IPR016135; IPR000608;	Ubiquitin-conjugating enzyme, E2; Ubiquitin-conjugating enzyme/RWD-like;
O94855	SEC24D	Protein transport protein Sec24D	1.4082e-69	433660000	354420000	384090000	1.0304	0.94991	1.1526	cyto	cellular component biogenesis; macromolecule glycosylation; vesicle coating; vesicle targeting, rough ER to cis-Golgi; COPII vesicle coating; single-organism process; biosynthetic process; peptidyl-asparagine modification; cellular metabolic process; protein transport; establishment of localization; metabolic process; establishment of localization in cell; carbohydrate derivative biosynthetic pro…	membrane; transport vesicle membrane; endoplasmic reticulum; nuclear outer membrane-endoplasmic reticulum membrane network; cytoplasmic vesicle; organelle membrane; membrane-bounded vesicle; cytoplasmic membrane-bounded vesicle; cytoplasm; vesicle; cytoplasmic vesicle part; macromolecular complex; intracellular part; vesicle coat; cell; organelle part; coated vesicle membrane; intracellular; cell…	cation binding; metal ion binding; zinc ion binding; transition metal ion binding; binding; ion binding;	K14007	SEC24; protein transport protein SEC24	hsa04141 Protein processing in endoplasmic reticulum - Homo sapiens (human);	IPR006900; IPR012990; IPR006896; IPR006895; IPR007123; IPR002035;	Gelsolin-like domain; Sec23/Sec24, trunk domain; Zinc finger, Sec23/Sec24-type; von Willebrand factor, type A; Sec23/Sec24, helical domain; Sec23/Sec24 beta-sandwich;
P11021	HSPA5	78 kDa glucose-regulated protein	4.9419e-273	61832000000	66405000000	60211000000	1.2505	1.3192	0.95674	E.R.	single organism signaling; blood coagulation; regulation of biological quality; regulation of cell death; positive regulation of cellular protein metabolic process; brain development; cellular metabolic process; response to biotic stimulus; response to external stimulus; metabolic process; response to topologically incorrect protein; positive regulation of molecular function; positive regulation …	membrane; nuclear outer membrane-endoplasmic reticulum membrane network; endoplasmic reticulum; cytoplasmic vesicle; organelle membrane; membrane-bounded vesicle; cytoplasmic membrane-bounded vesicle; vesicle; cytoplasm; intrinsic to membrane; macromolecular complex; intracellular part; cell; organelle part; pigment granule; membrane-enclosed lumen; integral to organelle membrane; intracellular o…	nucleoside phosphate binding; hydrolase activity, acting on acid anhydrides; protein binding; hydrolase activity; ATPase activity; organic cyclic compound binding; heterocyclic compound binding; pyrophosphatase activity; catalytic activity; ribonucleotide binding; binding; purine ribonucleoside binding; cation binding; anion binding; adenyl ribonucleotide binding; adenyl nucleotide binding; hydro…	K09490	HSPA5; heat shock 70kDa protein 5	hsa03060 Protein export - Homo sapiens (human); hsa04918 Thyroid hormone synthesis - Homo sapiens (human); hsa04612 Antigen processing and presentation - Homo sapiens (human); hsa04141 Protein processing in endoplasmic reticulum - Homo sapiens (human); hsa05020 Prion diseases - Homo sapiens (human);			H2AX complex, isolated from cells without IR exposure; H2AX complex I; CEN complex; H2AX complex II; DGCR8 multiprotein complex; HCF-1 complex; SNW1 complex;
Q96CP2	FLYWCH2	FLYWCH family member 2	8.7888e-20	317720000	264580000	233090000	0.81597	0.92994	0.97147	nucl
P01130	LDLR	Low-density lipoprotein receptor	5.5483e-17	0	0	0				pero	organic hydroxy compound transport; regulation of biological quality; digestion; intestinal absorption; alcohol metabolic process; cholesterol transport; positive regulation of biosynthetic process; single-organism process; multi-organism cellular process; modification of morphology or physiology of other organism; regulation of lipid metabolic process; lipoprotein metabolic process; establishmen…	membrane; extracellular region part; extracellular space; external side of plasma membrane; organelle membrane; cytoplasmic vesicle; clathrin-coated endocytic vesicle; low-density lipoprotein particle; cell periphery; membrane-bounded vesicle; cytoplasmic membrane-bounded vesicle; plasma lipoprotein particle; vesicle; cytoplasm; clathrin-coated endocytic vesicle membrane; cytoplasmic vesicle part…	lipoprotein particle receptor activity; receptor activity; low-density lipoprotein particle binding; binding; ion binding; low-density lipoprotein receptor activity; cargo receptor activity; metal ion binding; cation binding; very-low-density lipoprotein particle receptor activity; lipoprotein particle binding; calcium ion binding; protein-lipid complex binding;	K12473	LDLR; low-density lipoprotein receptor	hsa04976 Bile secretion - Homo sapiens (human); hsa04144 Endocytosis - Homo sapiens (human); hsa04913 Ovarian steroidogenesis - Homo sapiens (human); hsa05160 Hepatitis C - Homo sapiens (human); hsa05145 Toxoplasmosis - Homo sapiens (human);	IPR026823; IPR001881; IPR000742; IPR011042; IPR009030;	Epidermal growth factor-like domain; Six-bladed beta-propeller, TolB-like; EGF-like calcium-binding domain; Insulin-like growth factor binding protein, N-terminal; Complement Clr-like EGF domain;
Q9HB40	SCPEP1	Retinoid-inducible serine carboxypeptidase	8.9456e-16	1122100000	1019800000	845040000	1.0447	1.1097	0.83621	extr	isoprenoid metabolic process; hormone metabolic process; regulation of biological quality; small molecule metabolic process; retinoic acid metabolic process; cellular lipid metabolic process; primary metabolic process; cellular metabolic process; cellular hormone metabolic process; organic substance metabolic process; metabolic process; single-organism metabolic process; carboxylic acid metabolic…	cell part; intracellular; cytoplasm; intracellular part; cytosol; cell; extracellular region; cytoplasmic part;	carboxypeptidase activity; peptidase activity; exopeptidase activity; catalytic activity; serine hydrolase activity; serine-type peptidase activity; peptidase activity, acting on L-amino acid peptides; hydrolase activity; serine-type carboxypeptidase activity; serine-type exopeptidase activity;	K09646
Q9UIA0	CYTH4	Cytohesin-4	9.1748e-32	0	0	0				cyto	regulation of cellular process; regulation of biological process; regulation of cell communication; regulation of signaling; regulation of response to stimulus; regulation of Ras protein signal transduction; regulation of ARF protein signal transduction; regulation of signal transduction; regulation of cell adhesion; regulation of small GTPase mediated signal transduction; biological regulation;	membrane; cell; cell periphery; intracellular; cell part; plasma membrane;	enzyme regulator activity; ARF guanyl-nucleotide exchange factor activity; guanyl-nucleotide exchange factor activity; binding; nucleoside-triphosphatase regulator activity; phospholipid binding; ion binding; GTPase regulator activity; lipid binding; anion binding; small GTPase regulator activity;				IPR023394; IPR011993; IPR000904; IPR001849;	Sec7 domain; Sec7 domain, alpha orthogonal bundle; Pleckstrin homology-like domain; Pleckstrin homology domain;
Q92598	HSPH1	Heat shock protein 105 kDa	1.1282e-258	8210200000	3785100000	3987200000	1.0663	1.0573	1.0518	cyto	regulation of T cell activation; regulation of cellular process; regulation of leukocyte activation; regulation of macromolecule metabolic process; chaperone-mediated protein folding; positive regulation of biosynthetic process; cellular protein metabolic process; response to stimulus; regulation of lymphocyte activation; regulation of NK T cell activation; cellular metabolic process; positive re…	intracellular organelle; microtubule; intracellular non-membrane-bounded organelle; cytoskeletal part; intracellular organelle part; cytoplasm; macromolecular complex; intracellular part; cell; extracellular region; organelle part; non-membrane-bounded organelle; intracellular membrane-bounded organelle; cytoskeleton; organelle; nucleus; microtubule cytoskeleton; intracellular; cell part; membran…	ATP binding; nucleoside phosphate binding; nucleoside binding; ion binding; nucleotide binding; organic cyclic compound binding; heterocyclic compound binding; ribonucleoside binding; ribonucleotide binding; binding; purine ribonucleoside binding; anion binding; purine ribonucleotide binding; adenyl ribonucleotide binding; purine nucleoside binding; adenyl nucleotide binding; purine nucleotide bi…	K09485	HSP110; heat shock protein 110kDa	hsa04141 Protein processing in endoplasmic reticulum - Homo sapiens (human);
Q13485	SMAD4	Mothers against decapentaplegic homolog 4	1.2686e-54	0	0	0				cysk	cellular component biogenesis; single organism signaling; regulation of cell death; gland development; segmentation; chordate embryonic development; positive regulation of biosynthetic process; cellular metabolic process; branching morphogenesis of an epithelial tube; regulation of cell growth; endoderm development; metabolic process; kidney mesenchyme morphogenesis; BMP signaling pathway; macrom…	intracellular organelle; activin responsive factor complex; intracellular non-membrane-bounded organelle; cytoskeletal part; cytoplasm; intracellular organelle part; macromolecular complex; intracellular part; cytosol; transcription factor complex; nuclear transcription factor complex; cell; organelle part; SMAD protein complex; non-membrane-bounded organelle; cytoskeleton; intracellular membrane…	DNA binding; transcription regulatory region sequence-specific DNA binding; ion binding; transforming growth factor beta receptor, common-partner cytoplasmic mediator activity; chromatin binding; sequence-specific DNA binding; signal transducer activity; core promoter proximal region sequence-specific DNA binding; sequence-specific DNA binding transcription factor activity; core promoter proximal…	K04501	SMAD4; mothers against decapentaplegic homolog 4	hsa05200 Pathways in cancer - Homo sapiens (human); hsa05220 Chronic myeloid leukemia - Homo sapiens (human); hsa04350 TGF-beta signaling pathway - Homo sapiens (human); hsa04390 Hippo signaling pathway - Homo sapiens (human); hsa04068 FoxO signaling pathway - Homo sapiens (human); hsa05166 HTLV-I infection - Homo sapiens (human); hsa04110 Cell cycle - Homo sapiens (human); hsa04520 Adherens junc…	IPR017855; IPR013019; IPR008984; IPR003619; IPR001132;	SMAD domain-like; MAD homology 1, Dwarfin-type; SMAD domain, Dwarfin-type; MAD homology, MH1; SMAD/FHA domain;	SMAD3-SMAD4-cJUN complex; SMAD3-SMAD4-cJun-cFos complex; SKI-SMAD3-SMAD4 pentameric complex; SMAD3-SMAD4-FOXO3 complex; CREBBP-SMAD3-SMAD4 pentameric complex; SMAD2-SMAD4-FAST1-TGIF-HDAC1 complex, TGFinduced; SMAD3-SMAD4-FOXO4 complex; SMAD2-SMAD4-FAST1 complex; SMAD3-SMAD4-FOXO3-FOXG1 complex; SMAD4-SNO-SKI complex; CREBBP-SMAD2-SMAD4 pentameric complex; SMAD4-SKI-NCOR complex; SKI-SMAD2-SMAD4 p…
P13051	UNG	Uracil-DNA glycosylase	1.0651e-17	0	0	0				mito	single-multicellular organism process; cellular response to stress; regulation of biological quality; cellular aromatic compound metabolic process; somatic diversification of immune receptors; somatic diversification of immunoglobulins; DNA metabolic process; single-organism process; multi-organism cellular process; modification of morphology or physiology of other organism; response to stimulus;…	organelle; intracellular membrane-bounded organelle; intracellular organelle; nucleus; cell part; intracellular; cytoplasm; intracellular part; membrane-bounded organelle; cell; mitochondrion; cytoplasmic part;	hydrolase activity; hydrolase activity, hydrolyzing N-glycosyl compounds; uracil DNA N-glycosylase activity; DNA N-glycosylase activity; catalytic activity; hydrolase activity, acting on glycosyl bonds;	K03648	UNG; uracil-DNA glycosylase [EC:3.2.2.27]	hsa05340 Primary immunodeficiency - Homo sapiens (human); hsa03410 Base excision repair - Homo sapiens (human);	IPR005122;	Uracil-DNA glycosylase-like;
P60981	DSTN	Destrin	9.1276e-28	127610000	126630000	123780000	1.1435	1.2101	0.98311	mito	regulation of cellular process; cellular component organization; regulation of biological quality; regulation of actin cytoskeleton organization; positive regulation of protein complex disassembly; actin filament organization; single-organism process; regulation of actin filament length; positive regulation of cellular component organization; actin cytoskeleton organization; cytokinesis; regulati…	intracellular organelle; cell cortex; intracellular non-membrane-bounded organelle; cell periphery; cytoskeletal part; cytoplasm; intracellular organelle part; cortical cytoskeleton; cortical actin cytoskeleton; intracellular part; cell; actin cytoskeleton; organelle part; non-membrane-bounded organelle; cytoskeleton; organelle; cell cortex part; intracellular; cell part; cytoplasmic part;		K10363			IPR002108;	Actin-depolymerising factor homology domain;
Q86YS6	RAB43	Ras-related protein Rab-43;Putative Rab-43-like protein ENSP00000330714	2.631e-10	8860700	3368400	2915200				cyto	regulation of cellular process; single organism signaling; intracellular transport; cellular component organization; single-organism process; response to stimulus; protein transport; establishment of localization; signal transduction; establishment of localization in cell; cell communication; macromolecule localization; protein localization; cellular process; single-organism transport; phagosome …	membrane; intracellular organelle; cytoplasmic vesicle; cell periphery; membrane-bounded vesicle; cytoplasmic membrane-bounded vesicle; vesicle; cytoplasm; phagocytic vesicle; intracellular part; cell; plasma membrane; intracellular membrane-bounded organelle; organelle; intracellular; cell part; endocytic vesicle; membrane-bounded organelle; Golgi apparatus; cytoplasmic part;	nucleoside phosphate binding; nucleoside binding; ion binding; hydrolase activity, acting on acid anhydrides; hydrolase activity; nucleotide binding; nucleoside-triphosphatase activity; organic cyclic compound binding; heterocyclic compound binding; ribonucleoside binding; pyrophosphatase activity; catalytic activity; ribonucleotide binding; binding; GTPase activity; purine ribonucleoside binding…	K07930			IPR005225; IPR027417;	Small GTP-binding protein domain; P-loop containing nucleoside triphosphate hydrolase;
Q9BQQ3	GORASP1	Golgi reassembly-stacking protein 1	3.4087e-23	0	0	0				nucl	cell cycle phase; mitotic prophase; single-organism cellular process; M phase; single-organism process; organic substance transport; protein transport; establishment of localization; prophase; transport; establishment of protein localization; cell cycle process; localization; macromolecule localization; protein localization; cellular process; cell cycle;	membrane; intracellular organelle; organelle membrane; intracellular organelle part; cytoplasm; Golgi membrane; endomembrane system; intracellular part; cytosol; cell; organelle part; organelle; intracellular membrane-bounded organelle; intracellular; cell part; Golgi apparatus part; membrane-bounded organelle; Golgi apparatus; cytoplasmic part;					IPR024958; IPR001478;	PDZ domain; GRASP55/65 PDZ-like domain;
Q6UB98	ANKRD12;ANKRD11	Ankyrin repeat domain-containing protein 12;Ankyrin repeat domain-containing protein 11	4.1601e-16	4622600	10165000	9354700				nucl		organelle; intracellular membrane-bounded organelle; intracellular organelle; nucleus; cell part; intracellular; cytoplasm; intracellular part; membrane-bounded organelle; cell;					IPR020683;	Ankyrin repeat-containing domain;
Q9NZH5	PTTG2;PTTG1	Securin-2;Securin	0.003281	136830000	128040000	138770000	1.4231	1.3151	1.0897	cyto	cellular component organization; cellular aromatic compound metabolic process; DNA metabolic process; single-organism cellular process; nitrogen compound metabolic process; organic cyclic compound metabolic process; single-organism process; primary metabolic process; cellular metabolic process; organic substance metabolic process; metabolic process; heterocycle metabolic process; chromosome organ…	organelle; intracellular membrane-bounded organelle; intracellular organelle; nucleus; cell part; intracellular; cytoplasm; intracellular part; membrane-bounded organelle; cell;		K06635	PTTG; securin	hsa04110 Cell cycle - Homo sapiens (human); hsa05166 HTLV-I infection - Homo sapiens (human); hsa04114 Oocyte meiosis - Homo sapiens (human);
Q86X76	NIT1	Nitrilase homolog 1	7.2451e-09	99005000	61569000	60017000	0.33651	0.30427	1.1363	mito	nitrogen compound metabolic process; metabolic process;	organelle; intracellular membrane-bounded organelle; intracellular organelle; cell part; intracellular; cytoplasm; intracellular part; membrane-bounded organelle; cell; mitochondrion; cytoplasmic part;	hydrolase activity; hydrolase activity, acting on carbon-nitrogen (but not peptide) bonds, in nitriles; catalytic activity; nitrilase activity; hydrolase activity, acting on carbon-nitrogen (but not peptide) bonds;	K01506			IPR003010;	Carbon-nitrogen hydrolase;
O95772	STARD3NL	MLN64 N-terminal domain homolog	0.0010168	0	0	0				plas		endosome membrane; intracellular organelle; membrane; late endosome; organelle membrane; cytoplasm; intracellular organelle part; endosomal part; intrinsic to membrane; intracellular part; cell; integral to membrane; organelle part; organelle; intracellular membrane-bounded organelle; intracellular; cell part; late endosome membrane; membrane part; endosome; membrane-bounded organelle; cytoplasmi…					IPR019498;	MENTAL domain;
P46934	NEDD4	E3 ubiquitin-protein ligase NEDD4	2.7008e-27	165650000	121580000	86353000	0.5892	0.91276	0.77929	nucl	single organism signaling; protein targeting to vacuole; cellular metabolic process; T cell activation; metabolic process; progesterone receptor signaling pathway; outflow tract morphogenesis; intracellular receptor signaling pathway; intracellular steroid hormone receptor signaling pathway; negative regulation of transport; cellular response to stimulus; cellular response to abiotic stimulus; re…	membrane; cell cortex; cell periphery; cytoplasm; macromolecular complex; intracellular part; cell; organelle part; chromosomal part; non-membrane-bounded organelle; apicolateral plasma membrane; cell part; membrane part; intracellular; chromosome; perinuclear region of cytoplasm; ubiquitin ligase complex; membrane-bounded organelle; intracellular organelle; intracellular non-membrane-bounded org…	amino acid binding; ion channel inhibitor activity; small conjugating protein ligase activity; phosphoserine binding; receptor binding; ligase activity; sodium channel inhibitor activity; ion binding; protein phosphorylated amino acid binding; protein binding; beta-2 adrenergic receptor binding; sodium channel regulator activity; acid-amino acid ligase activity; small conjugating protein binding;…	K10591	NEDD4; E3 ubiquitin-protein ligase NEDD4 [EC:6.3.2.19]	hsa04144 Endocytosis - Homo sapiens (human); hsa05169 Epstein-Barr virus infection - Homo sapiens (human); hsa04120 Ubiquitin mediated proteolysis - Homo sapiens (human);	IPR001202; IPR000569; IPR000008;	WW domain; C2 domain; HECT;
P78362	SRPK2	SRSF protein kinase 2;SRSF protein kinase 2 N-terminal;SRSF protein kinase 2 C-terminal	1.1297e-15	89367000	109610000	95032000				cyto	cellular component biogenesis; single organism signaling; ribonucleoprotein complex biogenesis; regulation of cell death; ribonucleoprotein complex assembly; blood vessel development; cellular developmental process; regulation of neuron apoptotic process; single-organism process; cellular metabolic process; metabolic process; signal transduction; angiogenesis; ribonucleoprotein complex subunit or…	intracellular organelle; intracellular non-membrane-bounded organelle; intracellular organelle part; cytoplasm; nuclear lumen; intracellular part; nucleolus; cell; organelle part; non-membrane-bounded organelle; organelle; intracellular membrane-bounded organelle; membrane-enclosed lumen; nucleus; intracellular organelle lumen; intracellular; cell part; membrane-bounded organelle; organelle lumen…	nucleoside phosphate binding; phosphotransferase activity, alcohol group as acceptor; protein binding; protein kinase activity; organic cyclic compound binding; heterocyclic compound binding; kinase activity; catalytic activity; ribonucleotide binding; binding; purine ribonucleoside binding; cation binding; anion binding; adenyl ribonucleotide binding; adenyl nucleotide binding; transferase activ…	K08831			IPR000719; IPR011009;	Protein kinase domain; Protein kinase-like domain;
Q9BYD2	MRPL9	39S ribosomal protein L9, mitochondrial	7.3073e-35	0	0	0				nucl	cellular protein metabolic process; biosynthetic process; primary metabolic process; cellular metabolic process; organic substance biosynthetic process; cellular biosynthetic process; organic substance metabolic process; metabolic process; cellular macromolecule biosynthetic process; cellular macromolecule metabolic process; gene expression; macromolecule metabolic process; protein metabolic proc…	ribosome; intracellular organelle; mitochondrial matrix; mitochondrial part; intracellular non-membrane-bounded organelle; cytoplasm; intracellular organelle part; macromolecular complex; intracellular part; mitochondrial ribosome; cell; organellar ribosome; organelle part; mitochondrion; non-membrane-bounded organelle; organelle; intracellular membrane-bounded organelle; membrane-enclosed lumen;…	structural constituent of ribosome; structural molecule activity;	K02939	RP-L9; large subunit ribosomal protein L9	hsa03010 Ribosome - Homo sapiens (human);	IPR009027; IPR020070;	Ribosomal protein L9, N-terminal; Ribosomal protein L9/RNase H1, N-terminal;	55S ribosome, mitochondrial; 39S ribosomal subunit, mitochondrial;
Q96AB3	ISOC2	Isochorismatase domain-containing protein 2, mitochondrial	1.5841e-11	0	0	0				mito	regulation of gene expression; regulation of biological quality; regulation of biological process; regulation of macromolecule metabolic process; posttranscriptional regulation of gene expression; regulation of metabolic process; regulation of protein stability; protein destabilization; biological regulation;	organelle; intracellular membrane-bounded organelle; intracellular organelle; nucleus; cell part; intracellular; cytoplasm; intracellular part; membrane-bounded organelle; cell; mitochondrion; cytoplasmic part;	catalytic activity;				IPR000868;	Isochorismatase-like;
O43504	LAMTOR5	Ragulator complex protein LAMTOR5	2.4113e-106	1428300000	1517000000	1543500000	1.3908	1.3083	1.056	cysk	viral genome replication; regulation of biological quality; regulation of cell death; response to acid; regulation of signaling; single-organism process; multi-organism cellular process; response to biotic stimulus; negative regulation of peptidase activity; regulation of cell communication; regulation of cellular component size; apoptotic process; response to endogenous stimulus; protein localiz…	membrane; endosome membrane; intracellular organelle; late endosome; organelle membrane; Ragulator complex; intracellular organelle part; cytoplasm; macromolecular complex; endosomal part; intracellular part; cytosol; cell; organelle part; intracellular membrane-bounded organelle; organelle; membrane part; late endosome membrane; intracellular; cell part; lysosome; vacuole; endosome; membrane raf…		K16344	HBXIP; hepatitis B virus X-interacting protein	hsa05161 Hepatitis B - Homo sapiens (human);
P48595	SERPINB10	Serpin B10	3.1301e-23	275500000	832900000	620340000	2.0401	2.4013	0.85832	nucl	regulation of metabolic process; regulation of proteolysis; regulation of biological process; regulation of primary metabolic process; regulation of macromolecule metabolic process; regulation of protein metabolic process; biological regulation;	organelle; intracellular membrane-bounded organelle; intracellular organelle; nucleus; cell part; intracellular; cytoplasm; intracellular part; membrane-bounded organelle; cell;	endopeptidase regulator activity; serine-type endopeptidase inhibitor activity; enzyme inhibitor activity; enzyme regulator activity; endopeptidase inhibitor activity; peptidase inhibitor activity; peptidase regulator activity;	K13963	SERPINB; serpin B	hsa05146 Amoebiasis - Homo sapiens (human);	IPR023796;	Serpin domain;
Q04837	SSBP1	Single-stranded DNA-binding protein, mitochondrial	1.6789e-08	255370000	180420000	230100000	1.1414	0.99903	1.1597	nucl	cellular component organization; DNA replication; cellular aromatic compound metabolic process; DNA metabolic process; cellular developmental process; single-organism process; cellular component morphogenesis; biosynthetic process; mitochondrion morphogenesis; cellular metabolic process; organic substance metabolic process; anatomical structure morphogenesis; metabolic process; heterocycle metabo…	intracellular organelle; mitochondrial matrix; mitochondrial nucleoid; mitochondrial part; intracellular non-membrane-bounded organelle; cytoplasm; intracellular organelle part; intracellular part; cell; organelle part; mitochondrion; non-membrane-bounded organelle; membrane-enclosed lumen; intracellular membrane-bounded organelle; organelle; intracellular organelle lumen; intracellular; cell par…	organic cyclic compound binding; heterocyclic compound binding; DNA binding; binding; nucleic acid binding; structure-specific DNA binding; single-stranded DNA binding; chromatin binding;	K03111	ssb; single-strand DNA-binding protein	hsa03430 Mismatch repair - Homo sapiens (human); hsa03440 Homologous recombination - Homo sapiens (human); hsa03030 DNA replication - Homo sapiens (human);	IPR012340;	Nucleic acid-binding, OB-fold;
Q15022	SUZ12	Polycomb protein SUZ12	2.5729e-30	680740000	1356800000	1926200000	1.9356	0.72802	1.1255	nucl	negative regulation of developmental process; single-organism process; biosynthetic process; negative regulation of RNA metabolic process; cellular metabolic process; regulation of RNA biosynthetic process; metabolic process; negative regulation of macromolecule biosynthetic process; macromolecule metabolic process; protein metabolic process; negative regulation of cell differentiation; regulatio…	sex chromosome; macromolecular complex; intracellular part; cell; heterochromatin; organelle part; chromosomal part; non-membrane-bounded organelle; membrane-enclosed lumen; nucleoplasm; intracellular organelle lumen; nuclear chromosome part; cell part; intracellular; chromosome; nuclear chromatin; membrane-bounded organelle; nucleoplasm part; organelle lumen; intracellular organelle; sex chromat…	histone binding; DNA binding; methyltransferase activity; methylated histone residue binding; ion binding; transferase activity, transferring one-carbon groups; protein binding; chromatin binding; zinc ion binding; sequence-specific DNA binding; heterocyclic compound binding; organic cyclic compound binding; transition metal ion binding; protein methyltransferase activity; catalytic activity; his…	K11463			IPR015880; IPR019135;	Zinc finger, C2H2-like; Polycomb protein, VEFS-Box;	Polycomb repressive complex 3; EED-EZH2 complex; Ezh2 methyltransferase complex, cytosolic; Polycomb repressive complex 2;
O43493	TGOLN2	Trans-Golgi network integral membrane protein 2	7.4365e-40	108450000	82300000	84569000	0.95617	0.82227	1.1293	extr		membrane; intracellular organelle; cytoplasmic vesicle; membrane-bounded vesicle; cell periphery; cytoplasmic membrane-bounded vesicle; vesicle; cytoplasm; intrinsic to membrane; intracellular part; cell; integral to membrane; plasma membrane; intracellular membrane-bounded organelle; organelle; nucleus; intracellular; cell part; membrane part; trans-Golgi network; transport vesicle; membrane-bou…
Q8TAK5	GABPB2	GA-binding protein subunit beta-2	1.9807e-07	0	0	0				nucl	regulation of cellular process; cellular aromatic compound metabolic process; regulation of macromolecule metabolic process; regulation of nucleobase-containing compound metabolic process; positive regulation of biosynthetic process; biosynthetic process; cellular metabolic process; organic substance metabolic process; regulation of RNA biosynthetic process; metabolic process; heterocycle metabol…	organelle; intracellular membrane-bounded organelle; intracellular organelle; nucleus; cell part; intracellular; intracellular part; membrane-bounded organelle; cell;	organic cyclic compound binding; regulatory region DNA binding; heterocyclic compound binding; DNA binding; regulatory region nucleic acid binding; protein heterodimerization activity; transcription regulatory region DNA binding; binding; nucleic acid binding; protein dimerization activity; protein binding;	K09454			IPR020683;	Ankyrin repeat-containing domain;	GABP1-E2F1-DP1 complex;
A6NJ78	METTL15	Probable methyltransferase-like protein 15	2.237e-06	0	0	0				nucl			transferase activity, transferring one-carbon groups; methyltransferase activity; catalytic activity; transferase activity;				IPR023397;	S-adenosyl-L-methionine-dependent methyltransferase, MraW, recognition domain;
P10721	KIT	Mast/stem cell growth factor receptor Kit	7.096e-18	21782000	212000000	134140000	12.163	15.519	0.78934	E.R.	cellular component biogenesis; single organism signaling; regulation of cell death; tissue migration; mast cell cytokine production; reproductive process; peptidyl-tyrosine modification; cellular lipid metabolic process; cellular metabolic process; T cell activation; regulation of protein serine/threonine kinase activity; metabolic process; spermatid development; regulation of tyrosine phosphoryl…	intracellular organelle; membrane; extracellular space; extracellular region part; external side of plasma membrane; cell periphery; cytoplasm; intrinsic to membrane; intracellular part; cell; integral to membrane; extracellular region; plasma membrane; organelle; intracellular membrane-bounded organelle; nucleus; plasma membrane part; intracellular; cell part; membrane part; cell surface; membra…	nucleoside phosphate binding; phosphotransferase activity, alcohol group as acceptor; receptor signaling protein tyrosine kinase activity; protein tyrosine kinase activity; protein binding; protein kinase activity; transmembrane signaling receptor activity; signal transducer activity; transmembrane receptor protein tyrosine kinase activity; organic cyclic compound binding; heterocyclic compound b…	K05091	KIT; proto-oncogene tyrosine-protein kinase Kit [EC:2.7.10.1]	hsa04015 Rap1 signaling pathway - Homo sapiens (human); hsa05200 Pathways in cancer - Homo sapiens (human); hsa05221 Acute myeloid leukemia - Homo sapiens (human); hsa04640 Hematopoietic cell lineage - Homo sapiens (human); hsa04916 Melanogenesis - Homo sapiens (human); hsa04014 Ras signaling pathway - Homo sapiens (human); hsa04060 Cytokine-cytokine receptor interaction - Homo sapiens (human); h…	IPR003598; IPR007110; IPR003599; IPR001245; IPR011009; IPR000719; IPR013783; IPR013151; IPR020635;	Immunoglobulin; Immunoglobulin-like fold; Protein kinase-like domain; Immunoglobulin subtype 2; Serine-threonine/tyrosine-protein kinase catalytic domain; Immunoglobulin-like domain; Protein kinase domain; Immunoglobulin subtype; Tyrosine-protein kinase, catalytic domain;
A2A3N6	PIPSL	Putative PIP5K1A and PSMD4-like protein	5.9192e-35	0	0	0				nucl	phosphorylation; glycerolipid metabolic process; phosphatidylinositol phosphorylation; cellular lipid metabolic process; primary metabolic process; cellular metabolic process; lipid phosphorylation; phosphate-containing compound metabolic process; organic substance metabolic process; metabolic process; phosphorus metabolic process; lipid modification; single-organism metabolic process; glyceropho…	intracellular part; cell; cell part; intracellular; cytoplasm;	phosphatidylinositol phosphate kinase activity; kinase activity; phosphotransferase activity, alcohol group as acceptor; catalytic activity; transferase activity; transferase activity, transferring phosphorus-containing groups;				IPR027483; IPR016034; IPR002498; IPR027484; IPR002035;	Phosphatidylinositol-4-phosphate 5-kinase, C-terminal; Phosphatidylinositol-4-phosphate 5-kinase, N-terminal domain; von Willebrand factor, type A; Phosphatidylinositol-4-phosphate 5-kinase, core; Phosphatidylinositol-4-phosphate 5-kinase, core, subgroup;
Q9UGU0	TCF20	Transcription factor 20	1.0302e-63	5723100	4429400	6269500				nucl	regulation of cellular process; cellular aromatic compound metabolic process; regulation of macromolecule metabolic process; regulation of nucleobase-containing compound metabolic process; biosynthetic process; cellular metabolic process; organic substance metabolic process; regulation of RNA biosynthetic process; metabolic process; heterocycle metabolic process; nucleobase-containing compound me…	organelle; intracellular membrane-bounded organelle; intracellular organelle; nucleus; cell part; intracellular; intracellular part; membrane-bounded organelle; cell;	organic cyclic compound binding; heterocyclic compound binding; DNA binding; transition metal ion binding; binding; ion binding; nucleic acid binding; transcription factor binding transcription factor activity; cation binding; metal ion binding; transcription coactivator activity; zinc ion binding; transcription cofactor activity; protein binding transcription factor activity;				IPR001965;	Zinc finger, PHD-type;
Q5U5X0	LYRM7	Complex III assembly factor LYRM7	4.5098e-15	53468000	193980000	184920000	3.3826	3.1358	1.1595	mito		organelle; intracellular membrane-bounded organelle; intracellular organelle; cell part; intracellular; cytoplasm; intracellular part; membrane-bounded organelle; cell; mitochondrion; cytoplasmic part;		K18170
Q9NR09	BIRC6	Baculoviral IAP repeat-containing protein 6	7.9306e-50	156130000	105520000	120480000	1.0084	0.92001	1.155	plas	regulation of cell death; chordate embryonic development; mitosis; embryonic placenta development; single-organism process; regulation of cell cycle process; cellular metabolic process; phosphate-containing compound metabolic process; metabolic process; apoptotic process; macromolecule metabolic process; protein metabolic process; embryo development; regulation of cell cycle; developmental proces…	membrane; intracellular organelle; spindle pole; intracellular non-membrane-bounded organelle; cytoskeletal part; intracellular organelle part; cytoplasm; midbody; macromolecular complex; intracellular part; cell; spindle; organelle part; non-membrane-bounded organelle; intracellular membrane-bounded organelle; organelle; cytoskeleton; microtubule organizing center; microtubule cytoskeleton; intr…	ligase activity, forming carbon-nitrogen bonds; small conjugating protein ligase activity; enzyme regulator activity; catalytic activity; ubiquitin-protein ligase activity; ligase activity; peptidase inhibitor activity; peptidase regulator activity; endopeptidase regulator activity; acid-amino acid ligase activity; enzyme inhibitor activity; endopeptidase inhibitor activity; cysteine-type endopep…	K10586	BIRC6; baculoviral IAP repeat-containing protein 6 (apollon) [EC:6.3.2.19]	hsa04120 Ubiquitin mediated proteolysis - Homo sapiens (human);	IPR016135; IPR001370; IPR000608; IPR015943;	WD40/YVTN repeat-like-containing domain; Baculoviral inhibition of apoptosis protein repeat; Ubiquitin-conjugating enzyme, E2; Ubiquitin-conjugating enzyme/RWD-like;
O15260	SURF4	Surfeit locus protein 4	2.5829e-25	0	0	0				plas	regulation of cellular process; cellular component organization; single-organism cellular process; regulation of organelle organization; positive regulation of cellular process; single-organism process; positive regulation of biological process; positive regulation of cellular component organization; regulation of biological process; Golgi organization; positive regulation of organelle organizati…	membrane; intracellular organelle; endoplasmic reticulum; nuclear outer membrane-endoplasmic reticulum membrane network; organelle membrane; endoplasmic reticulum-Golgi intermediate compartment membrane; cytoplasm; intracellular organelle part; Golgi membrane; intrinsic to membrane; endomembrane system; intracellular part; cell; integral to membrane; organelle part; intracellular membrane-bounded…
Q96FZ7	CHMP6	Charged multivesicular body protein 6	3.8239e-10	179140000	205440000	476340000				nucl	intracellular transport; cellular component organization; single-organism cellular process; single-organism process; organic substance transport; protein transport; establishment of localization; cellular localization; transport; endosomal transport; establishment of protein localization; establishment of localization in cell; membrane organization; protein localization; macromolecule localizatio…	membrane; endosome membrane; intracellular organelle; late endosome; organelle membrane; intracellular organelle part; cytoplasm; endosomal part; endomembrane system; intracellular part; cytosol; cell; organelle part; organelle; intracellular membrane-bounded organelle; late endosome membrane; intracellular; cell part; endosome; membrane-bounded organelle; cytoplasmic part;		K12195	CHMP6; charged multivesicular body protein 6	hsa04144 Endocytosis - Homo sapiens (human);			ESCRT-III complex;
Q13129	RLF	Zinc finger protein Rlf	1.267e-05	20107000	36028000	34010000				nucl	positive regulation of biosynthetic process; single-organism process; biosynthetic process; multi-organism cellular process; cellular metabolic process; regulation of RNA biosynthetic process; metabolic process; positive regulation of metabolic process; positive regulation of nitrogen compound metabolic process; positive regulation of transcription from RNA polymerase II promoter; macromolecule m…	organelle; intracellular membrane-bounded organelle; intracellular organelle; nucleus; cell part; intracellular; intracellular part; membrane-bounded organelle; cell;	organic cyclic compound binding; heterocyclic compound binding; DNA binding; transition metal ion binding; binding; ion binding; nucleic acid binding; metal ion binding; cation binding; zinc ion binding;				IPR015880; IPR007087; IPR013087;	Zinc finger, C2H2-like; Zinc finger C2H2-type/integrase DNA-binding domain; Zinc finger, C2H2;
Q9HCS7	XAB2	Pre-mRNA-splicing factor SYF1	3.1116e-94	497710000	449470000	432290000	1.1439	1.2244	1.0428	cyto	cellular response to stress; single-multicellular organism process; transcription-coupled nucleotide-excision repair; cellular aromatic compound metabolic process; DNA metabolic process; chordate embryonic development; nucleotide-excision repair; single-organism process; biosynthetic process; response to stimulus; cellular metabolic process; organic substance metabolic process; metabolic process;…	intracellular organelle; intracellular organelle part; nuclear lumen; macromolecular complex; intracellular part; spliceosomal complex; cell; organelle part; membrane-enclosed lumen; organelle; intracellular membrane-bounded organelle; nucleoplasm; nucleus; intracellular organelle lumen; cell part; intracellular; catalytic step 2 spliceosome; ribonucleoprotein complex; membrane-bounded organelle;…		K12867	SYF1; pre-mRNA-splicing factor SYF1	hsa03040 Spliceosome - Homo sapiens (human);	IPR011990; IPR013026;	Tetratricopeptide-like helical; Tetratricopeptide repeat-containing domain;	Spliceosome; C complex spliceosome;
Q9H6R4	NOL6	Nucleolar protein 6	5.3266e-70	651440000	437190000	459180000	0.9364	0.84908	1.1531	cyto	rRNA metabolic process; RNA processing; ncRNA processing; cellular component biogenesis; ribonucleoprotein complex biogenesis; cellular aromatic compound metabolic process; nitrogen compound metabolic process; ribosome biogenesis; organic cyclic compound metabolic process; primary metabolic process; cellular metabolic process; organic substance metabolic process; RNA metabolic process; metabolic …	intracellular organelle; intracellular non-membrane-bounded organelle; intracellular organelle part; nuclear lumen; intracellular part; nucleolus; cell; organelle part; non-membrane-bounded organelle; condensed chromosome; membrane-enclosed lumen; intracellular membrane-bounded organelle; organelle; nucleus; intracellular organelle lumen; cell part; intracellular; chromosome; nuclear chromosome; …	organic cyclic compound binding; heterocyclic compound binding; RNA binding; binding; nucleic acid binding;	K14544	UTP22; U3 small nucleolar RNA-associated protein 22	hsa03008 Ribosome biogenesis in eukaryotes - Homo sapiens (human);
P84090	ERH	Enhancer of rudimentary homolog	3.9995e-43	1485900000	1277300000	1168800000	1.0005	1.0101	1.0164	cyto	nucleoside metabolic process; cellular aromatic compound metabolic process; small molecule metabolic process; single-organism cellular process; nitrogen compound metabolic process; single-organism process; organic cyclic compound metabolic process; primary metabolic process; cellular metabolic process; organic substance metabolic process; metabolic process; pyrimidine nucleoside metabolic process…	cell; cell part; midbody;							FCP1-associated protein complex;
Q8IUR0	TRAPPC5	Trafficking protein particle complex subunit 5	1.3623e-25	31155000	28943000	32064000	1.4217	1.2023	1.1927	mito	transport; localization; vesicle-mediated transport; establishment of localization;	organelle; intracellular membrane-bounded organelle; intracellular organelle; endoplasmic reticulum; cell part; intracellular; TRAPP complex; cytoplasm; macromolecular complex; intracellular part; protein complex; membrane-bounded organelle; cell; cytoplasmic part;					IPR024096;	NO signalling/Golgi transport ligand-binding domain;
P47985	UQCRFS1;UQCRFS1P1	Cytochrome b-c1 complex subunit Rieske, mitochondrial;Cytochrome b-c1 complex subunit 11;Putative cytochrome b-c1 complex subunit Rieske-like protein 1	6.7508e-22	337720000	207690000	214620000				mito	oxidation-reduction process; small molecule metabolic process; response to toxic substance; response to antibiotic; respiratory electron transport chain; response to organic substance; response to stimulus; cellular respiration; cellular metabolic process; response to drug; metabolic process; response to chemical stimulus; generation of precursor metabolites and energy; single-organism metabolic …	membrane; organelle membrane; cytoplasm; macromolecular complex; intrinsic to membrane; intracellular part; cell; mitochondrial membrane part; organelle part; mitochondrial envelope; intracellular; cell part; mitochondrial respiratory chain complex III; membrane part; organelle inner membrane; membrane-bounded organelle; mitochondrial inner membrane; intracellular organelle; mitochondrial part; o…	2 iron, 2 sulfur cluster binding; ubiquinol-cytochrome-c reductase activity; ion transmembrane transporter activity; oxidoreductase activity, acting on diphenols and related substances as donors; ion binding; substrate-specific transporter activity; monovalent inorganic cation transmembrane transporter activity; hydrogen ion transmembrane transporter activity; oxidoreductase activity, acting on d…	K00411	UQCRFS1; ubiquinol-cytochrome c reductase iron-sulfur subunit [EC:1.10.2.2]	hsa04260 Cardiac muscle contraction - Homo sapiens (human); hsa05010 Alzheimer's disease - Homo sapiens (human); hsa05016 Huntington's disease - Homo sapiens (human); hsa04932 Non-alcoholic fatty liver disease (NAFLD) - Homo sapiens (human); hsa01100 Metabolic pathways - Homo sapiens (human); hsa00190 Oxidative phosphorylation - Homo sapiens (human); hsa05012 Parkinson's disease - Homo sapiens (h…	IPR006317; IPR017941; IPR015248; IPR005805; IPR011070; IPR004192;	Rieske iron-sulphur protein, C-terminal; Globular protein, non-globular alpha/beta subunit; Rieske [2Fe-2S] iron-sulphur domain; Ubiquinol-cytochrome c reductase 8kDa, N-terminal; Ubiquinol-cytochrome c reductase, iron-sulphur subunit; Ubiquinol cytochrome reductase, transmembrane domain;
P15374	UCHL3	Ubiquitin carboxyl-terminal hydrolase isozyme L3	1.5663e-121	1094200000	575940000	550550000	0.61957	0.65459	0.95732	cyto	modification-dependent macromolecule catabolic process; cellular macromolecule catabolic process; proteolysis involved in cellular protein catabolic process; cellular protein catabolic process; modification-dependent protein catabolic process; cellular protein metabolic process; ubiquitin-dependent protein catabolic process; primary metabolic process; cellular metabolic process; organic substance…	organelle; intracellular membrane-bounded organelle; intracellular organelle; nucleus; cell part; intracellular; cytoplasm; intracellular part; membrane-bounded organelle; cell; mitochondrion; cytoplasmic part;	peptidase activity; ubiquitin thiolesterase activity; catalytic activity; binding; hydrolase activity, acting on ester bonds; peptidase activity, acting on L-amino acid peptides; ubiquitin binding; hydrolase activity; cysteine-type peptidase activity; protein binding; thiolester hydrolase activity; small conjugating protein binding;	K05609			IPR001578;	Peptidase C12, ubiquitin carboxyl-terminal hydrolase;
Q9UKV8	EIF2C2	Protein argonaute-2	7.9828e-30	66778000	30859000	38182000	0.61715	0.62358	1.1121	cyto	single organism signaling; cell surface receptor signaling pathway; negative regulation of translation, ncRNA-mediated; posttranscriptional regulation of gene expression; posttranscriptional gene silencing by RNA; single-organism process; biosynthetic process; cellular metabolic process; regulation of RNA biosynthetic process; signal transduction; metabolic process; cell communication; negative r…	intracellular organelle; intracellular non-membrane-bounded organelle; cytoplasmic mRNA processing body; cytoplasm; macromolecular complex; intracellular part; RNA cap binding complex; cytosol; cell; non-membrane-bounded organelle; intracellular membrane-bounded organelle; organelle; nucleus; intracellular; cell part; ribonucleoprotein granule; mRNA cap binding complex; RNAi effector complex; mem…	RNA binding; RNA cap binding; RNA 7-methylguanosine cap binding; ion binding; endoribonuclease activity; translation initiation factor activity; hydrolase activity; endoribonuclease activity, producing 5'-phosphomonoesters; endoribonuclease activity, cleaving siRNA-paired mRNA; siRNA binding; heterocyclic compound binding; organic cyclic compound binding; translation factor activity, nucleic acid…	K11593			IPR014811; IPR003165; IPR012337; IPR003100;	Domain of unknown function DUF1785; Ribonuclease H-like domain; Argonaute/Dicer protein, PAZ domain; Stem cell self-renewal protein Piwi;	TRBP containing complex; AGO2-FXR1-TNFARE-RNP complex; DICER1-NCOA6-AGO2 complex; RNA-induced silencing complex, RISC; TTP-AGO2 complex;
Q9Y385	UBE2J1	Ubiquitin-conjugating enzyme E2 J1	3.5703e-24	52567000	41928000	44382000				cyto	macromolecule glycosylation; proteolysis involved in cellular protein catabolic process; cellular protein catabolic process; cellular protein metabolic process; biosynthetic process; peptidyl-asparagine modification; cellular metabolic process; proteasomal protein catabolic process; organic substance metabolic process; metabolic process; carbohydrate derivative biosynthetic process; ER-associated…	membrane; intracellular organelle; endoplasmic reticulum; nuclear outer membrane-endoplasmic reticulum membrane network; organelle membrane; cytoplasm; intracellular organelle part; intrinsic to membrane; endomembrane system; intracellular part; cell; integral to membrane; organelle part; intracellular membrane-bounded organelle; organelle; endoplasmic reticulum part; intracellular; membrane part…	ATP binding; nucleoside phosphate binding; small conjugating protein ligase activity; ligase activity; nucleoside binding; ion binding; nucleotide binding; acid-amino acid ligase activity; ligase activity, forming carbon-nitrogen bonds; organic cyclic compound binding; heterocyclic compound binding; ribonucleoside binding; catalytic activity; ribonucleotide binding; binding; ubiquitin-protein lig…	K10578	UBE2J1; ubiquitin-conjugating enzyme E2 J1 [EC:6.3.2.19]	hsa04120 Ubiquitin mediated proteolysis - Homo sapiens (human); hsa04141 Protein processing in endoplasmic reticulum - Homo sapiens (human); hsa05012 Parkinson's disease - Homo sapiens (human);	IPR016135; IPR000608;	Ubiquitin-conjugating enzyme, E2; Ubiquitin-conjugating enzyme/RWD-like;
P51812	RPS6KA3	Ribosomal protein S6 kinase alpha-3	6.7446e-65	2249000000	1585100000	1949600000	0.93586	0.89248	1.1473	nucl	single organism signaling; regulation of cell death; cell surface receptor signaling pathway; posttranscriptional regulation of gene expression; positive regulation of biosynthetic process; cellular component morphogenesis; regulation of translation in response to stress; regulation of defense response; neurological system process; response to biotic stimulus; positive regulation of growth; regul…	intracellular organelle; intracellular organelle part; cytoplasm; nuclear lumen; intracellular part; cytosol; cell; organelle part; organelle; intracellular membrane-bounded organelle; membrane-enclosed lumen; nucleoplasm; nucleus; intracellular organelle lumen; intracellular; cell part; membrane-bounded organelle; organelle lumen; cytoplasmic part; nuclear part;	nucleoside phosphate binding; phosphotransferase activity, alcohol group as acceptor; peptidase regulator activity; cysteine-type endopeptidase regulator activity involved in apoptotic process; protein kinase activity; enzyme inhibitor activity; cysteine-type endopeptidase inhibitor activity; organic cyclic compound binding; heterocyclic compound binding; kinase activity; catalytic activity; ribo…	K04373	RPS6KA; p90 ribosomal S6 kinase [EC:2.7.11.1]	hsa04010 MAPK signaling pathway - Homo sapiens (human); hsa04722 Neurotrophin signaling pathway - Homo sapiens (human); hsa04720 Long-term potentiation - Homo sapiens (human); hsa04914 Progesterone-mediated oocyte maturation - Homo sapiens (human); hsa04150 mTOR signaling pathway - Homo sapiens (human); hsa04114 Oocyte meiosis - Homo sapiens (human);	IPR000719; IPR002290; IPR011009; IPR000961; IPR017892;	Protein kinase domain; Protein kinase, C-terminal; Protein kinase-like domain; AGC-kinase, C-terminal; Serine/threonine- /dual specificity protein kinase, catalytic domain;
P55072	VCP	Transitional endoplasmic reticulum ATPase	0	11992000000	7764600000	7297600000	0.81042	0.83445	0.98041	cyto_nucl	single organism signaling; cellular component biogenesis; macromolecule glycosylation; regulation of cell death; positive regulation of cellular protein metabolic process; positive regulation of proteasomal ubiquitin-dependent protein catabolic process; peptidyl-asparagine modification; cellular metabolic process; protein transport; metabolic process; response to topologically incorrect protein; …	intracellular organelle; endoplasmic reticulum; proteasome complex; intracellular non-membrane-bounded organelle; intracellular organelle part; cytoplasm; macromolecular complex; intracellular part; cytosol; cell; organelle part; chromosomal part; non-membrane-bounded organelle; intracellular membrane-bounded organelle; organelle; nucleus; intracellular; cell part; chromosome; site of double-stra…	polyubiquitin binding; ATP binding; nucleoside phosphate binding; nucleoside binding; ion binding; hydrolase activity, acting on acid anhydrides; protein binding; hydrolase activity; nucleotide binding; nucleoside-triphosphatase activity; small conjugating protein binding; ATPase activity; organic cyclic compound binding; heterocyclic compound binding; ribonucleoside binding; pyrophosphatase acti…	K13525	VCP; transitional endoplasmic reticulum ATPase	hsa05134 Legionellosis - Homo sapiens (human); hsa04141 Protein processing in endoplasmic reticulum - Homo sapiens (human);	IPR003959; IPR003593; IPR009010; IPR004201; IPR015415; IPR027417; IPR003338;	AAA+ ATPase domain; Vps4 oligomerisation, C-terminal; CDC48, domain 2; Aspartate decarboxylase-like domain; CDC48, N-terminal subdomain; ATPase, AAA-type, core; P-loop containing nucleoside triphosphate hydrolase;	SVIP-p97/VCP-DERL1 complex; BRCA1-VCP complex; p97/VCP-VIMP-DERL1-DERL2-HRD1-SEL1L complex; Profilin 1 complex; Membrane protein complex; p97/VCP-VIMP-DERL2 complex; p97/VCP-VIMP-DERL1 complex; gp78-p97/VCP-DERL1 complex;
P40306	PSMB10	Proteasome subunit beta type-10	2.4477e-24	4858200	8819800	9052200				cyto	single organism signaling; regulation of biological quality; regulation of cell death; leukocyte activation; positive regulation of cellular protein metabolic process; positive regulation of ubiquitin-protein ligase activity; cellular component morphogenesis; regulation of cell cycle process; cellular metabolic process; T cell activation; signal transduction involved in mitotic G1 DNA damage chec…	intracellular organelle; proteasome complex; intracellular organelle part; cytoplasm; macromolecular complex; nuclear lumen; intracellular part; cytosol; cell; organelle part; organelle; intracellular membrane-bounded organelle; membrane-enclosed lumen; nucleoplasm; nucleus; intracellular organelle lumen; intracellular; cell part; proteasome core complex; protein complex; membrane-bounded organel…	endopeptidase activity; threonine-type endopeptidase activity; peptidase activity; catalytic activity; threonine-type peptidase activity; peptidase activity, acting on L-amino acid peptides; hydrolase activity;	K02733	PSMB10; 20S proteasome subunit beta 10 [EC:3.4.25.1]	hsa03050 Proteasome - Homo sapiens (human);	IPR024689;	Proteasome beta subunit, C-terminal;
Q9BPY3	FAM118B	Protein FAM118B	1.6189e-11	104420000	77865000	138010000	1.7479	1.0441	1.6669	cyto
Q99829	CPNE1	Copine-1	7.5339e-49	1484800000	1001800000	1199500000	1.101	0.83867	1.3209	cyto_nucl	transport; metabolic process; single-organism metabolic process; vesicle-mediated transport; primary metabolic process; localization; establishment of localization; organic substance metabolic process; lipid metabolic process;	organelle; intracellular membrane-bounded organelle; intracellular organelle; nucleus; cell part; intracellular; intracellular part; membrane-bounded organelle; cell;	calcium-dependent phospholipid binding; amino acid binding; carboxylic acid binding; modified amino acid binding; binding; phospholipid binding; ion binding; lipid binding; anion binding; phosphatidylserine binding; transporter activity;				IPR000008; IPR010734; IPR002035;	von Willebrand factor, type A; C2 domain; Copine;
Q99805	TM9SF2	Transmembrane 9 superfamily member 2	4.5711e-69	239660000	185770000	164760000	1.0287	1.0157	1.028	plas	transport; localization; establishment of localization;	endosome membrane; membrane; intracellular organelle; intrinsic to plasma membrane; organelle membrane; cell periphery; intracellular organelle part; cytoplasm; intrinsic to membrane; endosomal part; intracellular part; integral to plasma membrane; cell; integral to membrane; organelle part; plasma membrane; intracellular membrane-bounded organelle; organelle; plasma membrane part; membrane part;…		K17086
Q9NYU2	UGGT1	UDP-glucose:glycoprotein glucosyltransferase 1	2.1818e-272	3340000000	7437500000	7979900000	2.7953	2.7365	1.0708	plas	post-translational protein modification; macromolecule glycosylation; cellular protein metabolic process; biosynthetic process; peptidyl-asparagine modification; cellular metabolic process; organic substance metabolic process; protein folding; 'de novo' protein folding; metabolic process; carbohydrate derivative biosynthetic process; carbohydrate derivative metabolic process; protein metabolic pr…	endoplasmic reticulum lumen; intracellular organelle; endoplasmic reticulum; cytoplasm; intracellular organelle part; intracellular part; cell; organelle part; organelle; intracellular membrane-bounded organelle; membrane-enclosed lumen; intracellular organelle lumen; endoplasmic reticulum part; cell part; intracellular; endoplasmic reticulum-Golgi intermediate compartment; membrane-bounded organ…	transferase activity, transferring hexosyl groups; catalytic activity; binding; UDP-glucose:glycoprotein glucosyltransferase activity; UDP-glucosyltransferase activity; UDP-glycosyltransferase activity; glucosyltransferase activity; protein binding; transferase activity, transferring glycosyl groups; unfolded protein binding; transferase activity;	K11718	HUGT; UDP-glucose:glycoprotein glucosyltransferase [EC:2.4.1.-]	hsa04141 Protein processing in endoplasmic reticulum - Homo sapiens (human);
P31949	S100A11	Protein S100-A11	4.1192e-05	211770000	123980000	89211000	0.52289	0.59365	0.85685	cyto	single organism signaling; regulation of cellular process; regulation of DNA replication; regulation of cell proliferation; regulation of macromolecule metabolic process; regulation of nucleobase-containing compound metabolic process; single-organism process; negative regulation of cellular metabolic process; negative regulation of biological process; negative regulation of cellular process; resp…	cell leading edge; organelle; intracellular membrane-bounded organelle; intracellular organelle; cell projection; nucleus; cell part; intracellular; cytoplasm; ruffle; intracellular part; membrane-bounded organelle; cell;	identical protein binding; protein homodimerization activity; binding; protein dimerization activity; ion binding; metal ion binding; cation binding; protein binding; calcium ion binding; calcium-dependent protein binding;				IPR011992; IPR002048; IPR013787;	EF-hand domain; S100/CaBP-9k-type, calcium binding, subdomain; EF-hand domain pair;
Q9Y285	FARSA	Phenylalanine--tRNA ligase alpha subunit	4.2951e-88	586300000	236870000	242190000	0.79706	0.7302	1.0776	nucl	cellular aromatic compound metabolic process; cellular protein metabolic process; biosynthetic process; tRNA aminoacylation; cellular metabolic process; organic substance metabolic process; phenylalanyl-tRNA aminoacylation; metabolic process; cellular amino acid metabolic process; heterocycle metabolic process; nucleobase-containing compound metabolic process; cellular nitrogen compound metabolic…	cell part; intracellular; cytoplasm; intracellular part; cytosol; cell; cytoplasmic part;	ligase activity, forming aminoacyl-tRNA and related compounds; RNA binding; ATP binding; nucleoside phosphate binding; ligase activity, forming carbon-oxygen bonds; ligase activity; nucleoside binding; ion binding; phenylalanine-tRNA ligase activity; nucleotide binding; organic cyclic compound binding; heterocyclic compound binding; ribonucleoside binding; tRNA binding; catalytic activity; ribonu…	K01889	FARSA; phenylalanyl-tRNA synthetase alpha chain [EC:6.1.1.20]	hsa00970 Aminoacyl-tRNA biosynthesis - Homo sapiens (human);	IPR011991; IPR002319; IPR006195;	Phenylalanyl-tRNA synthetase; Winged helix-turn-helix DNA-binding domain; Aminoacyl-tRNA synthetase, class II;
Q9HC36	RNMTL1	RNA methyltransferase-like protein 1	0.00014456	97567000	57440000	46586000				mito	RNA processing; cellular aromatic compound metabolic process; organic cyclic compound metabolic process; nitrogen compound metabolic process; primary metabolic process; RNA modification; cellular metabolic process; methylation; organic substance metabolic process; RNA metabolic process; metabolic process; nucleic acid metabolic process; heterocycle metabolic process; nucleobase-containing compoun…	organelle; intracellular membrane-bounded organelle; intracellular organelle; cell part; intracellular; cytoplasm; intracellular part; membrane-bounded organelle; cell; mitochondrion; cytoplasmic part;	organic cyclic compound binding; heterocyclic compound binding; RNA binding; methyltransferase activity; RNA methyltransferase activity; catalytic activity; binding; nucleic acid binding; transferase activity, transferring one-carbon groups; transferase activity;				IPR001537; IPR013123;	RNA 2-O ribose methyltransferase, substrate binding; tRNA/rRNA methyltransferase, SpoU type;
P61764	STXBP1	Syntaxin-binding protein 1	9.5209e-08	27104000	30592000	28888000				cyto	regulation of vesicle-mediated transport; single organism signaling; developmental maturation; blood coagulation; regulation of cell death; regulation of biological quality; posttranscriptional regulation of gene expression; regulation of insulin secretion; regulation of neuron apoptotic process; neurotransmitter secretion; cellular component morphogenesis; cellular metabolic process; protein tra…	membrane; intracellular organelle; cytoplasmic vesicle; membrane-bounded vesicle; cell periphery; cytoplasmic membrane-bounded vesicle; vesicle; cytoplasm; macromolecular complex; intracellular part; cytosol; cell; mitochondrion; plasma membrane; intracellular membrane-bounded organelle; organelle; intracellular; cell part; secretory granule; platelet alpha granule; protein complex; membrane-boun…	syntaxin-1 binding; SNARE binding; protein binding; identical protein binding; syntaxin binding; binding;	K15292	STXBP1; syntaxin-binding protein 1	hsa04721 Synaptic vesicle cycle - Homo sapiens (human);	IPR027482;	Sec1-like, domain 2;
O75592	MYCBP2	Probable E3 ubiquitin-protein ligase MYCBP2	3.274e-125	1008000000	790220000	739300000	0.92654	0.99726	0.96784	nucl	cellular developmental process; neuron development; neurogenesis; cellular component morphogenesis; single-organism process; biosynthetic process; cellular metabolic process; regulation of RNA biosynthetic process; response to external stimulus; metabolic process; cell part morphogenesis; regulation of localization; cell projection morphogenesis; regulation of cytoskeleton organization; macromole…	intracellular organelle; cell projection; intracellular non-membrane-bounded organelle; intracellular part; cell; non-membrane-bounded organelle; axon; cytoskeleton; organelle; intracellular membrane-bounded organelle; nucleus; microtubule cytoskeleton; cell part; intracellular; neuron projection; membrane-bounded organelle; neuron part;	transition metal ion binding; catalytic activity; binding; ion binding; ligase activity; metal ion binding; cation binding; zinc ion binding;	K10693			IPR003646; IPR001841; IPR004939; IPR014756; IPR012983; IPR009091; IPR013783; IPR013083; IPR008979;	Immunoglobulin-like fold; Immunoglobulin E-set; Zinc finger, RING-type; Galactose-binding domain-like; Anaphase-promoting complex, subunit 10/DOC domain; SH3-like domain, bacterial-type; Regulator of chromosome condensation 1/beta-lactamase-inhibitor protein II; Zinc finger, RING/FYVE/PHD-type; PHR;
Q9BZC7	ABCA2	ATP-binding cassette sub-family A member 2	4.6883e-07	0	0	0				plas	regulation of cellular process; regulation of biological quality; regulation of sterol transport; regulation of macromolecule metabolic process; regulation of intracellular lipid transport; regulation of nucleobase-containing compound metabolic process; regulation of lipid transport; regulation of intracellular cholesterol transport; response to stimulus; regulation of cellular localization; orga…	membrane; organelle membrane; cytoplasmic vesicle; membrane-bounded vesicle; cytoplasmic membrane-bounded vesicle; vesicle; cytoplasm; intrinsic to membrane; macromolecular complex; intracellular part; cell; organelle part; non-membrane-bounded organelle; cytoskeleton; lysosomal membrane; microtubule organizing center; microtubule cytoskeleton; membrane part; intracellular; cell part; lysosome; e…	nucleoside phosphate binding; primary active transmembrane transporter activity; hydrolase activity, acting on acid anhydrides; hydrolase activity; ATPase activity; organic cyclic compound binding; heterocyclic compound binding; pyrophosphatase activity; catalytic activity; ribonucleotide binding; ATPase activity, coupled to movement of substances; binding; purine ribonucleoside binding; hydrolas…	K05642	ABCA2; ATP-binding cassette, subfamily A (ABC1), member 2	hsa04142 Lysosome - Homo sapiens (human); hsa02010 ABC transporters - Homo sapiens (human);	IPR003593; IPR003439; IPR027417;	AAA+ ATPase domain; ABC transporter-like; P-loop containing nucleoside triphosphate hydrolase;
Q7Z7N9	TMEM179B	Transmembrane protein 179B	2.7005e-12	0	0	0				plas		intrinsic to membrane; membrane; integral to membrane; membrane part;
Q96GX9	APIP	Methylthioribulose-1-phosphate dehydratase	1.9516e-49	1145900000	818090000	725810000	0.87216	0.85608	1.0004	cyto	regulation of cell death; sulfur amino acid biosynthetic process; organic acid biosynthetic process; regulation of signaling; single-organism process; biosynthetic process; cellular metabolic process; sulfur amino acid metabolic process; sulfur compound biosynthetic process; polyamine metabolic process; metabolic process; regulation of cell communication; cellular amino acid metabolic process; al…	cell part; intracellular; cytoplasm; intracellular part; cytosol; cell; cytoplasmic part;	catalytic activity; methylthioribulose 1-phosphate dehydratase activity; binding; ion binding; cation binding; metal ion binding; lyase activity; hydro-lyase activity; carbon-oxygen lyase activity;	K08964	mtnB; methylthioribulose-1-phosphate dehydratase [EC:4.2.1.109]	hsa01100 Metabolic pathways - Homo sapiens (human); hsa00270 Cysteine and methionine metabolism - Homo sapiens (human);	IPR001303;	Class II aldolase/adducin N-terminal;
Q96RU2	USP28	Ubiquitin carboxyl-terminal hydrolase 28	5.2285e-11	32579000	38332000	43295000				nucl	single organism signaling; protein modification by small protein removal; cellular response to UV; single-organism process; cellular metabolic process; signal transduction; metabolic process; DNA damage checkpoint; cell communication; apoptotic process; cell cycle checkpoint; response to radiation; protein metabolic process; macromolecule metabolic process; intrinsic apoptotic signaling pathway b…	intracellular organelle; intracellular non-membrane-bounded organelle; intracellular organelle part; macromolecular complex; nuclear lumen; intracellular part; nucleolus; cell; organelle part; non-membrane-bounded organelle; organelle; intracellular membrane-bounded organelle; membrane-enclosed lumen; nucleoplasm; nucleus; intracellular organelle lumen; cell part; intracellular; protein complex; …	ubiquitin-specific protease activity; peptidase activity; ubiquitin thiolesterase activity; catalytic activity; hydrolase activity, acting on ester bonds; small conjugating protein-specific protease activity; peptidase activity, acting on L-amino acid peptides; cysteine-type peptidase activity; hydrolase activity; thiolester hydrolase activity;	K11849			IPR001394; IPR009060;	UBA-like; Peptidase C19, ubiquitin carboxyl-terminal hydrolase;
P33527	ABCC1	Multidrug resistance-associated protein 1	5.7252e-39	16588000	20119000	24353000				plas	response to drug; response to chemical stimulus; response to stimulus;	membrane; intracellular organelle; intrinsic to plasma membrane; cell periphery; cytoplasm; intrinsic to membrane; intracellular part; integral to plasma membrane; cell; integral to membrane; plasma membrane; intracellular membrane-bounded organelle; organelle; nucleus; plasma membrane part; membrane part; intracellular; cell part; membrane-bounded organelle; Golgi apparatus; cytoplasmic part;	nucleoside phosphate binding; primary active transmembrane transporter activity; hydrolase activity, acting on acid anhydrides; hydrolase activity; ATPase activity; organic cyclic compound binding; heterocyclic compound binding; pyrophosphatase activity; catalytic activity; ribonucleotide binding; ATPase activity, coupled to movement of substances; binding; purine ribonucleoside binding; hydrolas…	K05665	ABCC1; ATP-binding cassette, subfamily C (CFTR/MRP), member 1	hsa05206 MicroRNAs in cancer - Homo sapiens (human); hsa02010 ABC transporters - Homo sapiens (human); hsa04977 Vitamin digestion and absorption - Homo sapiens (human);	IPR003593; IPR003439; IPR011527; IPR027417; IPR001140;	ABC transporter, transmembrane domain; AAA+ ATPase domain; ABC transporter-like; ABC transporter type 1, transmembrane domain; P-loop containing nucleoside triphosphate hydrolase;
P08648	ITGA5	Integrin alpha-5;Integrin alpha-5 heavy chain;Integrin alpha-5 light chain	1.8549e-18	111040000	182520000	203000000	3.0689	2.995	1.0273	nucl	single organism signaling; cellular component biogenesis; regulation of cell death; blood coagulation; regulation of biological quality; positive regulation of cellular protein metabolic process; cell surface receptor signaling pathway; cellular component morphogenesis; neurological system process; behavior; biological adhesion; response to external stimulus; angiogenesis; heterophilic cell-cell …	cell leading edge; membrane; cell projection; intrinsic to plasma membrane; external side of plasma membrane; cell periphery; receptor complex; integrin complex; intrinsic to membrane; macromolecular complex; integral to plasma membrane; cell; integral to membrane; synapse; plasma membrane; plasma membrane part; cell part; membrane part; ruffle; cell surface; protein complex; alphav-beta3 integri…	platelet-derived growth factor receptor binding; receptor binding; vascular endothelial growth factor receptor 2 binding; binding; cytokine receptor binding; ion binding; cation binding; metal ion binding; growth factor receptor binding; protein binding; vascular endothelial growth factor receptor binding;	K06484	ITGA5; integrin alpha 5	hsa05100 Bacterial invasion of epithelial cells - Homo sapiens (human); hsa04640 Hematopoietic cell lineage - Homo sapiens (human); hsa04810 Regulation of actin cytoskeleton - Homo sapiens (human); hsa04151 PI3K-Akt signaling pathway - Homo sapiens (human); hsa05205 Proteoglycans in cancer - Homo sapiens (human); hsa05133 Pertussis - Homo sapiens (human); hsa04510 Focal adhesion - Homo sapiens (h…	IPR013649;	Integrin alpha-2;	ITGA5-ITGB1-FN1-TGM2 complex; ITGA5-ITGB1-SPP1 complex; ITGA5-ITGB1-ADAM15 complex; ITGA5-ITGB1-CAL4A3 complex; ITGA5-ITGB1-FN-1-NOV complex; ITGA5-ITGB3-COL6A3 complex; ITGA5-ITGB4 complex;
Q70J99	UNC13D	Protein unc-13 homolog D	8.2409e-110	763270000	887590000	796460000	1.4891	1.3818	0.98839	nucl	regulation of vesicle-mediated transport; regulation of leukocyte activation; leukocyte activation; regulation of secretion; single-organism process; regulation of mast cell activation; phagocytosis; establishment of localization; response to biotic stimulus; response to wounding; establishment of localization in cell; regulation of localization; adaptive immune response; natural killer cell acti…	membrane; intracellular organelle; late endosome; cytoplasmic vesicle; membrane-bounded vesicle; cytoplasmic membrane-bounded vesicle; vesicle; cytoplasm; intracellular part; cell; recycling endosome; intracellular membrane-bounded organelle; exocytic vesicle; organelle; cell part; intracellular; lysosome; vacuole; endosome; transport vesicle; membrane-bounded organelle; cytoplasmic part; lytic v…					IPR014770; IPR014772; IPR019558; IPR000008;	Mammalian uncoordinated homology 13, domain 2; Mammalian uncoordinated homology 13, subgroup, domain 2; Munc13 homology 1; C2 domain;
P62136	PPP1CA	Serine/threonine-protein phosphatase PP1-alpha catalytic subunit	6.5402e-135	2669200000	2392200000	2307800000	1.0631	1.0314	1.0564	cyto	single organism signaling; regulation of generation of precursor metabolites and energy; glycerolipid metabolic process; regulation of glycogen catabolic process; regulation of polysaccharide biosynthetic process; negative regulation of signal transduction; cell surface receptor signaling pathway; respiratory tube development; regulation of signaling; cellular response to transforming growth fact…	dendrite; cytoplasm; neuronal cell body; protein serine/threonine phosphatase complex; macromolecular complex; intracellular part; PTW/PP1 phosphatase complex; cell; protein phosphatase type 1 complex; organelle part; dendritic spine; non-membrane-bounded organelle; membrane-enclosed lumen; nucleoplasm; intracellular organelle lumen; neuron spine; glycogen granule; intracellular; cell part; neuro…	catalytic activity; phosphoric ester hydrolase activity; protein serine/threonine phosphatase activity; phosphatase activity; binding; hydrolase activity, acting on ester bonds; ion binding; cation binding; metal ion binding; hydrolase activity; phosphoprotein phosphatase activity; ribonucleoprotein complex binding;	K06269	PPP1C; serine/threonine-protein phosphatase PP1 catalytic subunit [EC:3.1.3.16]	hsa04921 Oxytocin signaling pathway - Homo sapiens (human); hsa04728 Dopaminergic synapse - Homo sapiens (human); hsa05168 Herpes simplex infection - Homo sapiens (human); hsa05031 Amphetamine addiction - Homo sapiens (human); hsa04910 Insulin signaling pathway - Homo sapiens (human); hsa04022 cGMP-PKG signaling pathway - Homo sapiens (human); hsa04270 Vascular smooth muscle contraction - Homo sa…	IPR004843; IPR006186;	Serine/threonine-specific protein phosphatase/bis(5-nucleosyl)-tetraphosphatase; Calcineurin-like phosphoesterase domain, apaH type;	KCNQ1 macromolecular complex; CDC5L complex; PNUTS-PP1 complex;
Q92925	SMARCD2	SWI/SNF-related matrix-associated actin-dependent regulator of chromatin subfamily D member 2	1.4723e-57	410370000	538870000	772500000	1.9093	1.653	1.0615	cyto	regulation of cellular process; nucleosome organization; cellular component organization; chromatin remodeling; cellular aromatic compound metabolic process; regulation of macromolecule metabolic process; regulation of nucleobase-containing compound metabolic process; single-organism process; biosynthetic process; cellular metabolic process; organic substance metabolic process; protein complex di…	intracellular organelle; intracellular organelle part; macromolecular complex; intracellular part; cell; SWI/SNF superfamily-type complex; organelle part; intracellular membrane-bounded organelle; organelle; nucleus; cell part; intracellular; protein complex; membrane-bounded organelle; BAF-type complex; SWI/SNF complex; nuclear part;	transcription factor binding transcription factor activity; transcription coactivator activity; transcription cofactor activity; protein binding transcription factor activity;	K11650			IPR003121;	SWIB/MDM2 domain;	LARC complex; SWI-SNF chromatin remodeling-related-BRCA1 complex; BRG1-SIN3A complex; Brm-associated complex; BRM-associated complex; RNA polymerase II complex, chromatin structure modifying; BRM-SIN3A complex; EBAFa complex; BRM-SIN3A-HDAC complex; BAF complex; EBAFb complex; Brg1-associated complex I; PBAF complex;
Q7L014	DDX46	Probable ATP-dependent RNA helicase DDX46	5.3156e-116	2533500000	1871400000	1974600000	0.97247	0.96966	0.99494	nucl	RNA processing; cellular aromatic compound metabolic process; organic cyclic compound metabolic process; nitrogen compound metabolic process; primary metabolic process; cellular metabolic process; organic substance metabolic process; mRNA processing; RNA metabolic process; metabolic process; nucleic acid metabolic process; heterocycle metabolic process; nucleobase-containing compound metabolic pr…	intracellular organelle; intracellular non-membrane-bounded organelle; intracellular organelle part; nuclear lumen; intracellular part; nucleolus; cell; nuclear body; Cajal body; organelle part; non-membrane-bounded organelle; membrane-enclosed lumen; organelle; intracellular membrane-bounded organelle; nucleus; nucleoplasm; intracellular organelle lumen; nuclear speck; cell part; intracellular; …	nucleoside phosphate binding; ATP-dependent helicase activity; hydrolase activity, acting on acid anhydrides; hydrolase activity; ATPase activity; organic cyclic compound binding; heterocyclic compound binding; pyrophosphatase activity; catalytic activity; ribonucleotide binding; binding; purine ribonucleoside binding; anion binding; adenyl ribonucleotide binding; adenyl nucleotide binding; hydro…	K12811	DDX46; ATP-dependent RNA helicase DDX46/PRP5 [EC:3.6.4.13]	hsa03040 Spliceosome - Homo sapiens (human);	IPR014014; IPR011545; IPR014001; IPR027417; IPR001650;	Helicase, C-terminal; Helicase, superfamily 1/2, ATP-binding domain; RNA helicase, DEAD-box type, Q motif; DNA/RNA helicase, DEAD/DEAH box type, N-terminal; P-loop containing nucleoside triphosphate hydrolase;	17S U2 snRNP; Spliceosome;
Q13243	SRSF5	Serine/arginine-rich splicing factor 5	4.5699e-19	1561000000	928500000	928770000	0.54411	0.29795	1.7299	nucl	cellular component biogenesis; RNA transport; ribonucleoprotein complex biogenesis; ribonucleoprotein complex assembly; single-organism process; biosynthetic process; nuclear export; nuclear transport; cellular metabolic process; establishment of localization; DNA-dependent transcription, termination; metabolic process; establishment of localization in cell; ribonucleoprotein complex subunit orga…	intracellular organelle; intracellular non-membrane-bounded organelle; intracellular organelle part; cytoplasm; nuclear lumen; intracellular part; nucleolus; nuclear body; cell; organelle part; non-membrane-bounded organelle; membrane-enclosed lumen; organelle; intracellular membrane-bounded organelle; nucleus; nucleoplasm; intracellular organelle lumen; nuclear speck; intracellular; cell part; m…	organic cyclic compound binding; heterocyclic compound binding; RNA binding; nucleoside phosphate binding; binding; nucleic acid binding; nucleotide binding; small molecule binding;	K12893	SFRS4_5_6; splicing factor, arginine/serine-rich 4/5/6	hsa03040 Spliceosome - Homo sapiens (human); hsa05168 Herpes simplex infection - Homo sapiens (human);	IPR000504; IPR012677;	Nucleotide-binding, alpha-beta plait; RNA recognition motif domain;	PGC-1-SRp40-SRp55-SRp75 complex; Spliceosome;
O60512	B4GALT3	Beta-1,4-galactosyltransferase 3;N-acetyllactosamine synthase;Beta-N-acetylglucosaminylglycopeptide beta-1,4-galactosyltransferase;Beta-N-acetylglucosaminyl-glycolipid beta-1,4-galactosyltransferase	4.4019e-05	0	0	0				mito	post-translational protein modification; macromolecule glycosylation; glycosaminoglycan biosynthetic process; cellular protein metabolic process; biosynthetic process; peptidyl-asparagine modification; organonitrogen compound biosynthetic process; cellular metabolic process; sulfur compound biosynthetic process; organic substance metabolic process; glycosaminoglycan metabolic process; keratan sul…	membrane; intracellular organelle; Golgi cisterna membrane; organelle membrane; cytoplasm; intracellular organelle part; Golgi membrane; intrinsic to membrane; endomembrane system; Golgi stack; intracellular part; cell; integral to membrane; organelle part; intracellular membrane-bounded organelle; organelle; membrane part; cell part; intracellular; Golgi apparatus part; membrane-bounded organell…	N-acetyllactosamine synthase activity; UDP-galactosyltransferase activity; transferase activity, transferring hexosyl groups; catalytic activity; binding; galactosyltransferase activity; ion binding; metal ion binding; cation binding; UDP-glycosyltransferase activity; transferase activity, transferring glycosyl groups; transferase activity; beta-N-acetylglucosaminylglycopeptide beta-1,4-galactosy…	K07968	B4GALT3; beta-1,4-galactosyltransferase 3 [EC:2.4.1.90 2.4.1.38 2.4.1.-]	hsa00514 Other types of O-glycan biosynthesis - Homo sapiens (human); hsa00601 Glycosphingolipid biosynthesis - lacto and neolacto series - Homo sapiens (human); hsa01100 Metabolic pathways - Homo sapiens (human); hsa00510 N-Glycan biosynthesis - Homo sapiens (human); hsa00533 Glycosaminoglycan biosynthesis - keratan sulfate - Homo sapiens (human);
Q9UNL2	SSR3	Translocon-associated protein subunit gamma	4.955e-08	0	0	0				plas	intracellular transport; cellular component organization; establishment of protein localization to organelle; cellular protein metabolic process; single-organism process; biosynthetic process; cotranslational protein targeting to membrane; cellular metabolic process; protein transport; organic substance metabolic process; establishment of localization; protein targeting; protein targeting to memb…	membrane; endoplasmic reticulum; nuclear outer membrane-endoplasmic reticulum membrane network; rough endoplasmic reticulum membrane; organelle membrane; cytoplasm; macromolecular complex; intrinsic to membrane; intracellular part; cell; organelle part; integral to organelle membrane; intracellular; cell part; membrane part; intrinsic to endoplasmic reticulum membrane; membrane-bounded organelle;…		K13251	SSR3; translocon-associated protein subunit gamma	hsa04141 Protein processing in endoplasmic reticulum - Homo sapiens (human);
Q8WUM4	PDCD6IP	Programmed cell death 6-interacting protein	1.3428e-197	3743000000	5295700000	5397200000	1.8821	1.8432	1.0431	cyto	regulation of biological quality; death; single-organism cellular process; single-organism process; symbiosis, encompassing mutualism through parasitism; organic substance transport; multi-organism cellular process; interaction with host; modification of morphology or physiology of other organism; multi-organism process; protein transport; modification of morphology or physiology of other organis…	intracellular organelle; intracellular non-membrane-bounded organelle; cytoplasmic vesicle; cytoskeletal part; membrane-bounded vesicle; melanosome; cytoplasmic membrane-bounded vesicle; intracellular organelle part; vesicle; cytoplasm; intracellular part; cell; cytosol; organelle part; pigment granule; non-membrane-bounded organelle; cytoskeleton; organelle; intracellular membrane-bounded organe…		K12200	PDCD6IP; programmed cell death 6-interacting protein	hsa04144 Endocytosis - Homo sapiens (human);	IPR025304; IPR004328;	ALIX V-shaped domain; BRO1 domain;
Q92759	GTF2H4	General transcription factor IIH subunit 4	2.1608e-07	83211000	91414000	91910000				mito	transcription initiation from RNA polymerase I promoter; DNA catabolic process; transcription from RNA polymerase I promoter; nucleotide-excision repair; positive regulation of biosynthetic process; single-organism process; biosynthetic process; multi-organism cellular process; DNA-dependent transcription, elongation; cellular metabolic process; phosphate-containing compound metabolic process; DN…	intracellular organelle; DNA-directed RNA polymerase complex; nuclear DNA-directed RNA polymerase complex; intracellular organelle part; RNA polymerase complex; macromolecular complex; nuclear lumen; intracellular part; cell; transcription factor complex; nuclear transcription factor complex; organelle part; DNA-directed RNA polymerase II, holoenzyme; intracellular membrane-bounded organelle; mem…	sequence-specific DNA binding transcription factor activity; nucleic acid binding transcription factor activity;	K03144	TFIIH4; transcription initiation factor TFIIH subunit 4	hsa03022 Basal transcription factors - Homo sapiens (human); hsa03420 Nucleotide excision repair - Homo sapiens (human); hsa05203 Viral carcinogenesis - Homo sapiens (human);			RNA polymerase II holoenzyme complex; BRCA1-RNA polymerase II complex; CF IIAm complex; TFIIH transcription factor core complex; TFIIH transcription factor complex;
Q8WWM7	ATXN2L	Ataxin-2-like protein	2.2577e-85	2392600000	1214200000	1313400000	0.68387	0.67112	1.0386	nucl		membrane;					IPR009604; IPR025852; IPR009818;	Ataxin 2, SM domain; LsmAD domain; Ataxin-2, C-terminal;
Q9H1J1	UPF3A	Regulator of nonsense transcripts 3A	1.2945e-05	0	0	0				nucl	RNA transport; positive regulation of cellular protein metabolic process; posttranscriptional regulation of gene expression; positive regulation of biosynthetic process; cellular metabolic process; establishment of localization; metabolic process; nuclear-transcribed mRNA catabolic process, nonsense-mediated decay; positive regulation of metabolic process; nucleic acid transport; nucleobase-conta…	membrane; intracellular organelle; cell periphery; cytoplasm; intracellular part; cytosol; cell; plasma membrane; intracellular membrane-bounded organelle; organelle; nucleus; intracellular; cell part; membrane-bounded organelle; cytoplasmic part;	organic cyclic compound binding; heterocyclic compound binding; RNA binding; nucleoside phosphate binding; nucleocytoplasmic transporter activity; binding; nucleic acid binding; nucleotide binding; transporter activity; small molecule binding;	K14328	UPF3; regulator of nonsense transcripts 3	hsa03015 mRNA surveillance pathway - Homo sapiens (human); hsa03013 RNA transport - Homo sapiens (human);	IPR012677; IPR005120;	Regulator of nonsense-mediated decay, UPF3; Nucleotide-binding, alpha-beta plait;	Upf complex; Postsplicing complex;
Q9NYB9	ABI2	Abl interactor 2	6.8231e-09	35450000	7116000	16752000				nucl	localization of cell; neuron development; cellular developmental process; peptidyl-tyrosine modification; neurogenesis; single-organism process; cellular metabolic process; phosphate-containing compound metabolic process; neurological system process; behavior; metabolic process; actin cytoskeleton organization; macromolecule metabolic process; protein metabolic process; developmental process; ner…	cell leading edge; dendrite; intracellular organelle; cell projection; intracellular non-membrane-bounded organelle; cell junction; cytoplasm; anchoring junction; intracellular part; cell-cell adherens junction; cytosol; cell; cell-cell junction; non-membrane-bounded organelle; organelle; cytoskeleton; intracellular; cell part; lamellipodium; adherens junction; filopodium; neuron projection; neur…	organic cyclic compound binding; heterocyclic compound binding; DNA binding; cytoskeletal protein binding; protein binding, bridging; cytoskeletal adaptor activity; binding; nucleic acid binding; protein domain specific binding; binding, bridging; protein binding; kinase binding; SH3 domain binding; enzyme binding;	K05751	ABI2; abl interactor 2	hsa04810 Regulation of actin cytoskeleton - Homo sapiens (human);	IPR001452; IPR000727; IPR012849;	SH3 domain; Abl-interactor, homeo-domain homologous domain; Target SNARE coiled-coil domain;
Q15397	KIAA0020	Pumilio domain-containing protein KIAA0020	9.3598e-80	1055900000	677040000	653170000	0.82616	0.79705	1.0378	nucl		intracellular organelle; endoplasmic reticulum; intracellular non-membrane-bounded organelle; intracellular organelle part; cytoplasm; nuclear lumen; intracellular part; nucleolus; cell; organelle part; non-membrane-bounded organelle; intracellular membrane-bounded organelle; organelle; membrane-enclosed lumen; nucleus; intracellular organelle lumen; intracellular; cell part; membrane-bounded org…	organic cyclic compound binding; heterocyclic compound binding; RNA binding; binding; nucleic acid binding;	K14844			IPR012959; IPR011989; IPR016024;	CPL; Armadillo-type fold; Armadillo-like helical;
Q9GZN1	ACTR6	Actin-related protein 6	4.4409e-21	3745900	9295900	6146400				cyto		cytoskeleton; organelle; intracellular organelle; intracellular non-membrane-bounded organelle; cell part; intracellular; cytoplasm; intracellular part; cell; non-membrane-bounded organelle;		K11662					SRCAP-associated chromatin remodeling complex;
P49643	PRIM2	DNA primase large subunit	1.4894e-17	323740000	226590000	256470000	1.1665	0.95669	1.126	nucl	cellular component organization; regulation of biological quality; S phase; DNA replication; cellular aromatic compound metabolic process; DNA metabolic process; single-organism process; telomere maintenance via telomere lengthening; biosynthetic process; cellular metabolic process; anatomical structure homeostasis; organic substance metabolic process; homeostatic process; metabolic process; DNA …	intracellular organelle; intracellular non-membrane-bounded organelle; intracellular organelle part; macromolecular complex; nuclear lumen; intracellular part; cell; organelle part; chromosomal part; non-membrane-bounded organelle; organelle; intracellular membrane-bounded organelle; membrane-enclosed lumen; nucleoplasm; nucleus; intracellular organelle lumen; cell part; intracellular; chromosome…	DNA binding; DNA primase activity; RNA polymerase activity; ion binding; 4 iron, 4 sulfur cluster binding; heterocyclic compound binding; organic cyclic compound binding; nucleotidyltransferase activity; catalytic activity; iron-sulfur cluster binding; binding; nucleic acid binding; DNA-directed RNA polymerase activity; metal ion binding; cation binding; transferase activity; metal cluster bindin…	K02685	PRI2; DNA primase large subunit [EC:2.7.7.-]	hsa00230 Purine metabolism - Homo sapiens (human); hsa00240 Pyrimidine metabolism - Homo sapiens (human); hsa01100 Metabolic pathways - Homo sapiens (human); hsa03030 DNA replication - Homo sapiens (human);			DNA synthesome complex; DNA synthesome core complex; DNA polymerase alpha-primase complex;
O60524	NEMF	Nuclear export mediator factor NEMF	3.04e-16	559820000	308980000	326370000	0.75261	0.77829	1.0787	cyto	transport; intracellular transport; establishment of localization in cell; single-organism cellular process; single-organism process; nuclear transport; nuclear export; nucleocytoplasmic transport; localization; cytoplasmic transport; cellular process; establishment of localization; cellular localization;	organelle; intracellular membrane-bounded organelle; intracellular organelle; nucleus; cell part; intracellular; cytoplasm; intracellular part; membrane-bounded organelle; cell;					IPR008616; IPR008532;	Fibronectin-binding A, N-terminal; Domain of unknown function DUF814;
Q3V6T2	CCDC88A	Girdin	9.8139e-116	128910000	118010000	107480000	1.0241	1.1396	0.85663	nucl	single organism signaling; cellular component biogenesis; positive regulation of cellular protein metabolic process; localization of cell; cellular developmental process; neurogenesis; single-organism process; biosynthetic process; cellular metabolic process; TOR signaling cascade; signal transduction; metabolic process; cell communication; cellular component assembly; positive regulation of meta…	membrane; cell leading edge; intracellular organelle; cell projection; endoplasmic reticulum; cytoplasmic vesicle; cell periphery; membrane-bounded vesicle; cytoplasmic membrane-bounded vesicle; vesicle; cytoplasm; intracellular part; cytosol; cell; plasma membrane; intracellular membrane-bounded organelle; organelle; intracellular; cell part; lamellipodium; Golgi apparatus; membrane-bounded orga…	cytoskeletal protein binding; microtubule binding; binding; phosphatidylinositol binding; phospholipid binding; ion binding; actin binding; tubulin binding; lipid binding; anion binding; protein binding;						Girdin homo-oligomer complex;
Q9NPA8	ENY2	Enhancer of yellow 2 transcription factor homolog	1.1095e-24	499970000	393050000	486770000	1.1049	1.0331	1.0683	cyto	RNA transport; protein modification by small protein removal; positive regulation of biosynthetic process; single-organism process; biosynthetic process; cellular metabolic process; establishment of localization; regulation of RNA biosynthetic process; metabolic process; positive regulation of metabolic process; nucleic acid transport; positive regulation of nitrogen compound metabolic process; n…	SAGA complex; intracellular organelle; SAGA-type complex; intracellular organelle part; nuclear lumen; macromolecular complex; intracellular part; cell; histone acetyltransferase complex; organelle part; membrane-enclosed lumen; intracellular membrane-bounded organelle; organelle; nucleoplasm; nucleus; intracellular organelle lumen; intracellular; cell part; protein complex; membrane-bounded orga…	transcription factor binding transcription factor activity; transcription coactivator activity; ligand-dependent nuclear receptor transcription coactivator activity; transcription cofactor activity; protein binding transcription factor activity;	K11368
Q9Y2D5	AKAP2	A-kinase anchor protein 2	8.265e-40	164110000	73939000	105340000	0.52111	0.53696	1.1075	nucl			protein binding; enzyme binding; binding;	K16519			IPR018459;	RII binding domain;
Q13951	CBFB	Core-binding factor subunit beta	4.4723e-36	153200000	100360000	108000000				nucl	osteoblast differentiation; developmental maturation; leukocyte activation; cellular developmental process; positive regulation of biosynthetic process; single-organism process; biosynthetic process; cellular metabolic process; regulation of RNA biosynthetic process; metabolic process; positive regulation of metabolic process; positive regulation of nitrogen compound metabolic process; cell matur…	organelle; intracellular membrane-bounded organelle; intracellular organelle; nucleus; cell part; intracellular; intracellular part; membrane-bounded organelle; cell;	organic cyclic compound binding; heterocyclic compound binding; DNA binding; binding; nucleic acid binding transcription factor activity; nucleic acid binding; transcription factor binding transcription factor activity; transcription coactivator activity; transcription cofactor activity; protein binding transcription factor activity; sequence-specific DNA binding transcription factor activity;						RUNX1-CBF-beta-DNA complex;
P55795	HNRNPH2	Heterogeneous nuclear ribonucleoprotein H2	3.8364e-150	149220000	99907000	47089000	1.2129	1.3219	0.87082	nucl	RNA processing; cellular aromatic compound metabolic process; organic cyclic compound metabolic process; nitrogen compound metabolic process; primary metabolic process; cellular metabolic process; organic substance metabolic process; mRNA processing; RNA metabolic process; mRNA splicing, via spliceosome; metabolic process; RNA splicing, via transesterification reactions with bulged adenosine as n…	intracellular organelle; intracellular non-membrane-bounded organelle; intracellular organelle part; cytoplasm; macromolecular complex; nuclear lumen; intracellular part; cell; actin cytoskeleton; organelle part; non-membrane-bounded organelle; membrane-enclosed lumen; cytoskeleton; organelle; intracellular membrane-bounded organelle; nucleus; nucleoplasm; intracellular organelle lumen; intracell…	organic cyclic compound binding; heterocyclic compound binding; RNA binding; nucleoside phosphate binding; binding; nucleic acid binding; nucleotide binding; small molecule binding;	K12898			IPR000504; IPR012677; IPR012996;	Zinc finger, CHHC-type; Nucleotide-binding, alpha-beta plait; RNA recognition motif domain;
O14732	IMPA2	Inositol monophosphatase 2	0.003353	45430000	109430000	99863000				cysk	regulation of cellular process; single organism signaling; phosphorylation; carbohydrate biosynthetic process; glycerolipid metabolic process; organic hydroxy compound metabolic process; organophosphate catabolic process; alcohol metabolic process; inositol metabolic process; phosphatidylinositol phosphorylation; inositol biosynthetic process; single-organism process; cellular lipid metabolic pro…	intracellular part; cell; cell part; intracellular; cytoplasm;	inositol phosphate phosphatase activity; inositol monophosphate phosphatase activity; catalytic activity; phosphoric ester hydrolase activity; binding; phosphatase activity; ion binding; hydrolase activity, acting on ester bonds; metal ion binding; cation binding; inositol monophosphate 4-phosphatase activity; hydrolase activity; inositol monophosphate 3-phosphatase activity; inositol monophospha…	K01092	E3.1.3.25; myo-inositol-1(or 4)-monophosphatase [EC:3.1.3.25]	hsa00562 Inositol phosphate metabolism - Homo sapiens (human); hsa01100 Metabolic pathways - Homo sapiens (human); hsa04070 Phosphatidylinositol signaling system - Homo sapiens (human);
Q96FW1	OTUB1	Ubiquitin thioesterase OTUB1	9.4834e-115	4995100000	3896600000	3491300000	0.95938	1.0125	0.96046	cyto	protein modification by small protein removal; negative regulation of cellular component organization; single-organism process; cellular metabolic process; negative regulation of protein modification process; regulation of DNA repair; regulation of protein ubiquitination; metabolic process; protein metabolic process; macromolecule metabolic process; protein K48-linked deubiquitination; cellular r…	intracellular part; cell; cell part; intracellular; cytoplasm;	ubiquitin-specific protease activity; exopeptidase activity; NEDD8-specific protease activity; peptidase activity; catalytic activity; binding; ubiquitin binding; peptidase activity, acting on L-amino acid peptides; small conjugating protein-specific protease activity; protein binding; hydrolase activity; cysteine-type peptidase activity; small conjugating protein binding; omega peptidase activit…	K09602			IPR003323;	Ovarian tumour, otubain;
Q8TDY2	RB1CC1	RB1-inducible coiled-coil protein 1	7.8947e-22	8309300	2822200	1792600				nucl	single organism signaling; cellular component biogenesis; regulation of biological quality; regulation of cell death; positive regulation of cellular protein metabolic process; autophagy; cellular metabolic process; response to external stimulus; metabolic process; heart development; regulation of cellular component size; positive regulation of phosphorylation; positive regulation of phosphorus m…	membrane; intracellular organelle; cytoplasm; macromolecular complex; intracellular part; cytosol; cell; ULK1-ATG13-FIP200 complex; pre-autophagosomal structure membrane; intracellular membrane-bounded organelle; organelle; nucleus; intracellular; cell part; protein complex; membrane-bounded organelle; pre-autophagosomal structure; cytoplasmic part;		K17589
Q15276	RABEP1	Rab GTPase-binding effector protein 1	6.459e-75	835440000	658810000	688260000	0.89898	0.97943	0.94045	nucl	regulation of cellular process; cellular component organization; death; regulation of nucleobase-containing compound metabolic process; regulation of nucleoside metabolic process; regulation of nucleotide catabolic process; single-organism process; protein transport; establishment of localization; cytokinesis; positive regulation of hydrolase activity; positive regulation of molecular function; a…	intracellular organelle; cytoplasmic vesicle; membrane-bounded vesicle; cytoplasmic membrane-bounded vesicle; vesicle; cytoplasm; intracellular part; cell; recycling endosome; early endosome; intracellular membrane-bounded organelle; organelle; intracellular; cell part; endosome; endocytic vesicle; membrane-bounded organelle; cytoplasmic part;	nucleoside phosphate binding; phosphotransferase activity, alcohol group as acceptor; nucleoside-triphosphatase regulator activity; GTPase regulator activity; protein kinase activity; organic cyclic compound binding; heterocyclic compound binding; kinase activity; catalytic activity; ribonucleotide binding; binding; purine ribonucleoside binding; anion binding; adenyl ribonucleotide binding; aden…	K12480	RABEP1; Rab GTPase-binding effector protein 1	hsa04144 Endocytosis - Homo sapiens (human);	IPR015390; IPR018514;	Rabaptin, GTPase-Rab5 binding domain; Rabaptin coiled-coil domain;	APLG1-Rababtin5 complex;
Q14814	MEF2D;MEF2C;MEF2A	Myocyte-specific enhancer factor 2D;Myocyte-specific enhancer factor 2C;Myocyte-specific enhancer factor 2A	1.3717e-06	0	0	0				nucl	osteoblast differentiation; cartilage development; cellular developmental process; positive regulation of biosynthetic process; single-organism process; regulation of RNA biosynthetic process; heart development; positive regulation of metabolic process; positive regulation of nitrogen compound metabolic process; apoptotic process; chondrocyte differentiation; positive regulation of transcription …	organelle; intracellular membrane-bounded organelle; intracellular organelle; nucleus; cell part; intracellular; intracellular part; membrane-bounded organelle; cell;	sequence-specific DNA binding RNA polymerase II transcription factor activity; DNA binding; transcription regulatory region sequence-specific DNA binding; RNA polymerase II regulatory region DNA binding; sequence-specific DNA binding; sequence-specific DNA binding transcription factor activity; regulatory region DNA binding; heterocyclic compound binding; organic cyclic compound binding; regulato…	K09262	MEF2D; MADS-box transcription enhancer factor 2D	hsa04022 cGMP-PKG signaling pathway - Homo sapiens (human);	IPR002100; IPR022102;	Holliday junction regulator protein family C-terminal; Transcription factor, MADS-box;
Q9Y2K7	KDM2A	Lysine-specific demethylase 2A	0.00047843	0	0	0				cyto_nucl	histone demethylation; single-organism process; biosynthetic process; cellular metabolic process; protein dealkylation; regulation of RNA biosynthetic process; metabolic process; histone H3-K36 demethylation; protein demethylation; macromolecule metabolic process; protein metabolic process; regulation of gene expression; heterocycle biosynthetic process; regulation of cellular biosynthetic proces…	intracellular organelle; intracellular non-membrane-bounded organelle; intracellular organelle part; nuclear lumen; intracellular part; cell; organelle part; non-membrane-bounded organelle; chromosomal part; membrane-enclosed lumen; intracellular membrane-bounded organelle; organelle; nucleoplasm; nucleus; intracellular organelle lumen; chromatin; nuclear chromosome part; intracellular; cell part…	DNA binding; ion binding; unmethylated CpG binding; oxidoreductase activity, acting on paired donors, with incorporation or reduction of molecular oxygen; oxidoreductase activity, acting on paired donors, with incorporation or reduction of molecular oxygen, 2-oxoglutarate as one donor, and incorporation of one atom each of oxygen into both donors; zinc ion binding; sequence-specific DNA binding; …	K10276			IPR001810; IPR003347; IPR001965; IPR013083; IPR011011; IPR002857; IPR019787;	Zinc finger, PHD-type; Zinc finger, CXXC-type; Zinc finger, PHD-finger; Zinc finger, FYVE/PHD-type; JmjC domain; F-box domain; Zinc finger, RING/FYVE/PHD-type;
Q5SNT2	TMEM201	Transmembrane protein 201	5.4745e-13	10653000	14679000	16920000				plas		intracellular organelle; membrane; organelle membrane; nuclear envelope; organelle envelope; intracellular organelle part; endomembrane system; intrinsic to membrane; intracellular part; cell; integral to membrane; organelle part; intracellular membrane-bounded organelle; organelle; nuclear membrane; nucleus; intracellular; cell part; membrane part; envelope; organelle inner membrane; membrane-bo…
Q8IX90	SKA3	Spindle and kinetochore-associated protein 3	1.0665e-10	0	0	0				nucl	regulation of cellular process; regulation of microtubule cytoskeleton organization; cellular component organization; mitotic cell cycle; chromosome segregation; mitosis; organelle fission; single-organism cellular process; regulation of organelle organization; single-organism process; regulation of microtubule polymerization or depolymerization; regulation of microtubule-based process; regulatio…	intracellular organelle; microtubule; intracellular non-membrane-bounded organelle; cytoskeletal part; condensed chromosome, centromeric region; cytoplasm; intracellular organelle part; macromolecular complex; intracellular part; cell; spindle; condensed chromosome outer kinetochore; organelle part; condensed chromosome kinetochore; spindle microtubule; chromosomal part; non-membrane-bounded orga…
P41218	MNDA	Myeloid cell nuclear differentiation antigen	7.8232e-124	1168500000	813840000	1063700000	0.98651	0.79995	1.1355	nucl	single organism signaling; regulation of leukocyte activation; negative regulation of lymphocyte proliferation; regulation of cell death; regulation of mononuclear cell proliferation; cell surface receptor signaling pathway; single-organism process; biosynthetic process; regulation of lymphocyte activation; cellular metabolic process; negative regulation of cell proliferation; regulation of B cel…	organelle; intracellular membrane-bounded organelle; intracellular organelle; nucleus; cell part; intracellular; cytoplasm; intracellular part; membrane-bounded organelle; cell;	organic cyclic compound binding; heterocyclic compound binding; DNA binding; binding; nucleic acid binding;				IPR004021; IPR012340; IPR004020;	Nucleic acid-binding, OB-fold; HIN-200/IF120x; DAPIN domain;
P36578	RPL4	60S ribosomal protein L4	1.5993e-79	8894100000	6540200000	6193900000	0.82142	0.87652	0.96988	cyto	establishment of protein localization to organelle; single-organism process; biosynthetic process; multi-organism cellular process; cellular metabolic process; protein transport; protein complex disassembly; establishment of localization; protein targeting; protein targeting to membrane; metabolic process; establishment of localization in cell; nuclear-transcribed mRNA catabolic process, nonsense…	intracellular organelle; ribosome; intracellular non-membrane-bounded organelle; cytosolic large ribosomal subunit; cytoplasm; intracellular organelle part; nuclear lumen; macromolecular complex; intracellular part; nucleolus; cell; cytosol; organelle part; non-membrane-bounded organelle; membrane-enclosed lumen; intracellular membrane-bounded organelle; organelle; nucleus; intracellular organell…	organic cyclic compound binding; heterocyclic compound binding; RNA binding; binding; nucleic acid binding; structural molecule activity; structural constituent of ribosome;	K02930	RP-L4e; large subunit ribosomal protein L4e	hsa03010 Ribosome - Homo sapiens (human);	IPR023574; IPR025755;	60S ribosomal protein L4, C-terminal domain; Ribosomal protein L4 domain;	TNF-alpha/NF-kappa B signaling complex 6; Ribosome, cytoplasmic; Nop56p-associated pre-rRNA complex; 60S ribosomal subunit, cytoplasmic;
Q96DP5	MTFMT	Methionyl-tRNA formyltransferase, mitochondrial	0.0011509	0	0	0				mito	cellular protein metabolic process; biosynthetic process; primary metabolic process; organic substance biosynthetic process; cellular metabolic process; cellular biosynthetic process; organic substance metabolic process; metabolic process; cellular macromolecule biosynthetic process; translational initiation; cellular macromolecule metabolic process; gene expression; macromolecule metabolic proce…	organelle; intracellular membrane-bounded organelle; intracellular organelle; cell part; intracellular; cytoplasm; intracellular part; membrane-bounded organelle; cell; mitochondrion; cytoplasmic part;	transferase activity, transferring one-carbon groups; methyltransferase activity; hydroxymethyl-, formyl- and related transferase activity; catalytic activity; transferase activity; methionyl-tRNA formyltransferase activity;	K00604	MTFMT; methionyl-tRNA formyltransferase [EC:2.1.2.9]	hsa00670 One carbon pool by folate - Homo sapiens (human); hsa00970 Aminoacyl-tRNA biosynthesis - Homo sapiens (human);	IPR005793; IPR011034; IPR002376;	Formyl transferase, C-terminal; Formyl transferase, C-terminal-like; Formyl transferase, N-terminal;
Q14653	IRF3	Interferon regulatory factor 3	1.1386e-05	0	0	0				cyto	single organism signaling; positive regulation of type I interferon production; regulation of biological quality; cell surface receptor signaling pathway; regulation of interferon-alpha production; regulation of defense response; cellular metabolic process; cellular response to cytokine stimulus; response to biotic stimulus; metabolic process; positive regulation of multicellular organismal proce…	endosome membrane; membrane; intracellular organelle; organelle membrane; intracellular organelle part; cytoplasm; nuclear lumen; endosomal part; intracellular part; cytosol; cell; organelle part; membrane-enclosed lumen; organelle; intracellular membrane-bounded organelle; nucleus; nucleoplasm; intracellular organelle lumen; intracellular; cell part; endosome; membrane-bounded organelle; organel…	regulatory region DNA binding; organic cyclic compound binding; heterocyclic compound binding; DNA binding; regulatory region nucleic acid binding; binding; nucleic acid binding transcription factor activity; nucleic acid binding; transcription factor binding transcription factor activity; transcription cofactor activity; protein binding transcription factor activity; sequence-specific DNA bindin…	K05411	IRF3; interferon regulatory factor 3	hsa04620 Toll-like receptor signaling pathway - Homo sapiens (human); hsa05168 Herpes simplex infection - Homo sapiens (human); hsa05169 Epstein-Barr virus infection - Homo sapiens (human); hsa05160 Hepatitis C - Homo sapiens (human); hsa05203 Viral carcinogenesis - Homo sapiens (human); hsa04623 Cytosolic DNA-sensing pathway - Homo sapiens (human); hsa05162 Measles - Homo sapiens (human); hsa051…	IPR017855; IPR011991; IPR001346; IPR008984; IPR019471;	Interferon regulatory factor-3; Interferon regulatory factor DNA-binding domain; SMAD domain-like; SMAD/FHA domain; Winged helix-turn-helix DNA-binding domain;	IRF3-CBP complex;
Q9P0J7	KCMF1	E3 ubiquitin-protein ligase KCMF1	1.0439e-06	17352000	12289000	11379000	0.78919	0.90918	0.91052	nucl		cell; intracellular; cell part;	transition metal ion binding; catalytic activity; binding; ion binding; ligase activity; metal ion binding; cation binding; zinc ion binding;				IPR015880; IPR008598; IPR007087; IPR000433;	Zinc finger, C2H2-like; Drought induced 19 protein-like, zinc-binding domain; Zinc finger, ZZ-type; Zinc finger, C2H2;
Q9Y255	PRELID1	PRELI domain-containing protein 1, mitochondrial	0.0028468	0	0	0				mito	developmental process; single-multicellular organism process; single-organism process; immune system process; multicellular organismal development; immune response; response to stimulus; multicellular organismal process;	organelle; intracellular membrane-bounded organelle; intracellular organelle; nucleus; cell part; intracellular; cytoplasm; intracellular part; membrane-bounded organelle; cell; mitochondrion; cytoplasmic part;					IPR006797;	PRELI/MSF1;
Q9Y6A9	SPCS1	Signal peptidase complex subunit 1	4.3917e-18	1162400000	1073000000	1264800000	1.5631	1.2825	1.155	plas	establishment of protein localization to organelle; peptide metabolic process; signal peptide processing; regulation of insulin secretion; regulation of signaling; single-organism process; regulation of secretion; biosynthetic process; protein processing; cellular metabolic process; protein transport; establishment of localization; protein targeting; protein targeting to membrane; metabolic proce…	membrane; intracellular organelle; endoplasmic reticulum; nuclear outer membrane-endoplasmic reticulum membrane network; organelle membrane; intracellular organelle part; cytoplasm; macromolecular complex; intrinsic to membrane; endomembrane system; intracellular part; cell; integral to membrane; organelle part; intracellular membrane-bounded organelle; organelle; integral to organelle membrane; …	ribosome binding; peptidase activity; hydrolase activity; catalytic activity; binding; ribonucleoprotein complex binding;	K12946	SPCS1; signal peptidase complex subunit 1 [EC:3.4.-.-]	hsa03060 Protein export - Homo sapiens (human);
P25787	PSMA2	Proteasome subunit alpha type-2	7.0189e-103	73375000	102860000	221620000				cyto	single organism signaling; regulation of cell death; positive regulation of cellular protein metabolic process; positive regulation of ubiquitin-protein ligase activity; regulation of cell cycle process; cellular metabolic process; response to biotic stimulus; signal transduction involved in mitotic G1 DNA damage checkpoint; signal transduction involved in mitotic DNA integrity checkpoint; positi…	intracellular organelle; proteasome core complex, alpha-subunit complex; proteasome complex; intracellular non-membrane-bounded organelle; intracellular organelle part; cytoplasmic mRNA processing body; cytoplasm; nuclear lumen; macromolecular complex; intracellular part; cytosol; cell; organelle part; non-membrane-bounded organelle; membrane-enclosed lumen; intracellular membrane-bounded organel…	endopeptidase activity; threonine-type endopeptidase activity; peptidase activity; catalytic activity; threonine-type peptidase activity; peptidase activity, acting on L-amino acid peptides; hydrolase activity;	K02726	PSMA2; 20S proteasome subunit alpha 2 [EC:3.4.25.1]	hsa03050 Proteasome - Homo sapiens (human);	IPR000426;	Proteasome alpha-subunit, N-terminal domain;	Ubiquilin-proteasome complex; PA700-20S-PA28 complex; PA28gamma-20S proteasome; 20S proteasome; 26S proteasome; PA28-20S proteasome;
[truncated: 5,420 more rows]
