# Supplementary material for: Quantitative Analysis of Global Proteome and Lysine Acetylome Reveal the Differential Impacts of VPA and SAHA on HL60 Cells
Source: Sci Rep. 2016 Jan 29;6:19926. doi: 10.1038/srep19926 (PMC4731804; doi:10.1038/srep19926)
Supplement: Supplementary Table S2 [file srep19926-s3.xls]

## Sheet: Sheet1
Acetylation identification									Acetylation quantification
Protein accession	Position	Amino acid	Protein names	Gene names	Localization probability	Score	Modified sequence	Mass error [ppm]	Intensity L	Intensity M	Intensity H	Ratio H/L	Ratio M/L
Q16778	6	K	Histone H2B type 1-J	H2B1J	1	52.576	_PEPAK(ac)SAPAPK(ac)K_	0.53843	528600	5190000	3860100	16.35	19.478
Q16778	12	K	Histone H2B type 1-J	H2B1J	1	52.576	_PEPAK(ac)SAPAPK(ac)K_	0.53843	528600	5190000	3860100	16.35	19.478
P58876	13	K	Histone H2B type 1-N	H2B1N	1	132.03	_K(ac)GSK(ac)K(ac)AVTK_	-0.14563	674730	18184000	905680	0.41118	15.639
P58876	16	K	Histone H2B type 3-B	H2B3B	1	132.03	_K(ac)GSK(ac)K(ac)AVTK_	-0.14563	674730	18184000	905680	0.41118	15.639
P58876	17	K	Histone H2B type 3-B	H2B3B	1	132.03	_K(ac)GSK(ac)K(ac)AVTK_	-0.14563	674730	18184000	905680	0.41118	15.639
Q16778	13	K	Histone H2B type 3-B	H2B3B	1	132.03	_K(ac)GSK(ac)K(ac)AVTK_	-0.14563	674730	18184000	905680	0.41118	15.639
Q5QNW6	13	K	Histone H2B type 2-F	H2B2F	1	132.03	_K(ac)GSK(ac)K(ac)AVTK_	-0.14563	674730	18184000	905680	0.41118	15.639
P58876	6	K	Histone H2B type 1-D	H2B1D	1	112.08	_PEPTK(ac)SAPAPK(ac)K_	-0.27791	13989000	152060000	123270000	10.659	14.632
P58876	12	K	Histone H2B type 1-D	H2B1D	1	112.08	_PEPTK(ac)SAPAPK(ac)K_	-0.27791	13989000	152060000	123270000	10.659	14.632
P09651	350	K	Heterogeneous nuclear ribonucleoprotein A1	ROA1	1	109.07	_SSGPYGGGGQYFAK(ac)PR_	0.68001	63962000	580420000	30138000	0.68648	11.489
P51397	29	K	Death-associated protein 1	DAP1	1	49.28	_IVQK(ac)HPHTGDTK_	0.48836	1303700	5774500	932210	0.72753	7.7706
Q09472	1558	K	Histone acetyltransferase p300	EP300	1	96.745	_TSK(ac)NK(ac)SSLSR_	0.40961	2674100	13830000	8144300	4.6753	6.5473
Q09472	1560	K	Histone acetyltransferase p300	EP300	1	96.745	_TSK(ac)NK(ac)SSLSR_	0.40961	2674100	13830000	8144300	4.6753	6.5473
P26447	35	K	Protein S100-A4	S10A4	1	112.71	_SELK(ac)ELLTR_	-0.17499	109900000	472700000	316130000	3.9963	5.3937
P30405	73	K	Peptidyl-prolyl cis-trans isomerase F, mitochondrial	PPIF	1	89.189	_ADVVPK(ac)TAENFR_	0.16966	7294100	25785000	20956000	4.2145	5.1236
P07108	77	K	Acyl-CoA-binding protein	ACBP	1	123.67	_AYINK(ac)VEELK_	0.29234	95968000	393520000	304040000	4.2394	4.8164
Q9UK76	148	K	Hematological and neurological expressed 1 protein	HN1	1	75.819	_NPPGGK(ac)SSLVLG_	0.21288	29995000	110740000	22854000	1.1212	4.2181
P07108	19	K	Acyl-CoA-binding protein	ACBP	1	96.208	_TK(ac)PSDEEMLFIYGHYK_	-0.094011	64906000	219430000	205570000	3.9941	3.9263
P55145	120	K	Mesencephalic astrocyte-derived neurotrophic factor	MANF	1	70.089	_DSQICELK(ac)YDK_	-1.4535	3164500	11122000	7086600	3.1551	3.6897
P62805	9	K	Histone H4	H4	1	132.56	_GGK(ac)GLGK(ac)GGAK(ac)R_	0.36769	730070000	2968900000	1809900000	1.1879	3.6847
Q15004	110	K	PCNA-associated factor	PAF15	1	46.797	_ACPLQPDHTNDEK(ac)E_	0.13377	1676400	4199300	3914700	3.1628	3.5703
P12268	257	K	Inosine-5'-monophosphate dehydrogenase 2	IMDH2	1	110.56	_QLLCGAAIGTHEDDK(ac)YR_	0.049428	48004000	123830000	96850000	2.9981	3.5492
P82970	48	K	High mobility group nucleosome-binding domain-containing protein 5	HMGN5	1	72.316	_TK(ac)SDMMEENIDTSAQAVAETK_	-0.71473	2324100	6487800	4793300	2.7736	3.5358
Q9HAF1	69	K	Chromatin modification-related protein MEAF6	EAF6	1	107.35	_YLTNQK(ac)NSNSK(ac)NDR_	-0.13435	2147900	6322100	4222000	2.9462	3.4426
Q9HAF1	74	K	Chromatin modification-related protein MEAF6	EAF6	1	107.35	_YLTNQK(ac)NSNSK(ac)NDR_	-0.13435	2147900	6322100	4222000	2.9462	3.4426
P12268	436	K	Inosine-5'-monophosphate dehydrogenase 2	IMDH2	1	77.192	_YFSEADK(ac)IK_	0.34041	19782000	60376000	45744000	3.0759	3.4176
Q96JK9	137	K	Mastermind-like protein 3	MAML3	1	99.413	_QQHPSK(ac)PQQDAEAASAEQR_	0.10188	1864800	4391000	4823700	3.9749	3.4102
P06454	103	K	Prothymosin alpha	PTMA	1	66.246	_AAEDDEDDDVDTK(ac)K_	0.34592	1915400	5609400	2821800	1.8762	3.355
P05164	172	K	Myeloperoxidase	PERM	1	115.63	_SSGCAYQDVGVTCPEQDK(ac)YR_	0.5554	82147000	181560000	170370000	2.9343	3.1837
P14625	683	K	Putative endoplasmin-like protein	ENPLL	1	70.056	_K(ac)TFEINPR_	-1.2076	2825400	6910400	4223300	1.6194	3.0692
P07108	55	K	Acyl-CoA-binding protein	ACBP	1	135.55	_AK(ac)WDAWNELK_	0.09045	1463900000	4015900000	3525400000	3.2037	3.0353
Q86VP1	353	K	Tax1-binding protein 1	TAXB1	1	129.69	_EDTCFLK(ac)EQLR_	-0.79222	10713000	19241000	24525000	2.9258	2.927
P18465	200	K	HLA class I histocompatibility antigen, B-58 alpha chain	1B58	1	102.4	_YLENGK(ac)ETLQR_	0.13288	1642200	3865000	4383500	2.917	2.9154
Q9Y3F4	249	K	Serine-threonine kinase receptor-associated protein	STRAP	1	74.428	_LYK(ac)YDYNSGEELESYK_	-0.19704	6638200	16071000	3723800	0.7166	2.8935
Q9Y5B0	780	K	RNA polymerase II subunit A C-terminal domain phosphatase	CTDP1	1	91.313	_IYDSNTGK(ac)LIR_	-0.44333	989380	3834600	2270900	1.9007	2.805
P37837	286	K	Transaldolase	TALDO	1	159.54	_AAQASDLEK(ac)IHLDEK_	1.1209	236310000	533410000	454840000	2.6118	2.7964
P14625	356	K	Endoplasmin	ENPL	1	95.094	_EVEEDEYK(ac)AFYK_	-0.64354	14883000	29504000	19394000	2.065	2.7608
P09429	59	K	Nuclear autoantigen Sp-100	SP100	1	60.019	_GK(ac)FEDMAK_	-1.1119	10220000	23182000	13017000	1.6085	2.7237
Q8NEZ4	2814	K	Histone-lysine N-methyltransferase 2C	KMT2C	1	98.943	_TLVLSDK(ac)HSPQK(ac)K_	-0.25515	12040000	27052000	25899000	2.9772	2.6617
P28331	84	K	NADH-ubiquinone oxidoreductase 75 kDa subunit, mitochondrial	NDUS1	1	67.385	_MCLVEIEK(ac)APK_	-0.62892	12809000	22634000	4584400	0.58897	2.6562
O43707	455	K	Alpha-actinin-1	ACTN1	1	86.772	_K(ac)HEAFESDLAAHQDR_	-1.1266	1509100	2595000	2706200	2.2807	2.5796
O43809	23	K	Cleavage and polyadenylation specificity factor subunit 5	CPSF5	1	176.89	_GVTQFGNK(ac)YIQQTK_	0.45953	18396000	25061000	18635000	1.7134	2.547
P52756	542	K	RNA-binding protein 10	RBM10	1	86.772	_TAQQIAK(ac)DMER_	-0.21108	5107600	7739000	6463700	1.7229	2.5347
P37837	115	K	Transaldolase	TALDO	1	117.25	_LSFDK(ac)DAMVAR_	-0.40252	11782000	22888000	21885000	2.562	2.4604
P37837	292	K	Transaldolase	TALDO	1	40.994	_IHLDEK(ac)SFR_	-0.24441	2216500	2716400	2918500	2.9585	2.4482
P29144	708	K	Tripeptidyl-peptidase 2	TPP2	1	160.78	_SHEFYK(ac)FCSLPEK_	-0.15538	15105000	61117000	15616000	1.385	2.4112
P62805	13	K	Histone H4	H4	1	132.56	_GLGK(ac)GGAK(ac)R_	0.29479	1046700000	3399300000	2384600000	2.2549	2.4052
P62805	17	K	Histone H4	H4	1	132.56	_GLGK(ac)GGAK(ac)R_	0.29479	1046700000	3399300000	2384600000	2.2549	2.4052
Q86UU0	36	K	B-cell CLL/lymphoma 9-like protein	BCL9L	1	57.288	_GHCPPAPAK(ac)PMHPENK_	-0.031275	1176700	2579000	1884800	3.1158	2.4044
Q8WUM4	60	K	Programmed cell death 6-interacting protein	PDC6I	1	125.5	_PLDK(ac)HEGALETLLR_	-0.37933	4837200	10070000	12232000	2.6882	2.3907
P53634	334	K	Dipeptidyl peptidase 1	CATC	1	65.313	_MK(ac)EDCFR_	1.3268	2368300	4632600	2895300	2.204	2.3839
Q6PJT7	352	K	Zinc finger CCCH domain-containing protein 14	ZC3HE	1	85.744	_QANK(ac)NLILK_	-0.11453	7319300	14712000	8235000	1.3833	2.3569
P50995	255	K	Annexin A11	ANX11	1	98.942	_DLK(ac)SELSGNFEK_	-0.092899	6337300	9897800	7388900	2.3912	2.3281
P30533	287	K	Alpha-2-macroglobulin receptor-associated protein	AMRP	1	76.282	_HFEAK(ac)IEK_	-0.10443	1500600	2548100	1716600	1.8679	2.3243
P04899	198	K	Guanine nucleotide-binding protein G(i) subunit alpha-1	GNAI1	1	133.48	_DLHFK(ac)MFDVGGQR_	-0.015328	14444000	27273000	29280000	2.7586	2.3077
P14625	479	K	Endoplasmin	ENPL	1	135.02	_IADDK(ac)YNDTFWK_	1.1708	75181000	133950000	111920000	2.2885	2.2733
O75390	459	K	Citrate synthase, mitochondrial	CISY	1	62.861	_SMSTEGLMK(ac)FVDSK_	-0.66779	10553000	14786000	6024400	1.5831	2.2684
P46013	2264	K	Antigen KI-67	KI67	0.999934	68.168	_TPSVGK(ac)AMDTPKPAGGDEK_	-1.0479	4801100	9065000	4254600	0.45085	2.2581
Q8WUM4	303	K	Programmed cell death 6-interacting protein	PDC6I	1	71.379	_DFSDK(ac)INR_	-0.55337	5519900	10031000	9638100	2.1287	2.2478
Q8IYS1	24	K	Peptidase M20 domain-containing protein 2	P20D2	1	134.26	_SELELLK(ac)LR_	-0.070796	5922100	7788700	6663700	2.1499	2.241
Q96T37	762	K	Putative RNA-binding protein 15	RBM15	1	95.751	_SDGSAPSTSTASSK(ac)LK_	0.14278	6205400	10099000	7219600	1.7639	2.2322
P30040	107	K	Endoplasmic reticulum resident protein 29	ERP29	1	96.229	_LNMELSEK(ac)YK_	-0.13263	4741500	9122900	6533900	2.0446	2.2173
P42704	287	K	Leucine-rich PPR motif-containing protein, mitochondrial	LPPRC	1	139.86	_GDIDHVK(ac)QTLEK_	-0.09509	32672000	77011000	20096000	0.8994	2.176
Q8NEZ4	827	K	Histone-lysine N-methyltransferase 2C	KMT2C	1	63.944	_IGM(ox)GK(ac)PAITK_	-0.3906	6232700	13319000	10349000	1.8554	2.1647
Q53GQ0	72	K	Estradiol 17-beta-dehydrogenase 12	DHB12	1	92.247	_SYAEELAK(ac)HGMK_	0.52591	2924500	5011700	5759100	2.8886	2.1585
P20700	241	K	Lamin-B1	LMNB1	1	84.859	_QIEYEYK(ac)LAQALHEMR_	-1.0965	5283000	8325200	4210400	1.2592	2.1557
P07237	222	K	Protein disulfide-isomerase	PDIA1	1	148.44	_NNFEGEVTK(ac)ENLLDFIK_	0.53059	30561000	46578000	41974000	1.9093	2.1535
Q8N954	123	K	G patch domain-containing protein 11	GPT11	1	83.869	_AEEK(ac)LESYR_	0.42165	16468000	23305000	12169000	1.4219	2.1458
Q9UH65	537	K	Switch-associated protein 70	SWP70	1	47.429	_DK(ac)VAHHEGLIR_	0.37723	2258900	3467400	3222400	1.8143	2.1454
Q9H0E9	85	K	Bromodomain-containing protein 8	BRD8	1	89.468	_RGEK(ac)GEVVETVEDVIVR_	-1.1581	5274200	8817800	3237400	1.0938	2.1392
P07237	326	K	Protein disulfide-isomerase	PDIA1	0.954302	117.38	_LITLEEEMTK(ac)YKPESEELTAER_	0.49436	36898000	42509000	45539000	2.2896	2.109
P11021	326	K	78 kDa glucose-regulated protein	GRP78	1	89.44	_AK(ac)FEELNMDLFR_	-0.62617	21487000	33467000	27721000	1.6426	2.0895
P37837	307	K	Transaldolase	TALDO	1	92.671	_WLHNEDQMAVEK(ac)LSDGIR_	-0.35325	7767200	14312000	12030000	2.1402	2.0823
P38606	132	K	V-type proton ATPase catalytic subunit A	VATA	1	96.009	_DIK(ac)WDFTPCK_	0.36399	6405000	12652000	10811000	2.2242	2.0707
P20700	33	K	Lamin-B2	LMNB2	1	93.649	_LQEK(ac)EELR_	0.4184	11269000	20556000	9987700	1.0757	2.0617
P53680	18	K	AP-2 complex subunit sigma	AP2S1	1	69.92	_LAK(ac)WYMQFDDDEK_	0.26717	4367800	7949000	6746900	2.0579	2.0586
P51665	204	K	26S proteasome non-ATPase regulatory subunit 7	PSMD7	1	77.288	_GLNSK(ac)LLDIR_	0.3781	11250000	16859000	5301100	0.69854	2.0216
P30101	335	K	Protein disulfide-isomerase A3	PDIA3	1	84.297	_GEK(ac)FVMQEEFSR_	-0.8938	2232100	4984100	3605200	1.5796	2.0167
P05141	163	K	ADP/ATP translocase 2	ADT2	1	76.332	_GLGDCLVK(ac)IYK_	1.4049	37891000	81294000	22279000	0.56746	1.9712
P07237	375	K	Protein disulfide-isomerase	PDIA1	1	117	_VLVGK(ac)NFEDVAFDEK_	0.85928	14608000	22142000	19495000	1.9896	1.9625
Q70J99	108	K	Protein unc-13 homolog D	UN13D	1	62.536	_ELEK(ac)PIFCLK_	0.061661	18495000	23804000	29674000	2.1798	1.9623
P30101	214	K	Protein disulfide-isomerase A3	PDIA3	1	142.89	_PSHLTNK(ac)FEDK_	0.15968	21430000	27655000	55927000	3.5251	1.9516
P52566	95	K	Rho GDP-dissociation inhibitor 2	GDIR2	1	121.33	_LTLVCESAPGPITMDLTGDLEALK(ac)K_	-0.019531	23404000	29918000	32553000	2.2184	1.9483
P23284	209	K	Peptidyl-prolyl cis-trans isomerase B	PPIB	1	78.903	_IEVEK(ac)PFAIAK_	0.14798	78571000	103870000	91223000	1.6727	1.9331
P55263	358	K	Adenosine kinase	ADK	1	77.597	_TGCTFPEK(ac)PDFH_	-0.0088572	18101000	34529000	28312000	1.8783	1.9298
P84243	19	K	Histone H3.3C	H3C	1	112.11	_K(ac)QLATK(ac)AAR_	0.26163	508370000	723360000	121090000	0.34629	1.9223
P63313	4	K	Thymosin beta-10	TYB10	1	58.98	_(ac)ADK(ac)PDMGEIASFDK_	-0.24492	4386800	8132000	6150800	1.8353	1.9067
P48059	297	K	LIM and senescent cell antigen-like-containing domain protein 2	LIMS2	1	67.385	_FVEFDMK(ac)PVCK_	0.69977	12386000	20630000	12163000	1.231	1.9006
Q8IZ83	114	K	Aldehyde dehydrogenase family 16 member A1	A16A1	1	66.056	_LAEVIQK(ac)HQR_	-0.69817	569410	626590	935960	1.4755	1.8845
O94906	618	K	Pre-mRNA-processing factor 6	PRP6	1	64.224	_SK(ac)WLAGDVPAAR_	0.86338	4586700	6609900	3419300	1.0449	1.883
Q6IBS0	118	K	Twinfilin-2	TWF2	1	156.11	_EFGGGHIK(ac)DELFGTVK_	0.43621	6961000	6305100	9931500	1.9705	1.8681
P07741	114	K	Adenine phosphoribosyltransferase	APT	1	117	_AELEIQK(ac)DALEPGQR_	0.3663	9239300	14151000	13581000	2.0804	1.8625
P07237	415	K	Protein disulfide-isomerase	PDIA1	1	91.657	_LGETYK(ac)DHENIVIAK_	-0.30412	2811700	4372200	5525100	2.4756	1.8283
Q6IBS0	14	K	Twinfilin-2	TWF2	1	187.39	_(ac)AHQTGIHATEELK(ac)EFFAK_	0.26538	16806000	27990000	24597000	1.9827	1.8161
P50897	191	K	Palmitoyl-protein thioesterase 1	PPT1	1	82.774	_LVQAEYWHDPIK(ac)EDVYR_	-0.12998	24975000	39272000	42385000	1.9897	1.7874
Q9UKL3	1343	K	CASP8-associated protein 2	C8AP2	1	190.78	_TPEK(ac)QLLETLK_	0.95104	40158000	51753000	66178000	2.4944	1.7792
P10412	17	K	Histone H1.4	H14	1	107.41	_(ac)SETAPAAPAAPAPAEK(ac)TPVK_	0.37401	240000000	338320000	687300000	3.8758	1.7759
Q13586	53	K	Stromal interaction molecule 1	STIM1	1	66.989	_IDK(ac)PLCHSEDEK_	0.29755	2323400	4220800	4092700	2.2777	1.7527
P14868	451	K	Aspartate--tRNA ligase, cytoplasmic	SYDC	1	61.11	_ALHHGIDLEK(ac)IK_	0.65874	5749600	7516900	8660500	1.8296	1.7522
P30101	218	K	Protein disulfide-isomerase A3	PDIA3	1	98.368	_FEDK(ac)TVAYTEQK_	-0.050281	3236500	4608100	3704800	1.2912	1.7513
Q9BXP5	712	K	Serrate RNA effector molecule homolog	SRRT	1	72.34	_DK(ac)WLCPLSGK_	-0.013114	20186000	29322000	22701000	1.4321	1.7506
P00338	57	K	L-lactate dehydrogenase A chain	LDHA	1	178	_DLADELALVDVIEDK(ac)LK_	0.061574	152030000	218690000	208700000	2.2167	1.7387
P27797	238	K	Calreticulin	CALR	0.999332	126.96	_IDDPTDSKPEDWDK(ac)PEHIPDPDAK_	0.21362	217470000	243010000	223840000	1.2624	1.7355
Q09472	1549	K	Histone acetyltransferase p300	EP300	1	143.93	_EENTSNESTDVTK(ac)GDSK(ac)NAK(ac)K_	0.17356	195510000	286460000	267760000	0.82895	1.7305
P49327	673	K	Fatty acid synthase	FAS	1	65.627	_EGVFAK(ac)EVR_	0.085553	11420000	17371000	11632000	1.4367	1.7155
P55263	61	K	Adenosine kinase	ADK	1	88.385	_YSLKPNDQILAEDK(ac)HK_	0.13575	35973000	50968000	54052000	1.9648	1.704
P13489	205	K	Ribonuclease inhibitor	RINI	1	40.986	_DSPCQLEALK(ac)LESCGVTSDNCR_	-0.46308	7281400	10956000	10994000	2.2036	1.7032
P27824	458	K	Calnexin	CALX	1	44.252	_IVDDWANDGWGLK(ac)K_	-0.57637	1723100	1751700	1950300	1.5468	1.7018
P54577	26	K	Tyrosine--tRNA ligase, cytoplasmic	SYYC	1	100.22	_NLQEVLGEEK(ac)LK_	-0.37254	8984300	19776000	4087900	0.6266	1.6904
P50995	479	K	Annexin A11	ANX11	1	103.9	_MYGK(ac)SLYHDISGDTSGDYR_	-0.34628	19216000	19473000	13605000	1.9742	1.6884
Q9H3H5	320	K	UDP-N-acetylglucosamine--dolichyl-phosphate N-acetylglucosaminephosphotransferase	GPT	1	67.334	_LEMSYSK(ac)FK_	1.8015	13365000	14718000	12849000	1.369	1.6882
Q9P2J5	970	K	Leucine--tRNA ligase, cytoplasmic	SYLC	1	131.9	_LPDNK(ac)VIASELGSMPELK_	0.42969	64108000	76326000	4332300	0.38823	1.6855
P07237	385	K	Protein disulfide-isomerase	PDIA1	1	134.98	_NFEDVAFDEK(ac)K_	0.49088	43909000	57837000	51722000	1.6153	1.6845
P51397	20	K	Death-associated protein 1	DAP1	1	63.864	_AGHPPAVK(ac)AGGMR_	0.22464	1144000	4344600	1386400	0.6674	1.68
P23284	129	K	Peptidyl-prolyl cis-trans isomerase B	PPIB	1	120.99	_FPDENFK(ac)LK_	0.41912	35638000	57656000	46190000	1.679	1.6739
Q15084	245	K	Protein disulfide-isomerase A6	PDIA6	1	102.65	_IFQK(ac)GESPVDYDGGR_	-0.85146	5418400	9114800	3892500	0.95629	1.6684
P08238	624	K	Heat shock protein HSP 90-beta	HS90B	1	186.98	_K(ac)HLEINPDHPIVETLR_	0.43808	84236000	128050000	85108000	1.3976	1.6624
P16949	70	K	Stathmin	STMN1	1	139.77	_SHEAEVLK(ac)QLAEK_	0.18627	5057500	4775100	3523300	1.111	1.6595
P17844	56	K	Probable ATP-dependent RNA helicase DDX5	DDX5	1	83.511	_FEK(ac)NFYQEHPDLAR_	0.47422	30167000	35325000	28358000	1.3824	1.656
P43487	154	K	Ran-specific GTPase-activating protein	RANG	1	116.37	_TK(ac)FEECR_	-0.17812	13434000	15339000	15263000	1.4088	1.6517
P53621	671	K	Coatomer subunit alpha	COPA	1	79.659	_ALDDK(ac)NCWEK_	-1.3587	4778000	5641900	5067700	1.31	1.6393
Q9P0L0	125	K	Vesicle-associated membrane protein-associated protein A	VAPA	1	150.34	_EAKPDELMDSK(ac)LR_	0.64604	59715000	68028000	64644000	1.4913	1.6265
Q00610	637	K	Clathrin heavy chain 1	CLH1	1	184.98	_ALEHFTDLYDIK(ac)R_	0.021187	193740000	200630000	132950000	0.96913	1.6035
Q99733	186	K	Nucleosome assembly protein 1-like 4	NP1L4	1	119.69	_NVDMLSELVQEYDEPILK(ac)HLQDIK_	0.053312	18644000	24980000	19716000	1.6935	1.5992
Q01105	154	K	Protein SET	SET	1	98.391	_VLSK(ac)EFHLNESGDPSSK_	0.30377	17115000	29495000	20446000	1.4954	1.5948
P30042	203	K	ES1 protein homolog, mitochondrial	ES1	1	66.36	_GVEVTVGHEQEEGGK(ac)WPYAGTAEAIK_	1.0017	13789000	12992000	9348300	1.1489	1.5822
P14625	265	K	Endoplasmin	ENPL	1	121.45	_EEASDYLELDTIK(ac)NLVK_	0.47709	8626100	11921000	10514000	1.6754	1.5819
Q13907	176	K	Isopentenyl-diphosphate Delta-isomerase 1	IDI1	1	110.93	_SYCYVSK(ac)EELK_	0.98954	24622000	27902000	14651000	0.84435	1.5752
Q6PD62	518	K	RNA polymerase-associated protein CTR9 homolog	CTR9	1	42.095	_LYEAMCEFHEAEK(ac)LYK_	-0.588	3310700	2659100	4219500	1.9106	1.568
P48735	275	K	Isocitrate dehydrogenase [NADP], mitochondrial	IDHP	1	144.65	_HYK(ac)TDFDK_	-0.0023354	15338000	19331000	13321000	1.0864	1.5677
Q13263	266	K	Transcription intermediary factor 1-beta	TIF1B	1	91.313	_LGDK(ac)HATLQK_	0.36826	1652400	2073000	2312500	1.9671	1.5629
P23284	195	K	Peptidyl-prolyl cis-trans isomerase B	PPIB	0.998628	101.05	_DKPLK(ac)DVIIADCGK_	1.0135	10882000	16174000	9661700	0.30795	1.5485
Q9UQE7	105	K	Structural maintenance of chromosomes protein 3	SMC3	1	127.36	_VIGAK(ac)K(ac)DQYFLDKK_	-0.88903	299300000	331610000	201200000	0.38692	1.5441
Q9UQE7	106	K	Structural maintenance of chromosomes protein 3	SMC3	1	127.36	_VIGAK(ac)K(ac)DQYFLDK_	0.25429	299300000	331610000	201200000	0.38692	1.5441
P84243	28	K	Histone H3.3	H33	1	153.7	_K(ac)SAPSTGGVK(ac)KPHR_	0.033681	15028000	19520000	11935000	1.1659	1.5438
P84243	37	K	Histone H3.3	H33	0.878777	153.7	_K(ac)SAPSTGGVK(ac)KPHR_	0.033681	15028000	19520000	11935000	1.1659	1.5438
P25098	164	K	Beta-adrenergic receptor kinase 1	ARBK1	1	63.181	_GDVFQK(ac)FIESDK_	-0.73764	4921000	6612100	2957500	0.8592	1.5421
P40222	412	K	Alpha-taxilin	TXLNA	1	67.136	_SSEVFTTFK(ac)QEMEK_	-0.38196	3518900	3735700	2248100	1.2331	1.5416
P62987	88	K	Ubiquitin-60S ribosomal protein L40	RL40	1	77.358	_QLAQK(ac)YNCDK_	0.27914	1798300	2297400	1050000	0.67202	1.5405
Q9Y618	1970	K	Nuclear receptor corepressor 2	NCOR2	1	71.879	_ADTGHAFLAK(ac)PPAR_	0.73337	7659500	8542300	10745000	1.6923	1.536
Q09472	1542	K	Histone acetyltransferase p300	EP300	1	143.93	_EENTSNESTDVTK(ac)GDSK(ac)NAK(ac)K_	0.17356	198960000	289810000	271720000	1.503	1.5358
Q09472	1546	K	Histone acetyltransferase p300	EP300	1	143.93	_EENTSNESTDVTK(ac)GDSK(ac)NAK(ac)K_	0.17356	198960000	289810000	271720000	1.503	1.5358
A6NHR9	450	K	Structural maintenance of chromosomes flexible hinge domain-containing protein 1	SMHD1	1	73.279	_LK(ac)DEDDEDDCFILEK_	-0.7248	5302800	6505000	6337000	1.4422	1.5334
P17844	388	K	Probable ATP-dependent RNA helicase DDX5	DDX5	1	102.4	_DWVLNEFK(ac)HGK_	0.44144	14882000	17077000	21167000	1.494	1.5248
Q15005	169	K	Signal peptidase complex subunit 2	SPCS2	1	74.173	_FDDK(ac)YTLK_	-1.0747	14570000	13898000	27708000	4.8842	1.5202
P28066	239	K	Proteasome subunit alpha type-5	PSA5	1	80.755	_EELEEVIK(ac)DI_	-0.12474	6020400	3258600	3032200	0.93142	1.5114
P62873	15	K	Guanine nucleotide-binding protein G(I)/G(S)/G(T) subunit beta-1	GBB1	1	194.17	_QEAEQLK(ac)NQIR_	0.74133	9649800	12385000	10946000	1.1605	1.5089
O15042	760	K	U2 snRNP-associated SURP motif-containing protein	SR140	1	85.376	_VAPSK(ac)WEAVDESELEAQAVTTSK_	-0.54087	14108000	16422000	10481000	0.82041	1.5032
P60900	102	K	Proteasome subunit alpha type-6	PSA6	1	71.451	_YEAANWK(ac)YK_	0.33654	7082100	6619000	6151300	1.6888	1.4974
Q9Y3F4	156	K	Serine-threonine kinase receptor-associated protein	STRAP	1	152.37	_ALWCSEDK(ac)QILSADDK_	0.096464	55182000	47893000	47455000	1.3352	1.4966
Q04446	149	K	1,4-alpha-glucan-branching enzyme	GLGB	1	54.276	_VVITSK(ac)SGEILYR_	0.46605	4109700	3124200	3911000	1.7581	1.4959
Q15084	85	K	Protein disulfide-isomerase A6	PDIA6	1	74.905	_VGAVDADK(ac)HHSLGGQYGVQGFPTIK_	0.31846	28819000	31858000	28395000	1.3859	1.4927
Q01518	71	K	Adenylyl cyclase-associated protein 1	CAP1	1	122.01	_EIGGDVQK(ac)HAEMVHTGLK_	0.67636	43978000	48165000	49216000	1.5563	1.4916
Q14980	1121	K	Nuclear mitotic apparatus protein 1	NUMA1	1	96.745	_TEPTGPK(ac)LEALR_	0.031185	41052000	46009000	50311000	1.8954	1.4915
Q14204	4406	K	Cytoplasmic dynein 1 heavy chain 1	DYHC1	1	115.33	_TVENIK(ac)DPLFR_	-0.32432	18320000	20894000	14052000	1.2243	1.4895
Q9NXR8	264	K	Inhibitor of growth protein 3	ING3	1	135.14	_NNDFQLGK(ac)EFSMAR_	0.17976	10373000	13925000	16329000	1.4858	1.4818
P07237	328	K	Protein disulfide-isomerase	PDIA1	1	111.79	_YK(ac)PESEELTAER_	-0.80266	15000000	18506000	18115000	1.7584	1.4809
Q14674	1322	K	Separin	ESPL1	1	66.299	_QK(ac)LASAPLR_	0.16493	24973000	33328000	32624000	1.7737	1.4782
P06753	153	K	Tropomyosin alpha-4 chain	TPM4	1	174.21	_EAK(ac)HIAEEADR_	0.03514	13743000	14942000	11365000	1.0422	1.4679
P61158	240	K	Actin-related protein 3	ARP3	1	119.96	_YSYVCPDLVK(ac)EFNK_	0.34288	87479000	86514000	63957000	1.1039	1.4666
P49721	68	K	Proteasome subunit beta type-2	PSB2	1	62.546	_NVQLYK(ac)MR_	-0.27913	2666700	3001700	3051900	1.2313	1.4523
P47756	57	K	F-actin-capping protein subunit beta	CAPZB	1	89.46	_VVGK(ac)DYLLCDYNR_	0.25098	13709000	28621000	14735000	1.2828	1.4495
Q9H3K6	47	K	BolA-like protein 2	BOLA2	1	112.11	_FEGK(ac)PLLQR_	-0.37183	47715000	53990000	52744000	1.382	1.4441
Q6I9Y2	86	K	THO complex subunit 7 homolog	THOC7	1	44.391	_IYK(ac)EIECSIAGAHEK_	1.1482	5319000	6205100	5839100	1.4237	1.4417
Q93009	914	K	Ubiquitin carboxyl-terminal hydrolase 7	UBP7	1	155.43	_EEEITLYPDK(ac)HGCVR_	-2.7055	10587000	10031000	10961000	1.621	1.4358
P53621	46	K	Coatomer subunit alpha	COPA	1	172.91	_MCTLIDK(ac)FDEHDGPVR_	0.27512	73218000	83335000	78948000	1.5211	1.4356
Q13263	340	K	Transcription intermediary factor 1-beta	TIF1B	1	93.096	_IQK(ac)HQEHILR_	0.02075	17353000	21222000	20864000	1.6324	1.4324
P27824	103	K	Calnexin	CALX	1	125.82	_YDGK(ac)WEVEEMK_	-0.48536	26358000	23693000	26895000	1.2939	1.4285
Q5JRX3	759	K	Presequence protease, mitochondrial	PREP	1	186.46	_IAEMTDIK(ac)PILR_	0.097325	61739000	66237000	51471000	1.1486	1.4236
Q06323	13	K	Proteasome activator complex subunit 1	PSME1	1	95.183	_VQPEAQAK(ac)VDVFR_	0.41454	25765000	33386000	30094000	1.1627	1.4229
P25788	179	K	Proteasome subunit alpha type-3	PSA3	1	67.414	_TEIEK(ac)LQMK_	0.26858	13963000	12488000	12485000	1.2979	1.4227
Q00610	1501	K	Clathrin heavy chain 1	CLH1	1	107.06	_LEK(ac)HELIEFR_	0.073762	6709000	6368500	5743400	1.02	1.4127
Q8N1F7	606	K	Nuclear pore complex protein Nup93	NUP93	1	65.179	_FTSDTK(ac)PIINK_	1.1927	6414100	6475800	8608900	1.7292	1.4069
P27824	217	K	Calnexin	CALX	1	57.174	_TGIYEEK(ac)HAK_	-0.3363	3791000	4486000	4715800	1.7293	1.3971
Q01469	17	K	Fatty acid-binding protein, epidermal	FABP5	1	79.492	_LVDSK(ac)GFDEYMK_	1.7094	10279000	13318000	2817600	0.41611	1.3919
P31948	446	K	Stress-induced-phosphoprotein 1	STIP1	1	71.896	_DYTK(ac)AMDVYQK_	0.068834	9503600	6387700	6897900	0.87306	1.3849
Q09472	1590	K	CREB-binding protein	CBP	1	113.62	_LYATMEK(ac)HK_	-0.33376	30914000	33744000	36912000	1.7693	1.3774
O14818	227	K	Proteasome subunit alpha type-7	PSA7	1	101.9	_ILNPEEIEK(ac)YVAEIEK_	-0.038017	9570700	8075400	7264900	1.1457	1.3688
Q92878	1285	K	DNA repair protein RAD50	RAD50	1	70.908	_SEYVEK(ac)FYR_	1.208	7377600	6459100	6828800	1.3613	1.3665
P49736	591	K	DNA replication licensing factor MCM2	MCM2	1	127.05	_GVCLIDEFDK(ac)MNDQDR_	-0.26862	28330000	30244000	29304000	1.2656	1.3599
P06744	12	K	Glucose-6-phosphate isomerase	G6PI	1	273.44	_DPQFQK(ac)LQQWYR_	-0.77019	64196000	64339000	54205000	1.1733	1.3592
P00338	232	K	L-lactate dehydrogenase A chain	LDHA	1	200.69	_EVHK(ac)QVVESAYEVIK_	0.15168	43137000	39752000	33949000	1.4618	1.3569
P22392	49	K	Putative nucleoside diphosphate kinase	NDK8	1	63.062	_ASEEHLK(ac)QHYIDLK_	0.44491	5281100	6230600	6060300	1.3059	1.3498
P48735	48	K	Isocitrate dehydrogenase [NADP], mitochondrial	IDHP	1	168.45	_VAK(ac)PVVEM(ox)DGDEMTR_	-0.67728	460990000	535280000	323050000	0.86276	1.3492
Q15185	65	K	Prostaglandin E synthase 3	TEBP	1	132.14	_HLNEIDLFHCIDPNDSK(ac)HK_	-0.45632	71826000	61498000	61414000	1.2413	1.3485
Q16181	208	K	Septin-7	SEPT7	1	129.37	_ADTLTPEECQQFK(ac)K_	0.091777	6713700	6826100	5676500	1.3782	1.3478
P78417	143	K	Glutathione S-transferase omega-1	GSTO1	1	78.903	_EDYAGLK(ac)EEFR_	0.34841	17034000	18743000	19739000	1.3527	1.3477
Q99622	101	K	Protein C10	C10	1	91.317	_SYEAQDPEIASLSGK(ac)LK_	0.20302	6683400	6263300	3924700	1.2066	1.3474
P63208	66	K	S-phase kinase-associated protein 1	SKP1	1	89.011	_VIQWCTHHK(ac)DDPPPPEDDENK_	-0.16697	4513400	6323600	5467300	1.3195	1.343
Q5I7T1	210	K	Dol-P-Glc:Glc(2)Man(9)GlcNAc(2)-PP-Dol alpha-1,2-glucosyltransferase	AG10A	1	79.283	_LTEAWK(ac)TELQK_	-2.3523	3670100	5472100	10096000	2.2783	1.3424
P13639	445	K	Elongation factor 2	EF2	1	127.17	_KEDLYLK(ac)PIQR_	0.98272	40396000	29348000	39662000	1.3084	1.3391
P25789	199	K	Proteasome subunit alpha type-4	PSA4	1	87.713	_VLNK(ac)TMDVSK_	-0.18488	15090000	14879000	10851000	1.0805	1.3362
Q9BS26	303	K	Endoplasmic reticulum resident protein 44	ERP44	1	157.33	_GTINFLHADCDK(ac)FR_	-0.57374	51434000	55132000	51499000	1.3668	1.3357
Q12872	315	K	Splicing factor, suppressor of white-apricot homolog	SFSWA	1	61.161	_LEELMK(ac)PLK_	0.6171	3408800	4084300	4283200	1.8681	1.335
Q14019	126	K	Coactosin-like protein	COTL1	1	84.169	_ELEEDFIK(ac)SELK_	0.47696	5722200	5627100	6231700	1.4593	1.3348
P50914	85	K	60S ribosomal protein L14	RL14	1	134.99	_ADINTK(ac)WAATR_	-0.4019	37647000	42400000	38413000	1.294	1.3311
Q9NTI5	102	K	Sister chromatid cohesion protein PDS5 homolog B	PDS5B	1	64.52	_IYAPEAPYTSPDK(ac)LK_	2.3333	2528100	2295300	2541000	1.8155	1.3273
Q99567	579	K	Nuclear pore complex protein Nup88	NUP88	1	56.956	_EQYILK(ac)QDLAK_	0.83917	4594000	4543900	5803400	1.0774	1.304
Q9BS26	343	K	Endoplasmic reticulum resident protein 44	ERP44	1	47.187	_DVLIPGK(ac)LK_	-0.051562	11500000	11306000	71537000	4.3693	1.3027
P49721	29	K	Proteasome subunit beta type-2	PSB2	1	112.68	_VAASNIVQMK(ac)DDHDK_	0.72608	35160000	31416000	31549000	1.3477	1.3009
Q09028	4	K	Histone-binding protein RBBP4	RBBP4	1	140.27	_(ac)ADK(ac)EAAFDDAVEER_	-0.61683	26695000	33646000	14856000	0.88572	1.2966
P23528	144	K	Cofilin-1	COF1	1	299.58	_HELQANCYEEVK(ac)DR_	-0.076812	177420000	153450000	135360000	1.085	1.2954
P52565	167	K	Rho GDP-dissociation inhibitor 1	GDIR1	1	135.18	_AEEYEFLTPVEEAPK(ac)GMLAR_	-0.21972	25040000	24450000	24771000	1.2259	1.295
P07195	319	K	L-lactate dehydrogenase B chain	LDHB	1	166.24	_K(ac)SADTLWDIQK_	0.52164	64563000	44751000	31441000	0.74296	1.2939
Q07666	152	K	KH domain-containing, RNA-binding, signal transduction-associated protein 1	KHDR1	1	74.147	_KDDEENYLDLFSHK(ac)NMK_	-0.97251	3993600	7324700	4012300	1.1636	1.2923
Q7LBR1	6	K	Charged multivesicular body protein 1b	CHM1B	1	105.65	_(ac)SNMEK(ac)HLFNLK_	0.99999	6316600	4970700	6476300	1.7349	1.2891
P04843	559	K	Dolichyl-diphosphooligosaccharide--protein glycosyltransferase subunit 1	RPN1	1	115.57	_LDAQVK(ac)ELVLK_	0.44039	34421000	33669000	34231000	1.3768	1.2867
P35579	1492	K	Myosin-9	MYH9	1	184.76	_ALEEAMEQK(ac)AELER_	-0.31378	59973000	48312000	43853000	0.99967	1.2862
Q9UKB3	45	K	DnaJ homolog subfamily C member 12	DJC12	1	52.009	_ALECHPDK(ac)HPENPK_	-0.49935	3135500	3905300	4175600	1.714	1.2853
A6NHR9	463	K	Structural maintenance of chromosomes flexible hinge domain-containing protein 1	SMHD1	0.999999	63.302	_LKDEDDEDDCFILEK(ac)AAR_	-0.5183	7809500	7878300	9218700	1.3299	1.2846
O00754	226	K	Lysosomal alpha-mannosidase	MA2B1	1	131.62	_LDYQDK(ac)WVR_	-0.46604	16300000	18742000	17199000	1.4498	1.2821
B0I1T2	544	K	Unconventional myosin-Ig	MYO1G	1	113.62	_DFLFQDFK(ac)R_	-0.78699	9292800	8978900	11769000	1.4606	1.282
P60842	291	K	Eukaryotic initiation factor 4A-II	IF4A2	1	81.525	_VDWLTEK(ac)MHAR_	-0.21305	15514000	17554000	17325000	1.4078	1.2813
P08238	306	K	Heat shock protein HSP 90-beta	HS90B	1	151.02	_NPDDITQEEYGEFYK(ac)SLTNDWEDHLAVK_	-0.1607	63185000	54012000	46950000	1.0548	1.2812
P11021	601	K	78 kDa glucose-regulated protein	GRP78	1	146.6	_AVEEK(ac)IEWLESHQDADIEDFK_	0.098372	149650000	163470000	142440000	1.2894	1.2755
P60981	78	K	Destrin	DEST	1	96.745	_HFVGMLPEK(ac)DCR_	0.36595	15969000	14210000	18445000	1.1597	1.2744
Q13423	294	K	NAD(P) transhydrogenase, mitochondrial	NNTM	1	66.989	_EMSK(ac)EFIEAEMK_	0.85834	10962000	17571000	10349000	0.81273	1.2732
P82673	127	K	28S ribosomal protein S35, mitochondrial	RT35	1	128.01	_HCEALK(ac)DFCTEWPAALDSDEK_	-0.55624	7925900	7549700	6239600	1.5672	1.267
P62701	120	K	40S ribosomal protein S4, X isoform	RS4X	1	61.161	_ITPEEAK(ac)YK_	0.55269	5953300	5753900	7008900	1.2497	1.2664
P08238	423	K	Heat shock protein HSP 90-beta	HS90B	0.995851	93.181	_CLELFSELAEDK(ac)ENYKK_	0.021307	7532000	7549900	4455200	1.3542	1.2652
P20701	1156	K	Integrin alpha-L	ITAL	1	43.04	_GVPNGIPAEDSEQLASGQEAGDPGCLK(ac)PLHEK_	-0.65987	16222000	19955000	15757000	1.2701	1.2638
P23528	53	K	Cofilin-1	COF1	1	138.23	_NIILEEGK(ac)EILVGDVGQTVDDPYATFVK_	0.66121	26285000	13957000	12890000	1.2125	1.2637
Q16543	78	K	Hsp90 co-chaperone Cdc37	CDC37	1	172.85	_LKELEVAEGGK(ac)AELER_	-0.58497	419790000	437110000	281000000	0.91781	1.2618
P52566	47	K	Rho GDP-dissociation inhibitor 2	GDIR2	1	178.51	_ELQEMDKDDESLIK(ac)YK_	0.83347	21823000	24400000	18074000	1.0965	1.2571
Q5VTE0	172	K	Elongation factor 1-alpha 1	EF1A1	1	105.99	_YEEIVK(ac)EVSTYIK_	1.753	46578000	50113000	46035000	1.1879	1.2557
P43487	111	K	Ran-specific GTPase-activating protein	RANG	1	96.848	_ICANHYITPMMELK(ac)PNAGSDR_	-1.2611	5515000	6061000	5948600	1.2316	1.2554
P00387	196	K	NADH-cytochrome b5 reductase 3	NB5R3	1	142.54	_AIMK(ac)DPDDHTVCHLLFANQTEK_	-0.077894	47590000	46659000	36031000	1.3028	1.2549
Q13177	235	K	Serine/threonine-protein kinase PAK 2	PAK2	1	155.33	_MTDEEIMEK(ac)LR_	0.29553	6469800	7663300	7236200	1.1529	1.2529
P27348	122	K	14-3-3 protein beta/alpha	1433B	1	85.212	_MK(ac)GDYFR_	0.027624	24440000	22911000	21033000	1.0807	1.2473
P51648	218	K	Fatty aldehyde dehydrogenase	AL3A2	1	131.56	_SPCYIDK(ac)DCDLDIVCR_	-0.56984	6191700	7225500	7403800	1.2951	1.2473
Q01105	68	K	Protein SET	SET	1	151.73	_LNEQASEEILK(ac)VEQK_	0.224	25203000	24224000	13258000	0.75967	1.2463
O43447	101	K	Peptidyl-prolyl cis-trans isomerase H	PPIH	1	141.27	_GPFADENFK(ac)LR_	-0.44339	17268000	17832000	15794000	1.1638	1.2424
Q14103	231	K	Heterogeneous nuclear ribonucleoprotein D0	HNRPD	0.999932	73.834	_GFCFITFK(ac)EEEPVKK_	0.34816	3906200	5111900	5794500	1.176	1.2384
Q29RF7	1113	K	Sister chromatid cohesion protein PDS5 homolog A	PDS5A	1	126.1	_FFTQPEK(ac)DFCNDK_	0.14948	38299000	35835000	32945000	1.2188	1.2367
O95571	66	K	Persulfide dioxygenase ETHE1, mitochondrial	ETHE1	1	132.62	_DAQLIK(ac)ELGLR_	-0.28014	14009000	12224000	10374000	0.93698	1.2341
Q8NI27	307	K	THO complex subunit 2	THOC2	1	64.82	_EIAEAK(ac)QIVR_	0.20826	5620400	4680900	3446200	0.97441	1.233
Q9BUP0	116	K	EF-hand domain-containing protein D2	EFHD2	1	73.279	_DGFIDLMELK(ac)LMMEK_	0.019412	3520300	4973000	4027900	0.90983	1.2292
Q13404	74	K	Ubiquitin-conjugating enzyme E2 variant 1	UB2V1	1	74.296	_IECGPK(ac)YPEAPPFVR_	0.30744	10217000	10795000	10917000	1.0284	1.2248
Q14694	780	K	Ubiquitin carboxyl-terminal hydrolase 10	UBP10	1	65.374	_VINQYQVVK(ac)PTAER_	-0.73887	2922300	2970400	2715600	1.5246	1.2245
Q00839	17	K	Heterogeneous nuclear ribonucleoprotein U	HNRPU	1	83.883	_VSELK(ac)EELK_	0.47933	10234000	11442000	11493000	1.4157	1.2243
P62937	82	K	Peptidyl-prolyl cis-trans isomerase A	PPIA	1	124.2	_SIYGEK(ac)FEDENFILK_	0.41243	140720000	144490000	86680000	0.87037	1.2199
Q09472	1674	K	CREB-binding protein	CBP	1	134.02	_FVYTCNECK(ac)HHVETR_	0.25137	357450000	300500000	331620000	1.1898	1.219
Q00839	609	K	Heterogeneous nuclear ribonucleoprotein U	HNRPU	1	107.09	_AVVVCPK(ac)DEDYK_	0.9857	71156000	56820000	56438000	1.2557	1.2174
Q7L5N7	362	K	Lysophosphatidylcholine acyltransferase 2	PCAT2	1	149	_K(ac)HLDEYASIASSSK_	1.0686	5510900	6957100	6829500	1.3706	1.2155
P14314	376	K	Glucosidase 2 subunit beta	GLU2B	1	72.23	_NK(ac)FEEAER_	0.77549	5002500	5156600	3918900	0.87906	1.2126
Q8IZ73	304	K	RNA pseudouridylate synthase domain-containing protein 2	RUSD2	1	71.614	_QLEK(ac)EYVCR_	-1.7972	1220000	1807800	1411600	1.7972	1.2122
P43243	836	K	Matrin-3	MATR3	1	112.71	_FLNK(ac)LAEER_	-0.16326	9456500	11833000	6507300	0.80186	1.2048
Q7KZF4	641	K	Staphylococcal nuclease domain-containing protein 1	SND1	1	68.481	_SSYYK(ac)SLLSAEEAAK_	0.70253	16549000	16591000	16883000	1.3126	1.2033
Q15185	48	K	Prostaglandin E synthase 3	TEBP	1	114.06	_LTFSCLGGSDNFK(ac)HLNEIDLFHCIDPNDSK_	-0.56023	121240000	111210000	114050000	1.1568	1.2026
P48735	272	K	Isocitrate dehydrogenase [NADP], mitochondrial	IDHP	1	112.44	_DIFQEIFDK(ac)HYK_	-0.15822	94946000	89426000	73127000	1.1133	1.1999
P35579	1024	K	Myosin-9	MYH9	1	103.14	_NK(ac)HEAMITDLEER_	-0.55606	20040000	20472000	19632000	1.1855	1.1979
Q9NR45	74	K	Sialic acid synthase	SIAS	1	119.27	_PYTSK(ac)HSWGK_	-0.18515	16350000	15193000	11183000	0.91232	1.1946
P29401	6	K	Transketolase	TKT	1	58.461	_MESYHK(ac)PDQQK(ac)LQALK_	-0.50974	22861000	21879000	23661000	1.211	1.1944
P29401	11	K	Transketolase	TKT	1	58.461	_MESYHK(ac)PDQQK(ac)LQALK_	-0.50974	22861000	21879000	23661000	1.211	1.1944
P14625	97	K	Endoplasmin	ENPL	1	111.82	_NK(ac)EIFLR_	-0.58371	83524000	73113000	81633000	1.2959	1.1943
Q14847	50	K	LIM and SH3 domain protein 1	LASP1	1	87.806	_K(ac)PYCNAHYPK_	0.5459	17070000	16597000	15723000	1.3168	1.1922
P52597	98	K	Heterogeneous nuclear ribonucleoprotein F	HNRPF	1	176.34	_TEMDWVLK(ac)HSGPNSADSANDGFVR_	-0.39599	62764000	66356000	64182000	1.2874	1.1901
P27797	64	K	Calreticulin	CALR	0.96521	91.653	_FYGDEEKDK(ac)GLQTSQDAR_	1.1479	11967000	9294800	8113000	1.1844	1.1896
Q9NZ01	22	K	Very-long-chain enoyl-CoA reductase	TECR	1	145.43	_LCFLDK(ac)VEPHATIAEIK_	0.081254	88007000	84680000	84881000	1.4894	1.1889
P00387	42	K	NADH-cytochrome b5 reductase 3	NB5R3	1	133.86	_STPAITLESPDIK(ac)YPLR_	0.012683	31192000	32454000	35791000	1.0505	1.1882
Q9Y5P4	191	K	Collagen type IV alpha-3-binding protein	C43BP	1	58.712	_YFDACADAVSK(ac)DELQR_	-0.79422	4340800	2289500	5448800	3.0233	1.187
P06753	232	K	Tropomyosin alpha-3 chain	TPM3	1	77.058	_ILTDK(ac)LK_	-0.27693	7995500	9083900	6670900	1.0925	1.1866
P22392	135	K	Nucleoside diphosphate kinase B	NDKB	1	84.195	_EISLWFK(ac)PEELVDYK_	0.82621	10074000	7670500	10740000	1.085	1.1842
P54578	214	K	Ubiquitin carboxyl-terminal hydrolase 14	UBP14	1	76.82	_VLQQK(ac)LEAIEDDSVK_	0.16638	11172000	13979000	11833000	1.2504	1.1823
P61201	331	K	COP9 signalosome complex subunit 2	CSN2	1	55.437	_ILK(ac)TNHSNIMDDPFIR_	-0.073274	9089500	6646300	5164300	1.036	1.1817
O75937	146	K	DnaJ homolog subfamily C member 8	DNJC8	1	84.94	_EGK(ac)PTIVEEDDPELFK_	2.2472	38675000	37768000	33679000	1.4193	1.1814
P14618	62	K	Pyruvate kinase PKM	KPYM	1	90.05	_SVETLK(ac)EMIK_	0.55231	335610000	325560000	266960000	1.0877	1.1814
P60866	75	K	40S ribosomal protein S20	RS20	1	148.62	_TPCGEGSK(ac)TWDR_	0.99421	11250000	11972000	9522100	1.0556	1.1739
O00584	112	K	Ribonuclease T2	RNT2	1	53.493	_FWK(ac)HEWEK_	-0.39191	7080500	5945400	5445100	1.0882	1.1634
P40925	103	K	Malate dehydrogenase, cytoplasmic	MDHC	1	94.363	_DLLK(ac)ANVK_	0.082107	51577000	54559000	39009000	0.58393	1.1634
Q7L2H7	176	K	Eukaryotic translation initiation factor 3 subunit M	EIF3M	1	75.819	_LLYEALVDCK(ac)K_	0.78404	4374000	4709200	5143200	1.1383	1.1631
P35579	403	K	Myosin-14	MYH14	1	86.882	_DYVQK(ac)AQTK_	0.56445	5431000	6940000	4788000	1.0625	1.1623
Q16629	24	K	Serine/arginine-rich splicing factor 7	SRSF7	1	105.06	_VYVGNLGTGAGK(ac)GELER_	-0.10244	10589000	11193000	10729000	1.189	1.1618
Q9Y3I0	190	K	tRNA-splicing ligase RtcB homolog	RTCB	1	135.09	_EGYAWAEDK(ac)EHCEEYGR_	-0.0046427	11537000	11467000	11495000	1.0018	1.1583
P33176	10	K	Kinesin-1 heavy chain	KINH	1	122.39	_(ac)ADLAECNIK(ac)VMCR_	-0.40066	7768000	7321200	6542800	1.2041	1.1581
Q96C86	138	K	m7GpppX diphosphatase	DCPS	1	58.268	_TTVVYPATEK(ac)HLQK_	0.21891	2190100	1690900	1867300	1.3414	1.1575
P12270	952	K	Nucleoprotein TPR	TPR	1	83.087	_QTEEQVNDLK(ac)ER_	-0.51314	2833500	1836300	1448200	1.0413	1.1573
Q8IV63	275	K	Inactive serine/threonine-protein kinase VRK3	VRK3	1	58.427	_SLQSALDVSPK(ac)HVLSER_	-0.79305	8611200	5937700	7070700	1.1392	1.1572
P62328	4	K	Thymosin beta-4	TYB4	1	110.32	_SDK(ac)PDM(ox)AEIEK(ac)FDK_	0.042644	567230000	230960000	171140000	0.96135	1.156
Q15181	63	K	Inorganic pyrophosphatase	IPYR	1	112.44	_MEIATK(ac)DPLNPIK_	0.56369	12061000	10097000	9667400	1.1507	1.154
Q96B26	19	K	Exosome complex component RRP43	EXOS8	1	94.82	_FLK(ac)ENCRPDGR_	0.43099	18926000	13991000	16366000	0.89163	1.1523
Q07955	38	K	Serine/arginine-rich splicing factor 1	SRSF1	1	127.56	_DIEDVFYK(ac)YGAIR_	-0.39823	17079000	18228000	12968000	0.92221	1.1518
O60281	2042	K	Zinc finger protein 292	ZN292	1	40.88	_AETQNTHSNVAVIPEK(ac)QLVEK_	-0.2926	3296800	2971000	2650500	1.307	1.1516
P11021	96	K	78 kDa glucose-regulated protein	GRP78	1	199.58	_NQLTSNPENTVFDAK(ac)R_	-1.4869	218890000	126130000	123130000	1.14	1.1486
Q7KZF4	873	K	Staphylococcal nuclease domain-containing protein 1	SND1	1	90.385	_QFQK(ac)VITEYLNAQESAK_	-0.357	2806900	1894100	1764700	1.0457	1.1468
P11142	71	K	Heat shock cognate 71 kDa protein	HSP7C	1	216.39	_NQVAMNPTNTVFDAK(ac)R_	-3.9834	122720000	98902000	95980000	1.0928	1.1465
Q09161	574	K	Nuclear cap-binding protein subunit 1	NCBP1	1	129.05	_FHEVFK(ac)TLAESDEGK_	0.0018481	5001000	4448000	4482000	1.1467	1.1456
P04406	194	K	Glyceraldehyde-3-phosphate dehydrogenase	G3P	1	107.11	_TVDGPSGK(ac)LWR_	0.051329	22346000	22478000	13639000	0.72749	1.1431
P35579	545	K	Myosin-9	MYH9	1	122.63	_SFVEK(ac)VMQEQGTHPK_	-0.22642	11217000	9744700	13034000	1.4109	1.1415
O75400	751	K	Pre-mRNA-processing factor 40 homolog A	PR40A	1	46.406	_ESAFK(ac)SMLK_	-2.4646	3256400	3491200	2992200	1.123	1.1385
Q14566	407	K	DNA replication licensing factor MCM6	MCM6	1	163.64	_SQFLK(ac)HVEEFSPR_	0.11187	55063000	45787000	45288000	1.0967	1.1377
Q9H2U2	111	K	Inorganic pyrophosphatase 2, mitochondrial	IPYR2	1	100.02	_MEIATK(ac)EPMNPIK_	0.55903	13138000	13518000	5234200	0.58614	1.1374
Q8NBI5	264	K	Solute carrier family 43 member 3	S43A3	1	97.69	_EETPGAGQK(ac)QELR_	-0.36486	4277900	4271600	4421400	1.1349	1.1344
Q9HB71	85	K	Calcyclin-binding protein	CYBP	1	81.632	_ISNYGWDQSDK(ac)FVK_	-0.38366	8559500	8189700	9424900	1.2091	1.134
Q92556	408	K	Engulfment and cell motility protein 2	ELMO2	1	189.58	_EDK(ac)HECPFGR_	0.059917	80828000	72712000	71809000	1.1902	1.1334
P62244	88	K	40S ribosomal protein S15a	RS15A	1	106.42	_DLEK(ac)WQNNLLPSR_	0.58652	8632300	9986300	7264400	1.171	1.1326
P07814	939	K	Bifunctional glutamate/proline--tRNA ligase	SYEP	1	139.9	_DQVDIAVQELLQLK(ac)AQYK_	0.35949	22666000	20308000	21199000	1.0635	1.1318
O75083	90	K	WD repeat-containing protein 1	WDR1	1	145.29	_IWDTTQK(ac)EHLLK_	0.059135	43692000	43909000	34301000	1.016	1.1313
Q14103	114	K	Heterogeneous nuclear ribonucleoprotein D0	HNRPD	1	67.081	_DLK(ac)DYFSK_	-1.0702	20774000	14964000	14030000	1.0175	1.1311
P13639	638	K	Elongation factor 2	EF2	1	141.82	_YLAEK(ac)YEWDVAEAR_	0.26144	45080000	38793000	43399000	1.2477	1.1304
P14324	353	K	Farnesyl pyrophosphate synthase	FPPS	1	122.33	_ATPEQYQILK(ac)ENYGQK_	0.50396	35351000	37841000	26359000	0.97598	1.1283
Q9HB71	8	K	Calcyclin-binding protein	CYBP	1	110.51	_(ac)ASEELQK(ac)DLEEVK_	-1.3384	6348700	5998600	4501700	0.81484	1.1267
P61081	72	K	NEDD8-conjugating enzyme Ubc12	UBC12	1	58.885	_LVICPDEGFYK(ac)SGK_	1.6206	5137700	4191000	3875500	1.1598	1.1265
P09429	30	K	High mobility group protein B1	HMGB1	1	203.76	_K(ac)HPDASVNFSEFSK_	0.030638	232470000	212230000	239260000	1.3649	1.126
Q9H0U4	58	K	Putative Ras-related protein Rab-1C	RAB1C	1	192.65	_TIK(ac)LQIWDTAGQER_	0.71904	20115000	18901000	14174000	0.92464	1.1248
P62258	196	K	14-3-3 protein epsilon	1433E	1	137.12	_LAK(ac)AAFDDAIAELDTLSEESYK_	-0.42181	20450000	16963000	15715000	1.1408	1.1239
P27707	207	K	Deoxycytidine kinase	DCK	1	92.236	_NEEQGIPLEYLEK(ac)LHYK_	0.084672	25834000	30207000	23546000	0.85661	1.1219
O75643	368	K	U5 small nuclear ribonucleoprotein 200 kDa helicase	U520	1	159.4	_FLYQLHETEK(ac)EDLIR_	0.78375	46870000	38852000	54424000	1.299	1.1192
Q16836	127	K	Hydroxyacyl-coenzyme A dehydrogenase, mitochondrial	HCDH	1	73.208	_VK(ac)NELFK_	0.075774	15285000	14018000	15380000	1.382	1.1162
P27797	62	K	Calreticulin	CALR	1	86.898	_FYGDEEK(ac)DK_	0.52469	10979000	11879000	11615000	1.1507	1.1148
P61981	120	K	14-3-3 protein gamma	1433G	1	171.81	_NCSETQYESK(ac)VFYLK_	0.050103	32170000	21505000	20381000	0.94866	1.1119
P35579	299	K	Myosin-9	MYH9	1	89.356	_TDLLLEPYNK(ac)YR_	0.70875	23983000	21001000	14387000	1.1336	1.1113
P67870	139	K	Casein kinase II subunit beta	CSK2B	1	70.889	_LYCPK(ac)CMDVYTPK_	-0.41949	6366200	5532200	5486100	1.0292	1.1102
Q9BWJ5	82	K	Splicing factor 3B subunit 5	SF3B5	1	103.66	_MLQPCGPPADK(ac)PEEN_	-0.56648	11010000	11426000	10828000	1.2358	1.1091
P54136	522	K	Arginine--tRNA ligase, cytoplasmic	SYRC	1	82.942	_LNDYIFSFDK(ac)MLDDR_	-0.21588	10374000	9016800	5950300	0.83623	1.1088
Q96JC9	150	K	ELL-associated factor 1	EAF1	1	71.03	_APTK(ac)PPVGPK_	0.20204	6794600	6030100	7375200	1.7322	1.1087
P62491	61	K	Ras-related protein Rab-11B	RB11B	1	86.539	_TIK(ac)AQIWDTAGQER_	0.32736	9812000	7819100	4745800	0.75928	1.1083
P52272	698	K	Heterogeneous nuclear ribonucleoprotein M	HNRPM	1	133.47	_GCGVVK(ac)FESPEVAER_	0.46514	25867000	22000000	23281000	1.3103	1.1082
Q13838	191	K	Spliceosome RNA helicase DDX39B	DX39B	1	122.97	_HIK(ac)HFILDECDK_	0.31928	27022000	23399000	26960000	1.3495	1.1015
P00338	318	K	L-lactate dehydrogenase A chain	LDHA	1	165.58	_K(ac)SADTLWGIQK_	0.51533	73743000	72111000	53747000	1.0041	1.1014
P29692	17	K	Elongation factor 1-delta	EF1D	1	45.368	_FK(ac)YDDAER_	-0.54008	7963600	10159000	4859600	0.38762	1.1
P13667	386	K	Protein disulfide-isomerase A4	PDIA4	1	45.363	_SHMMDVQGSTQDSAIK(ac)DFVLK_	-0.94138	2787900	6117500	3141300	1.447	1.0985
P49755	87	K	Transmembrane emp24 domain-containing protein 10	TMEDA	1	131.82	_ITDSAGHILYSK(ac)EDATK_	-0.56954	22013000	17944000	18174000	1.1752	1.0957
O75351	432	K	Vacuolar protein sorting-associated protein 4B	VPS4B	0.999958	54.292	_SLSNTKPTVNEHDLLK(ac)LK_	-0.022064	4011000	3864000	4371200	0.33589	1.0912
Q9NWY4	27	K	Putative UPF0609 protein C4orf27-like	YI028	1	94.717	_SK(ac)FCEADVSSDLR_	1.1134	7603000	6739500	4075400	0.68871	1.0912
P52566	33	K	Rho GDP-dissociation inhibitor 2	GDIR2	1	129.11	_SLK(ac)ELQEMDKDDESLIK_	-0.50932	7935000	4373700	1214600	0	1.0891
P42704	851	K	Leucine-rich PPR motif-containing protein, mitochondrial	LPPRC	1	78.674	_GDLSTALEVAIDCYEK(ac)YK_	-0.61054	5775200	4186000	7545100	1.0651	1.0859
Q9UKF6	348	K	Cleavage and polyadenylation specificity factor subunit 3	CPSF3	1	80.69	_ELFESWCTDK(ac)R_	-0.40738	8751800	6688400	7881500	1.3006	1.0842
P08238	347	K	Putative heat shock protein HSP 90-beta-3	H90B3	1	112.13	_APFDLFENK(ac)K_	1.934	12656000	9486800	9155000	0.99262	1.0817
Q5QNW6	17	K	Histone H2B type 2-F	H2B2F	1	132.03	_K(ac)GSK(ac)K(ac)AVTK_	-0.14563	5785600	23254000	4977800	0.93612	1.0803
Q5QNW6	21	K	Histone H2B type 2-F	H2B2F	1	99.815	_K(ac)AVTK(ac)VQK_	-0.0092868	5110900	5069300	4072100	0.93612	1.0803
P40925	214	K	Malate dehydrogenase, cytoplasmic	MDHC	1	76.82	_EVGVYEALK(ac)DDSWLK_	-0.31482	10688000	8439200	5929300	0.87927	1.0791
Q9HAV7	127	K	GrpE protein homolog 1, mitochondrial	GRPE1	0.999988	97.095	_ATQCVPK(ac)EEIKDDNPHLK_	-0.035747	27685000	28143000	22993000	0.36705	1.0758
P21333	700	K	Filamin-A	FLNA	1	92.098	_TGVAVNKPAEFTVDAK(ac)HGGK_	-0.27759	19653000	16463000	14911000	0.36314	1.0755
Q8IY67	91	K	Ribonucleoprotein PTB-binding 1	RAVR1	1	69.812	_YCFVDK(ac)YK_	0.48028	18682000	15752000	14620000	1.1196	1.0753
Q147X3	233	K	N-alpha-acetyltransferase 30	NAA30	1	196.22	_LITK(ac)DLSEPYSIYTYR_	0.076374	31048000	25342000	27294000	1.1636	1.0724
O43324	96	K	Eukaryotic translation elongation factor 1 epsilon-1	MCA3	1	111.58	_NDIHTLLK(ac)DLNSYLEDK_	1.037	13490000	10609000	15650000	0.83821	1.0722
P48735	155	K	Isocitrate dehydrogenase [NADP], mitochondrial	IDHP	1	98.055	_EPIICK(ac)NIPR_	0.28453	26728000	26873000	18070000	0.89563	1.0712
P23246	349	K	Splicing factor, proline- and glutamine-rich	SFPQ	1	116.86	_ALAEIAK(ac)AELDDTPM(ox)R_	1.4121	25426000	23519000	22964000	1.1109	1.07
P08758	70	K	Annexin A5	ANXA5	1	147.66	_DLLDDLK(ac)SELTGK_	0.27414	52301000	46921000	45196000	1.1683	1.0699
Q9Y490	254	K	Talin-1	TLN1	1	69.07	_ACEFAGFQCQIQFGPHNEQK(ac)HK_	-0.4945	4635200	3467100	2942100	1.0505	1.0689
Q9Y262	549	K	Eukaryotic translation initiation factor 3 subunit L	EIF3L	1	73.887	_QIHK(ac)FEELNR_	-0.066947	3288400	3375300	2021600	0.77502	1.0662
Q9H4A4	446	K	Aminopeptidase B	AMPB	1	55.908	_AYVHEFK(ac)FR_	3.2131	9712100	8161900	7075900	0.84692	1.0661
P38606	467	K	V-type proton ATPase catalytic subunit A	VATA	1	105.28	_ALDEYYDK(ac)HFTEFVPLR_	0.28568	22690000	13599000	12311000	0.90436	1.066
O15371	505	K	Eukaryotic translation initiation factor 3 subunit D	EIF3D	1	64.73	_LEEGK(ac)YLILK_	-0.20873	6804400	6037400	5328300	1.0958	1.0654
P06454	15	K	Prothymosin alpha	PTMA	1	164.01	_(ac)SDAAVDTSSEITTK(ac)DLK_	-0.0066662	46668000	39872000	40182000	0.92688	1.0654
P06744	234	K	Glucose-6-phosphate isomerase	G6PI	1	75.911	_EWFLQAAK(ac)DPSAVAK_	0.56412	4108300	3498000	4724100	1.4858	1.0654
P23526	426	K	Adenosylhomocysteinase	SAHH	1	223.29	_QAQYLGMSCDGPFK(ac)PDHYR_	-0.38784	223260000	192090000	161520000	0.95756	1.0652
P35579	613	K	Myosin-9	MYH9	1	69.03	_FVSELWK(ac)DVDR_	-0.78656	7943500	6533300	9716600	1.6985	1.0636
P06744	226	K	Glucose-6-phosphate isomerase	G6PI	1	113.36	_TFTTQETITNAETAK(ac)EWFLQAAK_	-0.37181	14936000	13908000	14528000	1.2007	1.0633
Q00610	456	K	Clathrin heavy chain 2	CLH2	1	153.94	_EDK(ac)LECSEELGDLVK_	0.18843	58331000	40634000	44768000	1.1484	1.0594
P05141	268	K	ADP/ATP translocase 3	ADT3	1	63.816	_DEGGK(ac)AFFK_	-0.65977	91121000	68505000	50421000	0.80628	1.0584
P25788	57	K	Proteasome subunit alpha type-3	PSA3	1	139.78	_LVLSK(ac)LYEEGSNK_	0.51656	7550200	8986700	12568000	1.3316	1.0584
Q8NEY8	235	K	Periphilin-1	PPHLN	1	77.72	_ELAEAASK(ac)WAAEK_	0.56737	7640900	6006200	6537700	1.1029	1.0581
O75348	75	K	V-type proton ATPase subunit G 1	VATG1	1	121.45	_GSCSTEVEK(ac)ETQEK_	0.39675	6884200	6284900	5467500	1.1511	1.0567
P08621	118	K	U1 small nuclear ribonucleoprotein 70 kDa	RU17	1	113.61	_VNYDTTESK(ac)LR_	1.0499	28093000	28322000	22992000	0.90011	1.0544
P49458	52	K	Signal recognition particle 9 kDa protein	SRP09	1	143.83	_VTDDLVCLVYK(ac)TDQAQDVK_	-0.24197	44340000	37713000	31283000	1.0254	1.0539
P15531	49	K	Nucleoside diphosphate kinase A	NDKA	1	119.38	_FMQASEDLLK(ac)EHYVDLK_	-0.065145	94551000	88859000	72673000	1.0551	1.0533
Q9UKT8	298	K	F-box/WD repeat-containing protein 2	FBXW2	1	98.175	_SLLHSPGDYILLSADK(ac)YEIK_	-0.53748	18842000	15175000	13550000	1.0153	1.0522
P12956	605	K	X-ray repair cross-complementing protein 6	XRCC6	1	93.649	_KQELLEALTK(ac)HFQD_	0.80019	13500000	9789200	10891000	1.0913	1.0509
P07910	39	K	Heterogeneous nuclear ribonucleoprotein C-like 1	HNRCL	1	86.772	_SDVEAIFSK(ac)YGK_	1.1139	11268000	11491000	64546000	9.6419	1.0506
Q03164	1133	K	Histone-lysine N-methyltransferase 2A	KMT2A	0.94262	93.633	_SSIAGSEDAEPLAPPIKPIK(ac)PVTR_	0.40826	23743000	17275000	11815000	0.76216	1.05
Q9NPA8	43	K	Transcription and mRNA export factor ENY2	ENY2	1	91.961	_LIECGWK(ac)DQLK_	0.89656	18453000	15652000	11574000	0.76575	1.0499
Q96EP5	83	K	DAZ-associated protein 1	DAZP1	1	86.014	_NIDPK(ac)PCTPR_	-1.1067	35720000	30947000	28918000	1.0979	1.0476
P62158	22	K	Calmodulin	CALM	1	131.45	_EAFSLFDK(ac)DGDGTITTK_	0.025633	34328000	31381000	24824000	0.8455	1.0458
O75643	1595	K	U5 small nuclear ribonucleoprotein 200 kDa helicase	U520	1	48.216	_FLHCTEK(ac)DLIPYLEK_	0.89783	9112500	7283200	9755800	1.3622	1.0454
P14618	162	K	Pyruvate kinase PKM	KPYM	1	94.487	_CDENILWLDYK(ac)NICK_	-0.5311	11307000	9734700	10947000	1.4611	1.045
Q9C0B1	469	K	Alpha-ketoglutarate-dependent dioxygenase FTO	FTO	1	100.93	_TLPADQK(ac)PECR_	-0.32266	50356000	39093000	37000000	1.0359	1.0444
Q15233	126	K	Non-POU domain-containing octamer-binding protein	NONO	1	169.4	_TLAEIAK(ac)VELDNMPLR_	-0.16192	27527000	21238000	19638000	1.0083	1.0438
Q7KZF4	177	K	Staphylococcal nuclease domain-containing protein 1	SND1	1	106.4	_DLK(ac)YTIENPR_	0.41978	4259100	4138500	2823500	0.75536	1.0436
Q9BSJ8	138	K	Extended synaptotagmin-1	ESYT1	1	44.788	_ELPAWVSFPDVEK(ac)AEWLNK_	0.36229	3649700	3349100	4427600	1.4579	1.0415
Q99878	96	K	Histone H2A.J	H2AJ	1	134.38	_NDEELNK(ac)LLGK_	0.81155	22187000	15910000	9375700	0.65027	1.0382
P15880	176	K	40S ribosomal protein S2	RS2	1	75.566	_IGK(ac)PHTVPCK_	0.09831	2765500	1876200	2216300	1.1666	1.0378
P62081	74	K	40S ribosomal protein S7	RS7	1	95.909	_SFQK(ac)IQVR_	0.28297	16168000	14558000	14277000	1.008	1.0354
Q8N3C0	572	K	Activating signal cointegrator 1 complex subunit 3	ASCC3	1	224.34	_ELTGDMQLSK(ac)SEILR_	-0.45158	50151000	30821000	42976000	1.142	1.0352
Q16576	4	K	Histone-binding protein RBBP7	RBBP7	1	146.96	_(ac)ASK(ac)EMFEDTVEER_	0.17194	99797000	79154000	52258000	0.91206	1.0344
Q99873	173	K	Protein arginine N-methyltransferase 1	ANM1	1	133.48	_DK(ac)WLAPDGLIFPDR_	0.50049	19391000	15654000	20953000	1.4417	1.0344
P47985	163	K	Putative cytochrome b-c1 complex subunit Rieske-like protein 1	UCRIL	1	74.537	_LSDIPEGK(ac)NMAFK_	-0.68272	8092200	10331000	4473400	0.81073	1.0343
P11142	328	K	Heat shock cognate 71 kDa protein	HSP7C	1	105.79	_LDK(ac)SQIHDIVLVGGSTR_	-0.44939	30538000	26301000	16593000	0.90155	1.0332
Q15029	405	K	116 kDa U5 small nuclear ribonucleoprotein component	U5S1	1	78.95	_TLDELGIHLTK(ac)EELK_	0.71677	15931000	15419000	15633000	1.2244	1.0328
Q9NRX4	41	K	14 kDa phosphohistidine phosphatase	PHP14	1	62.287	_SGAPAAESK(ac)EIVR_	-0.17187	3658300	3302200	2242000	0.74515	1.0304
O14929	15	K	Histone acetyltransferase type B catalytic subunit	HAT1	1	70.089	_FLVEYK(ac)SAVEK_	0.48066	13826000	14066000	14728000	0.9339	1.0292
Q14444	234	K	Caprin-1	CAPR1	1	70.028	_VLK(ac)EIVER_	0.57257	3170200	2988400	2713700	1.2132	1.028
P22102	111	K	Trifunctional purine biosynthetic protein adenosine-3	PUR2	1	107.57	_FAK(ac)EFMDR_	-0.6795	5543700	4536400	3289600	0.79198	1.0262
P26038	165	K	Moesin	MOES	1	199.46	_LNK(ac)DQWEER_	0.63442	19654000	17477000	15531000	0.90615	1.0259
Q5SRE5	38	K	Nucleoporin NUP188 homolog	NU188	1	220.69	_ELSQIEAELNK(ac)HWR_	-0.057125	50016000	42826000	36132000	0.96277	1.0248
P49189	303	K	4-trimethylaminobutyraldehyde dehydrogenase	AL9A1	1	80.31	_EILDK(ac)FTEEVVK_	-2.3359	21829000	17200000	11588000	0.94044	1.0232
O75937	143	K	DnaJ homolog subfamily C member 8	DNJC8	0.909032	100.45	_K(ac)EGKPTIVEEDDPELFK_	0.34911	15570000	16236000	15079000	0.34477	1.0224
Q9BXJ9	262	K	N-alpha-acetyltransferase 15, NatA auxiliary subunit	NAA15	1	92.265	_NPENWAYYK(ac)GLEK_	0.44	11486000	6397600	6267600	0.78477	1.022
Q92613	30	K	Protein Jade-3	JADE3	1	99.439	_IK(ac)SK(ac)IPNEHK_	0.32594	41831000	35424000	14986000	0.49891	1.0209
Q92613	32	K	Protein Jade-3	JADE3	1	99.439	_IK(ac)SK(ac)IPNEHK_	0.32594	41831000	35424000	14986000	0.49891	1.0209
P08238	568	K	Putative heat shock protein HSP 90-beta-3	H90B3	1	87.258	_LMK(ac)EILDK_	-0.45708	130770000	130060000	106600000	1.1576	1.0191
P62917	46	K	60S ribosomal protein L8	RL8	1	75.088	_GIVK(ac)DIIHDPGR_	0.058736	32376000	22038000	23289000	0.97043	1.0183
P62993	50	K	Growth factor receptor-bound protein 2	GRB2	1	66.989	_DGFIPK(ac)NYIEMK_	0.62681	70644000	54538000	51990000	1.0695	1.0171
P60174	275	K	Triosephosphate isomerase	TPIS	1	117.57	_ELASQPDVDGFLVGGASLK(ac)PEFVDIINAK_	0.086977	28405000	24734000	38348000	1.5307	1.015
Q8TCD5	146	K	5'(3')-deoxyribonucleotidase, cytosolic type	NT5C	1	140.78	_TVVLGDLLIDDK(ac)DTVR_	-0.43814	29323000	26423000	20839000	0.91815	1.0133
P42704	734	K	Leucine-rich PPR motif-containing protein, mitochondrial	LPPRC	1	109.83	_VEDALNLK(ac)EEFDR_	-0.25547	6860900	6319600	4434900	1.0031	1.0125
P35579	8	K	Myosin-9	MYH9	1	80.507	_(ac)AQQAADK(ac)YLYVDK_	-0.1067	4090700	5917800	3730700	0.82449	1.0121
P46781	155	K	40S ribosomal protein S9	RS9	1	93.623	_LDSQK(ac)HIDFSLR_	-0.8278	47656000	37653000	31659000	0.96007	1.0121
Q9HD33	144	K	39S ribosomal protein L47, mitochondrial	RM47	1	156.17	_VVDSM(ox)DALDK(ac)VVQER_	1.0619	180350000	143260000	98156000	0.72509	1.01
P18859	94	K	ATP synthase-coupling factor 6, mitochondrial	ATP5J	1	46.415	_QMFGNADMNTFPTFK(ac)FEDPK_	-2.1446	13856000	7989400	3436000	0.45675	1.0087
P04406	86	K	Glyceraldehyde-3-phosphate dehydrogenase	G3P	1	160.57	_IK(ac)WGDAGAEYVVESTGVFTTMEK_	0.3967	19594000	15987000	20544000	1.0848	1.0086
Q16543	330	K	Hsp90 co-chaperone Cdc37	CDC37	1	105.03	_MDPTDAK(ac)YHMQR_	-1.3834	4846100	5050800	3593400	0.67944	1.0079
P22314	980	K	Ubiquitin-like modifier-activating enzyme 1	UBA1	1	52.79	_QFLDYFK(ac)TEHK_	0.55938	9167100	7732600	8417000	0.96936	1.0074
P63267	69	K	Actin, alpha cardiac muscle 1	ACTC	1	111.66	_GILTLK(ac)YPIEHGIITNWDDMEK_	-0.28111	83311000	78101000	74506000	0.96353	1.0066
P62258	12	K	14-3-3 protein epsilon	1433E	1	106.39	_(ac)MDDREDLVYQAK(ac)LAEQAER_	-0.14245	9601400	6687200	6289100	0.81144	1.0039
P27797	55	K	Calreticulin	CALR	1	137.79	_FVLSSGK(ac)FYGDEEKDK_	-0.11223	44021000	33268000	38978000	0.3947	1.002
O00232	221	K	26S proteasome non-ATPase regulatory subunit 12	PSD12	1	113.22	_FFQEENTEK(ac)LK_	1.9104	9194400	9888000	5993700	1.1807	1.0012
P61088	94	K	Putative ubiquitin-conjugating enzyme E2 N-like	UE2NL	1	95.483	_DK(ac)WSPALQIR_	0.2645	36776000	27200000	25247000	0.81709	1.0008
Q9Y277	15	K	Voltage-dependent anion-selective channel protein 3	VDAC3	1	83.998	_AAK(ac)DVFNK_	0.024472	14908000	13048000	3000000	0.26519	0.99966
Q14697	48	K	Neutral alpha-glucosidase AB	GANAB	1	61.958	_TCEESSFCK(ac)R_	-0.47865	2166700	1526700	1520700	1.1222	0.99805
P09429	43	K	High mobility group protein B1	HMGB1	1	95.067	_KHPDASVNFSEFSK(ac)K_	0.43649	20072000	18820000	17872000	1.1101	0.99535
O75152	764	K	Zinc finger CCCH domain-containing protein 11A	ZC11A	1	107.91	_LSSASTGK(ac)PPLSVEDDFEK_	0.49325	96812000	74900000	82428000	1.1707	0.99497
Q96G03	292	K	Phosphoglucomutase-2	PGM2	1	89.913	_DPDPEFPTVK(ac)YPNPEEGK_	0.071462	6036800	4531300	5050000	1.2224	0.99429
Q9Y2W1	470	K	Thyroid hormone receptor-associated protein 3	TR150	1	71.08	_SGK(ac)WEGLVYAPPGK_	0.55999	10411000	7864200	8238100	0.94379	0.99408
P39019	43	K	40S ribosomal protein S19	RS19	1	128.64	_HK(ac)ELAPYDENWFYTR_	0.53409	8154200	6552200	7959200	1.1489	0.99262
P14618	270	K	Pyruvate kinase PKM	KPYM	1	88.021	_IISK(ac)IENHEGVR_	-0.27185	32855000	34355000	30465000	1.0281	0.99119
O95159	234	K	Zinc finger protein-like 1	ZFPL1	1	130.2	_TPGLHGDCDDDK(ac)YR_	-0.14488	22901000	16857000	15165000	0.90419	0.98906
P23368	240	K	NAD-dependent malic enzyme, mitochondrial	MAOM	1	226.44	_TQQYDDLIDEFMK(ac)AITDR_	-0.12454	673300000	499640000	353620000	0.69732	0.98895
O60313	792	K	Dynamin-like 120 kDa protein, mitochondrial	OPA1	1	74.428	_TQEQCVHNETK(ac)NELEK_	-0.94259	27018000	20279000	17397000	1.1713	0.9872
P49736	742	K	DNA replication licensing factor MCM2	MCM2	1	77.062	_LNQMDQDK(ac)VAK_	0.58195	3162400	3229600	2902400	0.88852	0.987
Q9NR30	658	K	Nucleolar RNA helicase 2	DDX21	1	136.6	_ELK(ac)EQLGEEIDSK_	0.0072406	17753000	11996000	13280000	0.96058	0.98692
Q9NVI7	46	K	ATPase family AAA domain-containing protein 3A	ATD3A	1	67.102	_DK(ac)WSNFDPTGLER_	0.079964	4813000	4150300	3816700	0.81179	0.9858
P62937	44	K	Peptidyl-prolyl cis-trans isomerase A	PPIA	1	122.7	_ALSTGEK(ac)GFGYK_	0.59632	82789000	66241000	60524000	1.0407	0.98556
P11142	112	K	Heat shock cognate 71 kDa protein	HSP7C	1	61.276	_GETK(ac)SFYPEEVSSMVLTK_	-0.12274	6400500	6033700	7201300	0.97206	0.98372
P07900	478	K	Heat shock protein HSP 90-alpha	HS90A	1	147.06	_YYTSASGDEMVSLK(ac)DYCTR_	-0.034502	42442000	26073000	15273000	0.71697	0.98319
Q9Y6A5	774	K	Transforming acidic coiled-coil-containing protein 3	TACC3	1	127.61	_AHAEEK(ac)LQLANEEIAQVR_	-0.52095	27254000	22430000	17744000	1.1002	0.98288
P62906	91	K	60S ribosomal protein L10a	RL10A	1	97.797	_AVDIPHMDIEALK(ac)K_	0.60413	66474000	52339000	49628000	1.0132	0.98133
Q9NTK5	209	K	Obg-like ATPase 1	OLA1	1	92.265	_FYHDWNDK(ac)EIEVLNK_	-0.46777	20262000	15901000	11718000	0.87968	0.98112
P16403	17	K	Histone H1.2	H12	1	106.39	_(ac)SETAPAAPAAAPPAEK(ac)APVK_	-0.50801	334810000	243020000	315150000	1.4376	0.97893
P33316	179	K	Deoxyuridine 5'-triphosphate nucleotidohydrolase, mitochondrial	DUT	1	223.15	_SGLAAK(ac)HFIDVGAGVIDEDYR_	0.99376	34491000	22854000	23404000	0.92561	0.97857
P25205	413	K	DNA replication licensing factor MCM3	MCM3	1	121.82	_GVVCIDEFDK(ac)MSDMDR_	-0.18538	27914000	20844000	22028000	1.0635	0.97749
P23526	188	K	Adenosylhomocysteinase	SAHH	1	157.38	_SK(ac)FDNLYGCR_	-0.10582	83592000	79611000	54123000	0.87027	0.97729
P20839	436	K	Inosine-5'-monophosphate dehydrogenase 1	IMDH1	1	59.067	_YFSEGDK(ac)VK_	0.31681	7731400	5766500	4228700	0.88942	0.97608
P42766	19	K	60S ribosomal protein L35	RL35	1	98.156	_EELLK(ac)QLDDLK_	0.41271	6765400	4878900	59516000	9.6314	0.97444
O95197	1018	K	Reticulon-3	RTN3	1	64.841	_SIVEK(ac)IQAK_	0.43943	10303000	8066000	7716900	1.0577	0.97349
Q5VTE0	44	K	Elongation factor 1-alpha 2	EF1A2	1	91.313	_FEK(ac)EAAEMGK_	-0.24951	144660000	117900000	96800000	0.95935	0.97179
Q99459	795	K	Cell division cycle 5-like protein	CDC5L	1	59.227	_YADLLLEK(ac)ETLK_	0.65556	2339800	1517700	2438800	1.2599	0.9707
Q9BZE1	407	K	39S ribosomal protein L37, mitochondrial	RM37	1	83.404	_VVVEPVGPVGFK(ac)PETFR_	-0.029733	10580000	5407700	4873800	0.72631	0.96986
P46777	48	K	60S ribosomal protein L5	RL5	1	90.777	_YNTPK(ac)YR_	0.23341	2843000	3391600	1921500	0.79148	0.96854
P35579	651	K	Myosin-9	MYH9	1	132.86	_TVGQLYK(ac)EQLAK_	0.83171	100150000	79511000	79099000	1.1872	0.96835
P06733	92	K	Alpha-enolase	ENOA	1	153.09	_IDK(ac)LMIEM(ox)DGTENK_	-0.70259	173210000	116350000	109860000	0.85006	0.96824
P26368	462	K	Splicing factor U2AF 65 kDa subunit	U2AF2	1	150.11	_VVVTK(ac)YCDPDSYHR_	-0.9559	42977000	36140000	30155000	0.92017	0.96771
O14980	446	K	Exportin-1	XPO1	1	79.875	_EFMK(ac)DTDSINLYK_	-0.39173	6048100	3023300	11518000	3.2768	0.96723
Q9H6V9	257	K	UPF0554 protein C2orf43	CB043	1	142.08	_DDETIK(ac)EHLCK_	0.42837	8167500	6442900	8701800	1.4208	0.96672
P08865	11	K	40S ribosomal protein SA	RSSA	1	110.12	_(ac)SGALDVLQMK(ac)EEDVLK_	0.53036	6209300	7124800	7191900	1.2386	0.96495
P48047	192	K	ATP synthase subunit O, mitochondrial	ATPO	1	79.089	_IGEK(ac)YVDMSVK_	-0.39683	11935000	6936000	4810300	0.89069	0.96448
P61923	46	K	Coatomer subunit zeta-1	COPZ1	1	66.568	_AFEK(ac)NIFNK_	-0.58794	12555000	7502700	8781900	1.0306	0.96361
Q9NTZ6	485	K	RNA-binding protein 12	RBM12	1	117.25	_NEADYK(ac)AALCR_	-0.12842	5797300	6678700	6115700	0.84755	0.96294
P60174	231	K	Triosephosphate isomerase	TPIS	1	178.85	_GWLK(ac)SNVSDAVAQSTR_	1.1473	39185000	42127000	34261000	0.84675	0.96117
P18669	157	K	Phosphoglycerate mutase 1	PGAM1	1	189.11	_YADLTEDQLPSCESLK(ac)DTIAR_	-0.26092	1031600000	808190000	719250000	1.0068	0.96033
P31948	381	K	Stress-induced-phosphoprotein 1	STIP1	1	77.191	_GDYPQAMK(ac)HYTEAIK_	0.34498	5547300	4190700	1826100	0.66162	0.95899
O94979	806	K	Protein transport protein Sec31A	SC31A	1	58.511	_IPYEK(ac)QQLPK_	0.52134	6161700	7687000	3952000	0.99702	0.95869
Q13523	747	K	Serine/threonine-protein kinase PRP4 homolog	PRP4B	1	127.71	_LNDADPDDK(ac)FHCLR_	-0.2358	65850000	49097000	49485000	0.96563	0.95805
P13667	533	K	Protein disulfide-isomerase A4	PDIA4	1	42.095	_VVVGK(ac)TFDSIVMDPK_	-0.095822	4707500	5197700	4508400	0.87957	0.95528
Q9Y3B4	29	K	Pre-mRNA branch site protein p14	PM14	1	82.449	_NLPYK(ac)ITAEEMYDIFGK_	-0.59231	23793000	17057000	16282000	0.9589	0.95401
P62877	105	K	E3 ubiquitin-protein ligase RBX1	RBX1	1	91.318	_EWEFQK(ac)YGH_	-0.58238	12255000	6670700	5467900	0.63828	0.95305
P23246	421	K	Splicing factor, proline- and glutamine-rich	SFPQ	1	138.45	_GIVEFASK(ac)PAAR_	-0.58624	27860000	22779000	20123000	0.85537	0.95211
Q99471	124	K	Prefoldin subunit 5	PFD5	1	54.343	_IQPALQEK(ac)HAMK_	0.98529	7834000	7029100	21618000	3.0775	0.95099
Q15029	277	K	116 kDa U5 small nuclear ribonucleoprotein component	U5S1	1	96.229	_LPPTDAYYK(ac)LR_	0.28124	12962000	10026000	11694000	0.98934	0.95027
Q9Y678	414	K	Coatomer subunit gamma-1	COPG1	1	51.276	_EEGGFEYK(ac)R_	1.018	1773800	1885800	1915700	1.2417	0.95025
P05023	45	K	Sodium/potassium-transporting ATPase subunit alpha-1	AT1A1	1	76.795	_EVSMDDHK(ac)LSLDELHR_	-0.39828	8090800	6142600	8111400	1.1862	0.94957
P06400	265	K	Retinoblastoma-associated protein	RB	1	100.69	_IAK(ac)QLENDTR_	-0.11714	6930100	4528800	4650800	0.84496	0.9492
Q9NTZ6	513	K	RNA-binding protein 12	RBM12	1	78.759	_GMLEK(ac)IDMIR_	-0.17312	12605000	10584000	8575300	0.90937	0.94868
Q15181	282	K	Inorganic pyrophosphatase	IPYR	1	68.074	_AIVDALPPPCESACTVPTDVDK(ac)WFHHQK_	-0.11458	91412000	73846000	65374000	0.99334	0.94679
Q15181	176	K	Inorganic pyrophosphatase	IPYR	1	148.2	_VIAINVDDPDAANYNDINDVK(ac)R_	-0.25962	28864000	23206000	17144000	0.93639	0.94575
P00558	156	K	Phosphoglycerate kinase 2	PGK2	1	74.444	_ASLSK(ac)LGDVYVNDAFGTAHR_	0.0084277	15782000	9586500	10950000	0.96288	0.94338
P06733	285	K	Alpha-enolase	ENOA	1	102.78	_SFIK(ac)DYPVVSIEDPFDQDDWGAWQK_	0.11098	15783000	20372000	16472000	1.0626	0.94067
P60900	104	K	Proteasome subunit alpha type-6	PSA6	1	93.478	_YK(ac)YGYEIPVDMLCK_	-0.77687	49332000	36417000	26448000	0.71549	0.93859
P0CW22	19	K	40S ribosomal protein S17	RS17	1	86.898	_VIIEK(ac)YYTR_	0.64069	33070000	14560000	14189000	1.0061	0.93774
Q5VYK3	694	K	Proteasome-associated protein ECM29 homolog	ECM29	1	78.556	_FVDK(ac)TEWIK_	0.50965	8087000	5830800	5866900	0.91191	0.93745
P33993	96	K	DNA replication licensing factor MCM7	MCM7	1	199.37	_EVVNK(ac)DVLDVYIEHR_	0.095208	15720000	12914000	11428000	0.9149	0.93618
P52272	672	K	Heterogeneous nuclear ribonucleoprotein M	HNRPM	1	161.48	_DK(ac)FNECGHVLYADIK_	0.23394	196160000	144140000	141580000	1.054	0.93595
O15144	186	K	Actin-related protein 2/3 complex subunit 2	ARPC2	1	121.36	_VFMQEFK(ac)EGR_	-0.10158	27064000	22205000	17991000	0.88892	0.93487
P22392	124	K	Putative nucleoside diphosphate kinase	NDK8	1	170.11	_NIIHGSDSVK(ac)SAEK_	0.79405	31242000	26415000	32752000	1.0669	0.93485
Q9NR30	332	K	Nucleolar RNA helicase 2	DDX21	1	66.073	_LDLTK(ac)LK_	0.11584	24756000	18206000	18256000	0.91048	0.93355
P13639	333	K	Elongation factor 2	EF2	0.995661	87.519	_LDSEDKDKEGK(ac)PLLK_	1.5479	12429000	15119000	23729000	0.44643	0.93248
P09874	616	K	Poly [ADP-ribose] polymerase 1	PARP1	1	194.55	_EDAIEHFMK(ac)LYEEK_	-1.5646	28326000	21945000	18004000	0.86027	0.93127
Q92552	94	K	28S ribosomal protein S27, mitochondrial	RT27	1	133.16	_EEIDHAEYYLYK(ac)FR_	-0.25833	24262000	18167000	15414000	0.88483	0.93049
Q14258	345	K	E3 ubiquitin/ISG15 ligase TRIM25	TRI25	1	162.46	_GIHQSTIDLK(ac)NELK_	0.11063	27358000	19038000	16568000	0.99647	0.92943
O60610	202	K	Protein diaphanous homolog 1	DIAP1	1	61.265	_LHDEK(ac)EETAGSYDSR_	2.9645	1970200	1120000	1055100	0.82572	0.92923
P84243	80	K	Histone H3.1t	H31T	1	170.89	_EIAQDFK(ac)TDLR_	-0.58411	2068700000	1463900000	1302700000	0.84029	0.92808
P61158	251	K	Actin-related protein 3	ARP3	1	69.672	_YDTDGSK(ac)WIK_	-0.783	17149000	13061000	11756000	1.0385	0.92765
P49916	898	K	DNA ligase 3	DNLI3	1	86.944	_DGNMQTAK(ac)PSAMK_	0.49943	7084200	3886100	4735200	0.98827	0.9265
Q96G03	91	K	Phosphoglucomutase-2	PGM2	1	99.283	_YLEK(ac)QFSDLK_	1.03	26113000	17474000	18246000	1.0494	0.92635
P20700	271	K	Lamin-B1	LMNB1	1	68.481	_EELEQTYHAK(ac)LENAR_	-0.36344	6702100	5067000	6843000	0.98135	0.92532
Q9Y6N5	135	K	Sulfide:quinone oxidoreductase, mitochondrial	SQRD	1	72.898	_NCIHTDDDEK(ac)ISYR_	-0.051855	2397000	1695600	1224400	0.95408	0.92521
P05388	92	K	60S acidic ribosomal protein P0-like	RLA0L	1	80.738	_GNVGFVFTK(ac)EDLTEIR_	-0.28005	6117100	2734800	4924500	0.89432	0.92488
P84090	84	K	Enhancer of rudimentary homolog	ERH	1	82.663	_ADTQTYQPYNK(ac)DWIK_	-0.89673	4688300	2522900	2500700	0.8859	0.92436
O95989	74	K	Diphosphoinositol polyphosphate phosphohydrolase 1	NUDT3	1	106.14	_EVCEEAGVK(ac)GTLGR_	-1.4744	4333400	2834800	3444200	1.2177	0.92133
P63279	65	K	SUMO-conjugating enzyme UBC9	UBC9	1	85.837	_MLFK(ac)DDYPSSPPK_	0.94005	8915300	6195200	5675800	0.85169	0.92066
P61353	27	K	60S ribosomal protein L27	RL27	1	99.838	_AVIVK(ac)NIDDGTSDRPYSHALVAGIDR_	0.32189	69734000	54614000	71025000	0.84088	0.91859
Q9P2X3	229	K	Protein IMPACT	IMPCT	1	55.588	_IYCEDK(ac)QTFLQDCEDDGETAAGGR_	0.88127	6519500	2584300	2329200	0.94568	0.91802
P23528	19	K	Cofilin-2	COF2	1	116.73	_VFNDMK(ac)VR_	0.28655	81552000	59434000	56390000	0.92172	0.9149
P36873	141	K	Serine/threonine-protein phosphatase PP1-beta catalytic subunit	PP1B	1	166.34	_IYGFYDECK(ac)R_	0.53076	21906000	19768000	72017000	4.6377	0.91119
P20618	228	K	Proteasome subunit beta type-1	PSB1	1	63.694	_ICIVTK(ac)EGIR_	0.066378	23101000	21915000	18765000	0.78378	0.90966
P62328	32	K	Thymosin beta-4	TYB4	1	137.62	_NPLPSK(ac)ETIEQEK_	0.17386	85585000	72116000	14287000	0.24197	0.90656
Q15819	72	K	Ubiquitin-conjugating enzyme E2 variant 2	UB2V2	1	47.916	_VECGPK(ac)YPEAPPSVR_	1.0128	10231000	3683300	3446700	0.64789	0.90591
P04179	130	K	Superoxide dismutase [Mn], mitochondrial	SODM	1	77.662	_DFGSFDK(ac)FK_	-0.38728	29156000	26179000	12895000	0.59585	0.90419
P13796	263	K	Plastin-2	PLSL	1	95.954	_EGESLEDLMK(ac)LSPEELLLR_	-0.64065	18347000	13739000	13232000	0.8757	0.90036
Q96I99	139	K	Succinyl-CoA ligase [GDP-forming] subunit beta, mitochondrial	SUCB2	1	71.545	_VNK(ac)VMVAEALDISR_	-1.8336	4531400	3729500	3779800	0.95756	0.8985
Q07020	164	K	60S ribosomal protein L18	RL18	1	95.264	_APGTPHSHTK(ac)PYVR_	-0.21014	12988000	7753200	4047000	0.53529	0.89787
Q07955	179	K	Serine/arginine-rich splicing factor 1	SRSF1	1	95.608	_KLDNTK(ac)FR_	-0.042493	5194300	4062400	3315100	0.9373	0.89761
Q16881	245	K	Thioredoxin reductase 1, cytoplasmic	TRXR1	1	63.091	_VEETVK(ac)HDWDR_	-0.23918	11055000	7321800	5930200	0.83121	0.89687
P27708	778	K	CAD protein	PYR1	1	115.57	_SFEEAFQK(ac)ALR_	0.30792	7765800	6580900	6156900	0.95461	0.89659
P08621	162	K	U1 small nuclear ribonucleoprotein 70 kDa	RU17	1	89.189	_DMHSAYK(ac)HADGK_	0.61156	1618900	1042500	1162700	1.0028	0.89601
P84098	21	K	60S ribosomal protein L19	RL19	1	123.55	_K(ac)VWLDPNETNEIANANSR_	-0.89042	23989000	13412000	10801000	0.88267	0.8937
P26641	132	K	Elongation factor 1-gamma	EF1G	1	88.021	_QATENAK(ac)EEVR_	0.71098	2270500	1729700	1132800	0.67953	0.89366
Q9Y490	1544	K	Talin-1	TLN1	1	162.94	_TIK(ac)ALDGAFTEENR_	-0.13109	22475000	11886000	8510600	0.84834	0.89338
Q14966	1391	K	Zinc finger protein 638	ZN638	1	82.244	_TSILAVSDVSSSK(ac)PSIK_	0.9803	9154800	5050400	6464900	1.1422	0.89246
Q9BV40	47	K	Vesicle-associated membrane protein 8	VAMP8	1	159.22	_NK(ac)TEDLEATSEHFK_	0.5512	100860000	86251000	111710000	1.1971	0.89131
Q15233	198	K	Non-POU domain-containing octamer-binding protein	NONO	1	101.35	_GIVEFSGK(ac)PAAR_	0.44425	15597000	12995000	8937700	0.7741	0.88912
Q53GS9	434	K	U4/U6.U5 tri-snRNP-associated protein 2	SNUT2	1	91.069	_TYK(ac)ENFLK_	-0.60032	19823000	13727000	14384000	0.95881	0.88516
Q00839	352	K	Heterogeneous nuclear ribonucleoprotein U	HNRPU	1	182.03	_HLYTK(ac)DIDIHEVR_	-0.81121	89703000	64939000	64203000	0.98625	0.88257
P38919	198	K	Eukaryotic initiation factor 4A-III	IF4A3	1	132.32	_GFK(ac)EQIYDVYR_	0.0054712	13622000	9914500	12958000	1.3947	0.88214
Q9HB71	14	K	Calcyclin-binding protein	CYBP	1	101.89	_DLEEVK(ac)VLLEK_	-0.26905	15899000	11625000	11899000	0.82784	0.88174
P09429	157	K	High mobility group protein B2	HMGB2	1	104.42	_YEK(ac)DIAAYR_	0.39777	17733000	13568000	11761000	0.8518	0.88147
Q9HA77	407	K	Probable cysteine--tRNA ligase, mitochondrial	SYCM	1	117.08	_AVK(ac)AALADDFDTPR_	-0.72653	15510000	11864000	6123500	0.44588	0.88051
P62937	125	K	Peptidyl-prolyl cis-trans isomerase A	PPIA	1	101.55	_TEWLDGK(ac)HVVFGK_	-0.22546	473780000	258080000	340370000	0.98596	0.88029
Q15029	409	K	116 kDa U5 small nuclear ribonucleoprotein component	U5S1	1	60.91	_EELK(ac)LNIR_	-0.053535	4554900	3030000	3608200	0.86008	0.88013
P26038	139	K	Moesin	MOES	1	43.297	_YGDFNK(ac)EVHK_	-0.46138	2904100	2332300	2568100	1.232	0.88004
P18583	2055	K	Protein SON	SON	1	95.57	_LTDLDK(ac)AQLLEIAK_	-0.26265	22341000	14100000	27709000	1.4859	0.87939
P49736	863	K	DNA replication licensing factor MCM2	MCM2	1	100.45	_FGAQQDTIEVPEK(ac)DLVDK_	0.36822	7150900	5377200	3976500	0.85542	0.8787
Q9NNW7	506	K	Thioredoxin reductase 2, mitochondrial	TRXR2	1	122.75	_TVGIHPTCSEEVVK(ac)LR_	-0.08532	7979100	6917600	11302000	1.4256	0.8783
Q86UX7	69	K	Fermitin family homolog 3	URP2	1	63.727	_QDWSDHAIWWEQK(ac)R_	0.18236	5295300	3136100	3709700	0.75773	0.87735
P63244	271	K	Guanine nucleotide-binding protein subunit beta-2-like 1	GBLP	1	106.93	_IIVDELK(ac)QEVISTSSK_	0.47637	10269000	5890200	7488700	0.91833	0.87338
Q9P289	40	K	Serine/threonine-protein kinase 24	STK24	1	81.789	_GSFGEVFK(ac)GIDNR_	1.0482	6430200	3189600	4604000	0.51702	0.87283
O43715	42	K	TP53-regulated inhibitor of apoptosis 1	TRIA1	1	65.956	_GDSSGDPCTDLFK(ac)R_	0.078935	4295600	3478600	3391800	0.89238	0.87074
P13796	444	K	Plastin-3	PLST	1	82.452	_VNK(ac)PPYPK_	-0.12685	38059000	32037000	44820000	0.77785	0.87053
Q9NYF8	891	K	Bcl-2-associated transcription factor 1	BCLF1	1	132.39	_WTHDK(ac)YQGDGIVEDEEETMENNEEK_	-0.64943	9857900	7764700	6034200	0.80122	0.86636
Q08J23	257	K	tRNA (cytosine(34)-C(5))-methyltransferase	NSUN2	1	100.02	_K(ac)EILFYDR_	-0.68764	5126200	3262000	4375700	0.81401	0.86577
Q10567	318	K	AP-1 complex subunit beta-1	AP1B1	1	68.676	_RPEILK(ac)HEMK_	0.28086	4584700	2725100	3082700	1.0684	0.86541
P46783	31	K	Putative 40S ribosomal protein S10-like	RS10L	1	102.52	_DVHMPK(ac)HPELADK_	0.26365	24970000	20188000	15403000	1.0093	0.86359
P21796	224	K	Voltage-dependent anion-selective channel protein 1	VDAC1	1	135.09	_FGIAAK(ac)YQIDPDACFSAK_	0.37089	32879000	22680000	36319000	1.0349	0.86172
O95433	39	K	Activator of 90 kDa heat shock protein ATPase homolog 1	AHSA1	1	124.39	_DASNWSTDK(ac)LK_	0.41411	7212000	4262700	5269800	1.067	0.86157
P49821	375	K	NADH dehydrogenase [ubiquinone] flavoprotein 1, mitochondrial	NDUV1	1	94.203	_LIEFYK(ac)HESCGQCTPCR_	1.8336	9943000	9329300	7430300	0.84648	0.86121
Q12972	40	K	Nuclear inhibitor of protein phosphatase 1	PP1R8	1	78.903	_LIEK(ac)LIIDEK_	0.075573	11872000	8340700	8650400	0.8632	0.86046
Q9UPN3	6080	K	Microtubule-actin cross-linking factor 1, isoforms 1/2/3/5	MACF1	1	84.249	_ILGADLIFACGETEK(ac)PEVR_	0.55068	3699500	1472500	885570	0.43632	0.86004
O75400	401	K	Pre-mRNA-processing factor 40 homolog A	PR40A	1	76.17	_QAFK(ac)ELLK_	0.23574	12321000	7554300	7934500	0.81806	0.85935
P06733	256	K	Alpha-enolase	ENOA	1	90.263	_SGK(ac)YDLDFK_	0.30615	107000000	62645000	60743000	0.77195	0.8591
O00148	190	K	ATP-dependent RNA helicase DDX39A	DX39A	1	116.51	_NVK(ac)HFVLDECDK_	0.32923	11296000	6191400	6269000	0.81053	0.85899
P11387	271	K	DNA topoisomerase 1	TOP1	1	98.942	_MLDHEYTTK(ac)EIFR_	-0.38184	11456000	9083900	8765400	0.96941	0.85889
P62917	177	K	60S ribosomal protein L8	RL8	1	69.598	_IDK(ac)PILK_	0.34933	27092000	22063000	16682000	0.88301	0.85886
Q08945	84	K	FACT complex subunit SSRP1	SSRP1	1	94.122	_ESEFEK(ac)LSDFFK_	-0.96802	9795800	6553900	4898100	0.83592	0.85846
Q9Y5A9	408	K	YTH domain family protein 2	YTHD2	1	102.42	_DFDWNLK(ac)HGR_	0.26585	7745300	5883900	5535100	0.97554	0.85627
Q00325	209	K	Phosphate carrier protein, mitochondrial	MPCP	1	82.75	_MYK(ac)EEGLK_	0.071358	65294000	44409000	23613000	0.5599	0.8557
Q12788	607	K	Transducin beta-like protein 3	TBL3	1	89.468	_TLDAHEDK(ac)VWGLHCSR_	-0.018681	7173700	4966000	4855000	0.88861	0.8556
O76021	100	K	Ribosomal L1 domain-containing protein 1	RL1D1	1	127.37	_SDSEDICLFTK(ac)DEPNSTPEK_	0.42218	19174000	9711200	9427500	0.92361	0.85477
Q01082	1913	K	Spectrin beta chain, non-erythrocytic 1	SPTB2	1	69.275	_LVDTGDK(ac)FR_	-0.16637	10873000	7299300	6205100	0.75397	0.8539
P36776	420	K	Lon protease homolog, mitochondrial	LONM	1	107.12	_DDKDAIEEK(ac)FR_	-0.99303	10860000	4701800	1726200	0.4662	0.85374
P49773	7	K	Histidine triad nucleotide-binding protein 1	HINT1	1	87.184	_(ac)ADEIAK(ac)AQVAR_	0.32926	9547500	5642100	4294600	0.52126	0.85021
Q00839	516	K	Heterogeneous nuclear ribonucleoprotein U	HNRPU	1	196.37	_TTWVTK(ac)HAAENPGK_	0.34672	63761000	40545000	54325000	1.2401	0.84959
P00367	480	K	Glutamate dehydrogenase 1, mitochondrial	DHE3	1	58.712	_FGK(ac)HGGTIPIVPTAEFQDR_	0.48232	39590000	30147000	25351000	0.65207	0.84947
P23528	121	K	Destrin	DEST	1	102.05	_MIYASSK(ac)DAIK_	0.10658	71667000	44172000	43209000	0.8594	0.84915
P07737	105	K	Profilin-1	PROF1	1	62.658	_STGGAPTFNVTVTK(ac)TDK_	0.062224	3921500	4176600	4207500	0.96261	0.84688
Q9UBQ7	233	K	Glyoxylate reductase/hydroxypyruvate reductase	GRHPR	1	62.717	_DFFQK(ac)MK_	0.99593	18615000	12552000	11053000	0.72014	0.84601
Q9UJS0	379	K	Calcium-binding mitochondrial carrier protein Aralar1	CMC1	1	76.679	_NSFDCFK(ac)K_	0.1144	5545700	4991400	5218900	1.088	0.84507
P27348	80	K	14-3-3 protein theta	1433T	1	72.928	_LQLIK(ac)DYR_	0.52337	4057700	2453900	2665100	0.61922	0.84488
P00558	6	K	Phosphoglycerate kinase 1	PGK1	1	127.83	_(ac)SLSNK(ac)LTLDK_	0.44666	31292000	18803000	21368000	0.89688	0.84349
P23528	132	K	Cofilin-1	COF1	1	59.372	_LTGIK(ac)HELQANCYEEVK_	0.31376	6052100	4548300	6862200	1.7143	0.84271
P62244	84	K	40S ribosomal protein S15a	RS15A	1	85.813	_FDVQLK(ac)DLEK_	0.38906	23385000	15137000	18069000	1.0166	0.84203
P59998	84	K	Actin-related protein 2/3 complex subunit 4	ARPC4	1	64.121	_QADEIEK(ac)ILCHK_	0.13322	23070000	16698000	15683000	1.0155	0.84055
P26641	294	K	Elongation factor 1-gamma	EF1G	1	139.43	_STFVLDEFK(ac)R_	-0.19229	31880000	20896000	23932000	0.96527	0.84013
Q9Y5A9	416	K	YTH domain family protein 3	YTHD3	1	97.69	_VFIIK(ac)SYSEDDIHR_	0.47486	8116100	4988900	3997400	0.7915	0.84005
Q96FW1	188	K	Ubiquitin thioesterase OTUB1	OTUB1	1	98.676	_ESK(ac)FFEHFIEGGR_	0.53692	15314000	11632000	11535000	0.85038	0.84004
P53999	68	K	Activated RNA polymerase II transcriptional coactivator p15	TCP4	1	133.89	_DDNMFQIGK(ac)MR_	-0.99688	27112000	16554000	17001000	0.87834	0.83955
P04632	179	K	Calpain small subunit 1	CPNS1	1	91.62	_WQAIYK(ac)QFDTDR_	-0.37757	37338000	21911000	17850000	0.66721	0.83902
P62277	34	K	40S ribosomal protein S13	RS13	1	139.78	_LTSDDVK(ac)EQIYK_	0.84875	77348000	47355000	54146000	1.0261	0.83884
Q14692	1152	K	Ribosome biogenesis protein BMS1 homolog	BMS1	1	47.187	_DSLYK(ac)PILR_	-1.7981	6606800	4780300	6070100	0.94727	0.83438
P07900	567	K	Putative heat shock protein HSP 90-alpha A5	HS905	1	68.016	_TK(ac)FENLCK_	-0.7341	17267000	12314000	11110000	0.82612	0.83426
P62249	109	K	40S ribosomal protein S16	RS16	1	114.72	_EIK(ac)DILIQYDR_	-0.094824	7672300	5937700	7229700	0.8597	0.83287
Q9P2J5	814	K	Leucine--tRNA ligase, cytoplasmic	SYLC	1	65.179	_TDQNYEK(ac)MMFK_	-1.0854	5845200	4716900	5304000	1.0154	0.83279
P15170	469	K	Eukaryotic peptide chain release factor GTP-binding subunit ERF3B	ERF3B	1	103.01	_TAGTICLETFK(ac)DFPQMGR_	-0.16259	31163000	19357000	31015000	0.85579	0.83179
Q13098	248	K	COP9 signalosome complex subunit 1	CSN1	1	63.766	_DSQTQAILTK(ac)LK_	0.53357	6602000	4354400	4421300	0.89566	0.83113
P25705	123	K	ATP synthase subunit alpha, mitochondrial	ATPA	1	67.877	_GMSLNLEPDNVGVVVFGNDK(ac)LIK_	0.31286	18778000	10610000	7431500	0.45579	0.82897
Q9Y4L1	75	K	Hypoxia up-regulated protein 1	HYOU1	1	102.87	_TPVIVTLK(ac)ENER_	-0.22245	4379800	3043000	6202800	0.75151	0.82882
Q8WVY7	306	K	Ubiquitin-like domain-containing CTD phosphatase 1	UBCP1	1	87.647	_LDDFLDLNHK(ac)YWER_	0.56272	8473700	4665500	4347000	0.87769	0.82863
Q96MM3	231	K	Transcriptional repressor protein YY1	TYY1	1	71.451	_AFVESSK(ac)LK_	0.67683	17884000	11642000	11540000	0.87682	0.82808
P78527	3840	K	DNA-dependent protein kinase catalytic subunit	PRKDC	1	115.34	_APPCEYK(ac)DWLTK_	-0.58528	263970000	152920000	154630000	0.86555	0.82719
P62937	155	K	Peptidyl-prolyl cis-trans isomerase A	PPIA	1	42.629	_K(ac)ITIADCGQLE_	0.11745	10297000	6908400	7250700	0.91517	0.82618
Q9BYC9	26	K	39S ribosomal protein L20, mitochondrial	RM20	1	68.657	_IQEVLK(ac)HAR_	0.96945	1624000	1041700	852460	0.78488	0.82522
Q99766	99	K	ATP synthase subunit s, mitochondrial	ATP5S	1	62.104	_DYNHLPTGPLDK(ac)YK_	-0.2795	5074600	3126400	3150500	0.86445	0.82466
Q86VP6	99	K	Cullin-associated NEDD8-dissociated protein 1	CAND1	1	99.93	_EYQVETIVDTLCTNMLSDK(ac)EQLR_	-0.06243	15358000	11764000	10731000	0.77185	0.8246
O00299	131	K	Chloride intracellular channel protein 1	CLIC1	1	146.2	_NSNPALNDNLEK(ac)GLLK_	0.92836	39676000	29209000	27626000	0.96889	0.82437
Q99848	61	K	Probable rRNA-processing protein EBP2	EBP2	1	76.679	_QCLAEFK(ac)R_	0.95787	18715000	13813000	12210000	0.84077	0.82394
P82650	258	K	28S ribosomal protein S22, mitochondrial	RT22	1	91.906	_GK(ac)YDLLR_	-0.58692	21471000	14333000	10296000	0.64385	0.82282
Q9NVJ2	141	K	ADP-ribosylation factor-like protein 8B	ARL8B	1	93.909	_DLPNALDEK(ac)QLIEK_	1.3816	15105000	10241000	9360400	0.75565	0.82142
Q04637	1513	K	Eukaryotic translation initiation factor 4 gamma 1	IF4G1	1	48.115	_LLQK(ac)YLCDEQK_	1.4125	2832100	1984600	1941800	0.86051	0.82138
P50990	20	K	T-complex protein 1 subunit theta	TCPQ	1	71.08	_EGAK(ac)HFSGLEEAVYR_	1.8246	7230500	5881000	3628800	0.47373	0.82123
P61160	86	K	Actin-related protein 2	ARP2	1	85.563	_NWDDMK(ac)HLWDYTFGPEK_	0.38694	12967000	9804600	10950000	0.93886	0.82006
P04075	230	K	Fructose-bisphosphate aldolase A	ALDOA	1	149.99	_ALSDHHIYLEGTLLK(ac)PNMVTPGHACTQK_	0.26674	337480000	190150000	170410000	0.80279	0.81964
P00558	146	K	Phosphoglycerate kinase 1	PGK1	1	94.465	_AEPAK(ac)IEAFR_	-0.49104	121750000	71611000	70821000	0.80516	0.81824
P10599	8	K	Thioredoxin	THIO	1	164.97	_QIESK(ac)TAFQEALDAAGDK_	0.84744	118610000	70851000	69870000	0.89309	0.81802
P04406	139	K	Glyceraldehyde-3-phosphate dehydrogenase	G3P	1	137.62	_VIISAPSADAPMFVMGVNHEK(ac)YDNSLK_	0.059527	43758000	28555000	34246000	0.8343	0.81631
Q01105	172	K	Protein SET	SET	1	54.205	_STEIK(ac)WK_	-0.16583	7855100	5661400	5659800	0.88343	0.8161
Q5HYK3	174	K	2-methoxy-6-polyprenyl-1,4-benzoquinol methylase, mitochondrial	COQ5	1	70.54	_VVVCDINK(ac)EMLK_	0.14209	22595000	17255000	15140000	0.85459	0.81596
Q7Z6Z7	701	K	E3 ubiquitin-protein ligase HUWE1	HUWE1	1	156.83	_YICQK(ac)PSIQK_	-0.27554	31675000	21295000	22648000	0.93052	0.81527
P48735	180	K	Isocitrate dehydrogenase [NADP], mitochondrial	IDHP	1	102.72	_HAHGDQYK(ac)ATDFVADR_	0.15622	59348000	41058000	26594000	0.55613	0.81511
Q13867	259	K	Bleomycin hydrolase	BLMH	1	130.65	_EHVK(ac)PLFNMEDK_	-0.12111	20713000	14672000	13558000	0.85191	0.81386
Q14152	68	K	Eukaryotic translation initiation factor 3 subunit A	EIF3A	1	112.42	_SHLAK(ac)EGLYQYK_	0.15497	15315000	13415000	11116000	1.0095	0.81371
Q9BXJ9	307	K	N-alpha-acetyltransferase 15, NatA auxiliary subunit	NAA15	1	56.432	_FK(ac)ECLDK_	-0.88283	13129000	8455600	9102100	0.85604	0.81163
P38117	248	K	Electron transfer flavoprotein subunit beta	ETFB	1	61.11	_VETTEDLVAK(ac)LK_	0.0028018	8507800	3368000	4675700	0.9225	0.81072
P62826	60	K	GTP-binding nuclear protein Ran	RAN	1	158.35	_GPIK(ac)FNVWDTAGQEK_	1.3565	50273000	37179000	31787000	0.74769	0.81072
P49327	1752	K	Fatty acid synthase	FAS	1	103.41	_GVDLVLNSLAEEK(ac)LQASVR_	0.55732	27089000	20338000	30930000	0.82789	0.8099
Q92797	742	K	Symplekin	SYMPK	1	82.426	_MYEK(ac)EQLR_	-1.1363	6420300	5169900	5915100	0.78043	0.80936
Q9UMS4	380	K	Pre-mRNA-processing factor 19	PRP19	1	75.692	_IWDLK(ac)ER_	-0.62826	16185000	11136000	10154000	0.95731	0.80903
Q06587	62	K	E3 ubiquitin-protein ligase RING2	RING2	1	56.205	_NTMTTK(ac)ECLHR_	-2.3965	1688300	960420	851280	0.80297	0.80897
Q6A1A2	277	K	3-phosphoinositide-dependent protein kinase 1	PDPK1	1	51.726	_LEYDFPEK(ac)FFPK_	0.43452	9077900	6530600	5097000	0.72101	0.80742
P63000	166	K	Ras-related C3 botulinum toxin substrate 2	RAC2	1	63.091	_GLK(ac)TVFDEAIR_	-0.5444	2961100	3131100	3318600	0.96974	0.80739
Q7RTV0	3	K	PHD finger-like domain-containing protein 5A	PHF5A	1	156.14	_(ac)AK(ac)HHPDLIFCR_	-0.15688	485710000	309020000	258150000	0.73108	0.80652
Q92820	247	K	Gamma-glutamyl hydrolase	GGH	1	97.502	_YPVYGVQWHPEK(ac)APYEWK_	0.27974	19842000	12695000	9860400	0.66532	0.8063
P17987	541	K	T-complex protein 1 subunit alpha	TCPA	1	212.47	_DDK(ac)HGSYEDAVHSGALND_	0.60953	60903000	39194000	33803000	0.71389	0.80618
P12270	433	K	Nucleoprotein TPR	TPR	1	66.056	_EVEAK(ac)APILK_	0.46019	18020000	10721000	10532000	0.82301	0.80578
P12956	570	K	X-ray repair cross-complementing protein 6	XRCC6	1	78.903	_THISK(ac)GTLGK_	-0.26853	4113600	2609100	2640200	0.95141	0.80461
Q9Y4W6	543	K	AFG3-like protein 2	AFG32	1	98.882	_HLSDSINQK(ac)HFEQAIER_	0.73919	22241000	14128000	11584000	0.62117	0.80207
P12956	565	K	X-ray repair cross-complementing protein 6	XRCC6	1	82.651	_VEYSEEELK(ac)THISK_	0.61893	14282000	9904500	10424000	1.0571	0.79916
P62249	98	K	40S ribosomal protein S16	RS16	1	77.746	_ALVAYYQK(ac)YVDEASK_	2.2803	9367200	4095200	3920300	0.59226	0.79787
P48735	127	K	Isocitrate dehydrogenase [NADP], mitochondrial	IDHP	1	65.252	_VEEFK(ac)LK_	-0.10779	71268000	39517000	38954000	0.77908	0.79767
P61086	14	K	Ubiquitin-conjugating enzyme E2 K	UBE2K	1	86.794	_EFK(ac)EVLK_	-0.10872	71268000	39517000	38954000	0.77908	0.79767
Q99798	573	K	Aconitate hydratase, mitochondrial	ACON	1	64.244	_LQLLEPFDK(ac)WDGK_	0.085075	8414500	5631200	4671900	0.64579	0.79752
P36873	260	K	Serine/threonine-protein phosphatase PP1-beta catalytic subunit	PP1B	1	125.97	_AHQVVEDGYEFFAK(ac)R_	0.25622	3848600	2199300	2904300	1.1778	0.79378
Q8WZA0	13	K	Protein LZIC	LZIC	1	70.089	_LK(ac)QNLEEQLDR_	1.1838	3641500	2860300	1630700	0.60037	0.79218
P00558	199	K	Phosphoglycerate kinase 1	PGK1	1	97.073	_ELNYFAK(ac)ALESPER_	-0.55272	8853700	7829300	5234000	0.67098	0.78965
Q7L0Y3	268	K	Mitochondrial ribonuclease P protein 1	MRRP1	1	67.952	_WDK(ac)LLLTSTEK_	0.86122	11664000	6883700	4012000	0.45101	0.78739
Q9Y3F4	104	K	Serine-threonine kinase receptor-associated protein	STRAP	1	122.47	_HIVK(ac)TVDFTQDSNYLLTGGQDK_	-1.9575	10981000	5838100	9924800	2.0542	0.78725
Q8NC51	294	K	Plasminogen activator inhibitor 1 RNA-binding protein	PAIRB	1	71.879	_EMTLDEWK(ac)AIQNK_	-0.35146	13201000	7439800	12075000	0.96474	0.78696
P52888	538	K	Thimet oligopeptidase	THOP1	1	91.752	_ELLEK(ac)LIESR_	-1.4768	10088000	8455600	10050000	0.84539	0.78616
P32969	121	K	60S ribosomal protein L9	RL9	1	112.8	_NFLGEK(ac)YIR_	-0.96979	32514000	17720000	20224000	0.86815	0.78482
P21796	61	K	Voltage-dependent anion-selective channel protein 1	VDAC1	1	99.283	_VTGSLETK(ac)YR_	0.68646	7089900	4817600	5033200	0.79635	0.78392
Q14978	251	K	Nucleolar and coiled-body phosphoprotein 1	NOLC1	0.999998	77.049	_KQVVAK(ac)APVK_	0.57595	4406600	3020800	1538100	0.15911	0.78032
Q14839	964	K	Chromodomain-helicase-DNA-binding protein 4	CHD4	1	50.786	_ADVFK(ac)NMPSK_	0.14471	3832400	2024600	1620300	0.60248	0.77953
Q9Y5B9	156	K	FACT complex subunit SPT16	SP16H	1	131.66	_SWNDCLNK(ac)EGFDK_	0.08952	44240000	40442000	38200000	0.89434	0.77819
O15145	147	K	Actin-related protein 2/3 complex subunit 3	ARPC3	0.999998	60.489	_LCEK(ac)VFDPQNDKPSK_	0.072725	9490300	6590100	7665500	0.29689	0.77812
Q13838	53	K	Spliceosome RNA helicase DDX39B	DX39B	1	112.13	_DFLLK(ac)PELLR_	-1.339	59412000	35047000	32635000	0.75523	0.77707
Q9H0A0	823	K	N-acetyltransferase 10	NAT10	1	178.67	_EELEALFLPYDLK(ac)R_	1.2211	10313000	9014400	9029800	0.71876	0.77698
P60174	193	K	Triosephosphate isomerase	TPIS	1	82.85	_VIADNVK(ac)DWSK_	0.44671	56920000	53816000	56432000	0.804	0.77541
Q9UBT2	164	K	SUMO-activating enzyme subunit 2	SAE2	1	190.41	_GVTECYECHPK(ac)PTQR_	-0.10796	73326000	44890000	46679000	0.86956	0.77518
O75874	224	K	Isocitrate dehydrogenase [NADP] cytoplasmic	IDHC	1	59.227	_FK(ac)DIFQEIYDK_	-0.45387	5129100	3641500	2611300	0.53742	0.77272
O43677	38	K	NADH dehydrogenase [ubiquinone] 1 subunit C1, mitochondrial	NDUC1	1	61.11	_EPPNAK(ac)PDWLK_	0.70089	5566700	3523700	4286600	0.82291	0.77017
P63000	128	K	Ras-related C3 botulinum toxin substrate 2	RAC2	0.999997	66.486	_DDKDTIEK(ac)LK_	1.554	2725800	1928600	1736100	0.64633	0.76934
P00558	97	K	Phosphoglycerate kinase 1	PGK1	1	139.58	_DVLFLK(ac)DCVGPEVEK_	0.49285	115160000	72152000	60462000	0.68519	0.76912
Q99567	531	K	Nuclear pore complex protein Nup88	NUP88	1	51.643	_VLAETPDSFEK(ac)HIR_	0.49828	4990700	4999500	4760800	0.59139	0.76912
P14927	45	K	Cytochrome b-c1 complex subunit 7	QCR7	1	121.99	_DDTIYEDEDVK(ac)EAIR_	-0.56375	10486000	5043700	3312200	0.56308	0.76855
P49189	298	K	4-trimethylaminobutyraldehyde dehydrogenase	AL9A1	1	71.153	_VFVQK(ac)EILDK_	0.89624	15929000	9440300	7252400	0.68088	0.76721
Q9NP81	110	K	Serine--tRNA ligase, mitochondrial	SYSM	1	90.707	_SLEEEK(ac)AAVTEAVR_	1.21	4068000	2581000	1622400	0.45869	0.76698
P59998	166	K	Actin-related protein 2/3 complex subunit 4	ARPC4	1	78.264	_IVAEEFLK(ac)NF_	-2.9402	11706000	9319900	8408500	0.83725	0.76666
P07900	191	K	Putative heat shock protein HSP 90-beta-3	H90B3	1	135.55	_VILHLK(ac)EDQTEYLEER_	-0.070043	41570000	24542000	35736000	1.0619	0.76626
Q9NUJ1	129	K	Mycophenolic acid acyl-glucuronide esterase, mitochondrial	ABHDA	1	75.3	_FDYSGVGSSDGNSEESTLGK(ac)WR_	-0.6527	5748400	3358500	4693900	0.59236	0.76582
O75390	366	K	Citrate synthase, mitochondrial	CISY	1	162.41	_EFALK(ac)HLPNDPMFK_	0.90101	32156000	15469000	13865000	0.77832	0.76571
Q9NYK5	159	K	39S ribosomal protein L39, mitochondrial	RM39	1	54.343	_AFK(ac)DEYMVNLVR_	-0.43363	4854000	2024500	1238500	0.16184	0.76547
P42704	295	K	Leucine-rich PPR motif-containing protein, mitochondrial	LPPRC	1	119.39	_VEK(ac)SELHLMDR_	0.034148	15867000	9181500	8163100	0.64172	0.76536
P49736	534	K	DNA replication licensing factor MCM2	MCM2	1	64.692	_SQFLK(ac)YIEK_	0.53136	19380000	15077000	15867000	1.0234	0.76406
P04075	147	K	Fructose-bisphosphate aldolase C	ALDOC	1	199.8	_KDGADFAK(ac)WR_	0.10467	1449600000	798090000	677540000	0.65157	0.76405
Q969H8	156	K	UPF0556 protein C19orf10	CS010	1	83.182	_PGAFK(ac)AELSK_	-0.43865	4075900	2637800	4771500	1.9447	0.7635
Q9BZQ8	517	K	Protein Niban	NIBAN	1	98.407	_ALASTCK(ac)PELQK_	-1.2442	5141700	3346700	4073000	0.85974	0.76194
P55786	863	K	Puromycin-sensitive aminopeptidase	PSA	1	55.437	_LSVEGFAVDK(ac)MAGEVK_	0.73172	11374000	5366700	8991200	1.666	0.76046
Q92619	385	K	Minor histocompatibility protein HA-1	HMHA1	1	68.383	_EIK(ac)EAWHR_	1.2113	2062600	1852000	1627200	0.65554	0.76021
P25205	283	K	DNA replication licensing factor MCM3	MCM3	1	62.055	_DAQPSFSAEDIAK(ac)IK_	0.021256	5021500	4170600	4406600	1.0789	0.75953
P06576	133	K	ATP synthase subunit beta, mitochondrial	ATPB	1	54.225	_VLDSGAPIK(ac)IPVGPETLGR_	0.59025	3468700	2551300	1960900	0.62982	0.75942
P23246	319	K	Splicing factor, proline- and glutamine-rich	SFPQ	1	42.947	_LFAK(ac)YGEPGEVFINK_	0.68474	8150100	2324300	3057200	0.92704	0.75942
P55209	194	K	Nucleosome assembly protein 1-like 1	NP1L1	1	143.93	_NVDLLSDMVQEHDEPILK(ac)HLK_	0.039434	298620000	165170000	158390000	0.74578	0.75845
Q9Y606	342	K	tRNA pseudouridine synthase A, mitochondrial	TRUA	1	82.645	_VHFEK(ac)YNQR_	0.09642	2055700	1198800	1289300	0.87208	0.75782
Q13838	334	K	Spliceosome RNA helicase DDX39B	DX39B	1	131.22	_YQQFK(ac)DFQR_	1.0332	14331000	10057000	9356900	0.90512	0.75526
Q14566	599	K	DNA replication licensing factor MCM6	MCM6	1	166.6	_ESEDFIVEQYK(ac)HLR_	-0.28714	14359000	9668700	10382000	0.95096	0.75353
P11940	512	K	Polyadenylate-binding protein 1	PABP1	1	58.172	_TVPQYK(ac)YAAGVR_	0.68071	7624600	3321700	2523400	0.6289	0.75243
Q9NWT1	70	K	p21-activated protein kinase-interacting protein 1	PK1IP	1	91.961	_DETIHIYDMK(ac)K_	0.19248	6548100	2499900	2068100	0.78431	0.75049
P06748	32	K	Nucleophosmin	NPM	1	198.84	_DYHFK(ac)VDNDENEHQLSLR_	-1.061	138610000	86609000	72048000	0.7415	0.74993
P78347	353	K	General transcription factor II-I	GTF2I	1	104.22	_EFNFEK(ac)WNAR_	-1.4224	32419000	22989000	4460700	0.13173	0.74824
P40939	605	K	Trifunctional enzyme subunit alpha, mitochondrial	ECHA	1	112.42	_HVAEDLGK(ac)VFGER_	-1.1577	26828000	15910000	12763000	0.54955	0.74643
P00558	353	K	Phosphoglycerate kinase 1	PGK1	1	59.038	_GTK(ac)ALMDEVVK_	0.58094	8617700	6114300	6417600	0.97046	0.7435
P07954	504	K	Fumarate hydratase, mitochondrial	FUMH	0.999689	168.54	_ETAIELGYLTAEQFDEWVKPK(ac)DMLGPK_	0.19404	28085000	17442000	9691800	0.13055	0.7433
P37108	55	K	Signal recognition particle 14 kDa protein	SRP14	1	106.6	_GTVEGFEPADNK(ac)CLLR_	0.088624	18356000	11333000	10240000	0.7587	0.74242
P13693	19	K	Translationally-controlled tumor protein	TCTP	1	110.35	_DLISHDEMFSDIYK(ac)IR_	0.23299	16904000	10896000	7508300	0.70117	0.73926
O15305	34	K	Phosphomannomutase 2	PMM2	1	76.282	_EMDDFLQK(ac)LR_	0.32148	6691400	3747900	4375500	0.74254	0.7387
P61923	29	K	Coatomer subunit zeta-1	COPZ1	1	101.61	_LFAK(ac)YYDDTYPSVK_	0.24797	9587200	6613600	7795900	0.83334	0.7377
P30048	91	K	Thioredoxin-dependent peroxide reductase, mitochondrial	PRDX3	1	93.096	_DLSLDDFK(ac)GK_	0.1923	163850000	69759000	49119000	0.45043	0.73701
P12956	468	K	X-ray repair cross-complementing protein 6	XRCC6	1	94.407	_AIVEK(ac)LR_	0.74726	19778000	12472000	10407000	0.64629	0.73647
P06748	267	K	Nucleophosmin	NPM	1	60.598	_VEAK(ac)FINYVK_	-2.3366	11210000	7244300	9518200	0.93821	0.73551
P41091	90	K	Eukaryotic translation initiation factor 2 subunit 3	IF2G	1	85.493	_IYK(ac)LDDPSCPRPECYR_	-0.72289	10633000	6027000	7131000	0.83635	0.73414
Q9GZT3	54	K	SRA stem-loop-interacting RNA-binding protein, mitochondrial	SLIRP	1	62.287	_CILPFDK(ac)ETGFHR_	-0.45273	6346700	2786800	2589000	0.51506	0.73409
Q03164	373	K	Histone-lysine N-methyltransferase 2A	KMT2A	1	95.094	_TDATIAK(ac)QLLQR_	-0.24833	8625400	2720400	3440300	0.65046	0.73348
P62753	211	K	40S ribosomal protein S6	RS6	1	94.487	_NKEEAAEYAK(ac)LLAK_	0.22534	3334100	980360	1868300	0.26743	0.7331
Q13423	100	K	NAD(P) transhydrogenase, mitochondrial	NNTM	1	76.744	_QGFNVVVESGAGEASK(ac)FSDDHYR_	-0.6253	17549000	12539000	10874000	0.65515	0.73265
P23526	322	K	Adenosylhomocysteinase	SAHH	1	93.325	_VNIK(ac)PQVDR_	0.25206	18392000	11743000	10575000	0.7209	0.73264
Q13098	438	K	COP9 signalosome complex subunit 1	CSN1	1	44.511	_STTFEK(ac)SLLMGK_	-1.9779	4920900	2885000	4737700	1.3283	0.73162
Q16576	101	K	Histone-binding protein RBBP7	RBBP7	1	46.15	_VHIPNDDAQFDASHCDSDK(ac)GEFGGFGSVTGK_	0.34025	20289000	10185000	11036000	0.79472	0.73105
P55786	736	K	Puromycin-sensitive aminopeptidase	PSA	1	63.682	_DHVEGK(ac)QILSADLR_	0.11421	3929500	3400500	3218600	0.78183	0.73104
Q92499	516	K	ATP-dependent RNA helicase DDX1	DDX1	1	116.04	_TK(ac)IDCDNLEQYFIQQGGGPDK_	0.26298	11503000	4265900	4466900	0.89009	0.73064
Q99497	62	K	Protein DJ-1	PARK7	1	102.65	_DVVICPDASLEDAK(ac)K_	-0.5485	29777000	15654000	19217000	0.92197	0.73048
Q99729	86	K	Heterogeneous nuclear ribonucleoprotein A/B	ROAA	1	74.376	_DLK(ac)DYFTK_	-0.23066	15860000	9399100	9838500	0.88476	0.73023
P27635	208	K	60S ribosomal protein L10	RL10	1	104.45	_GPLDK(ac)WR_	0.25918	41491000	23122000	17470000	0.56114	0.7302
P06733	228	K	Alpha-enolase	ENOA	1	98.902	_EGLELLK(ac)TAIGK_	0.1707	123700000	70714000	68877000	0.8082	0.72946
Q96FW1	71	K	Ubiquitin thioesterase OTUB1	OTUB1	1	116.51	_EYAEDDNIYQQK(ac)IK_	0.94553	5576300	4235700	3456700	0.69002	0.72835
P19338	410	K	Nucleolin	NUCL	1	82.449	_VTQDELK(ac)EVFEDAAEIR_	0.99383	7090200	2536000	1696700	0.41918	0.72678
P40227	251	K	T-complex protein 1 subunit zeta	TCPZ	1	124.25	_TEVNSGFFYK(ac)SAEER_	0.0036147	37436000	19997000	20321000	0.63596	0.72493
Q8TC12	112	K	Retinol dehydrogenase 11	RDH11	1	80.245	_AFAK(ac)GFLAEEK_	0.027502	4766100	2706500	2980500	0.84336	0.72393
P48047	60	K	ATP synthase subunit O, mitochondrial	ATPO	1	152.07	_LEQVEK(ac)ELLR_	-0.12553	293990000	160850000	104280000	0.45176	0.72377
Q9Y2W1	697	K	Thyroid hormone receptor-associated protein 3	TR150	1	71.176	_HGLAHDEMK(ac)SPR_	-0.097724	1871700	1464200	1422100	0.86512	0.72296
P07195	58	K	L-lactate dehydrogenase B chain	LDHB	1	171.71	_SLADELALVDVLEDK(ac)LK_	-0.13702	385810000	221730000	216770000	0.8146	0.72283
P13804	203	K	Electron transfer flavoprotein subunit alpha, mitochondrial	ETFA	1	59.339	_ASSTSPVEISEWLDQK(ac)LTK_	1.9437	9408800	4765100	5111100	0.70596	0.72135
P00558	361	K	Phosphoglycerate kinase 1	PGK1	1	103.2	_ALMDEVVK(ac)ATSR_	-0.072473	24796000	15409000	14165000	0.72495	0.72115
P00558	291	K	Phosphoglycerate kinase 1	PGK1	1	89.468	_ITLPVDFVTADK(ac)FDENAK_	-0.6156	19566000	7643900	5884200	0.57018	0.72104
Q15287	218	K	RNA-binding protein with serine-rich domain 1	RNPS1	1	133.86	_GYAYVEFENPDEAEK(ac)ALK_	-0.3155	156140000	84672000	98915000	0.92144	0.72103
Q8NEZ4	2809	K	Histone-lysine N-methyltransferase 2C	KMT2C	1	98.943	_TLVLSDK(ac)HSPQK(ac)K_	-0.25515	35750000	40273000	49689000	1.5462	0.72056
P42704	750	K	Leucine-rich PPR motif-containing protein, mitochondrial	LPPRC	1	144.73	_LDSSAVLDTGK(ac)YVGLVR_	1.0804	20085000	9853000	6108100	0.35042	0.7196
P06733	262	K	Alpha-enolase	ENOA	1	65.219	_YDLDFK(ac)SPDDPSR_	1.2334	38732000	20627000	27346000	0.82302	0.71884
P22626	168	K	Heterogeneous nuclear ribonucleoproteins A2/B1	ROA2	1	141.31	_GFGFVTFDDHDPVDK(ac)IVLQK_	-0.080073	256900000	171410000	130010000	0.65197	0.71858
O95696	877	K	Bromodomain-containing protein 1	BRD1	1	88.35	_GK(ac)PALVR_	-0.033894	247240000	134000000	168740000	0.85621	0.71809
O43252	243	K	Bifunctional 3'-phosphoadenosine 5'-phosphosulfate synthase 1	PAPS1	1	60.157	_ELYVPENK(ac)LHLAK_	-0.32082	8458700	6631700	5382600	0.71531	0.71796
P17987	532	K	T-complex protein 1 subunit alpha	TCPA	1	138.35	_IDDLIK(ac)LHPESK_	0.15387	171320000	91450000	74054000	0.58528	0.71724
Q15072	126	K	Zinc finger protein 561	ZN561	1	42.976	_THTGEK(ac)PFVCK_	0.41116	2393600	1622300	2584500	1.0937	0.71638
Q7L5N1	108	K	COP9 signalosome complex subunit 6	CSN6	1	103.69	_EYYYTK(ac)EEQFK_	0.050534	4904400	3305000	4014200	0.94994	0.7163
Q14145	131	K	Kelch-like ECH-associated protein 1	KEAP1	1	82.367	_EQGMEVVSIEGIHPK(ac)VMER_	-0.31855	22261000	11262000	14183000	0.8753	0.7146
Q12888	984	K	Tumor suppressor p53-binding protein 1	TP53B	1	100.43	_GDSGAAPDVDDK(ac)LCLR_	-0.91547	12913000	7471900	8514600	0.76542	0.71274
O75592	1883	K	Probable E3 ubiquitin-protein ligase MYCBP2	MYCB2	1	58.981	_ASK(ac)DLLHR_	0.31561	864140	649280	566960	0.82972	0.71228
Q00839	343	K	Heterogeneous nuclear ribonucleoprotein U	HNRPU	1	100.02	_VTEK(ac)IPVR_	-0.74965	91935000	56500000	68222000	0.92207	0.71223
Q15046	175	K	Lysine--tRNA ligase	SYK	1	69.03	_SEEEFIHINNK(ac)LR_	-0.32505	24933000	12838000	12461000	0.6124	0.70916
P78347	450	K	General transcription factor II-I	GTF2I	1	118.24	_EDLQLDK(ac)PASGVK_	1.3987	35971000	21228000	15277000	0.62519	0.70701
P27707	121	K	Deoxycytidine kinase	DCK	1	117.09	_DAEK(ac)PVLFFER_	-0.17213	17030000	9688100	8326700	0.76507	0.70686
Q92556	573	K	Engulfment and cell motility protein 1	ELMO1	1	71.692	_QDK(ac)FWYCR_	-1.1905	3860300	2387800	2251000	0.86849	0.70311
P07900	314	K	Heat shock protein HSP 90-alpha	HS90A	1	166.29	_NPDDITNEEYGEFYK(ac)SLTNDWEDHLAVK_	-0.037105	58503000	20591000	14225000	0.71197	0.70243
P09874	148	K	Poly [ADP-ribose] polymerase 1	PARP1	1	95.57	_MVDPEK(ac)PQLGMIDR_	-0.49636	22612000	7367800	15893000	0.87447	0.70184
P52701	1030	K	DNA mismatch repair protein Msh6	MSH6	1	89.08	_DVSLK(ac)DCMR_	-1.1731	17134000	9963800	10573000	0.75784	0.70151
P26583	30	K	High mobility group protein B2	HMGB2	1	127.83	_K(ac)HPDSSVNFAEFSK_	0.40703	128860000	63358000	75722000	0.7879	0.70102
P56182	54	K	Ribosomal RNA processing protein 1 homolog A	RRP1	1	55.815	_AAGGFTHDELLK(ac)VWK_	0.25281	9986100	3978300	5575500	0.60328	0.70003
Q14141	191	K	Septin-6	SEPT6	1	74.698	_ADAISK(ac)SELTK_	1.0517	17451000	11657000	15116000	0.93671	0.6997
O43264	96	K	Centromere/kinetochore protein zw10 homolog	ZW10	1	81.51	_DLHVSTGEFTDLK(ac)QQLER_	-0.24183	6968900	2175500	3290900	0.61857	0.69927
P62805	32	K	Histone H4	H4	1	172.11	_DNIQGITK(ac)PAIR_	0.53542	875600000	437960000	201430000	0.31275	0.69722
P55072	696	K	Transitional endoplasmic reticulum ATPase	TERA	1	78.178	_ACK(ac)LAIR_	-0.096139	10162000	6943400	5669900	0.7903	0.69652
P61956	45	K	Small ubiquitin-related modifier 3	SUMO3	1	95.358	_LMK(ac)AYCER_	0.30123	14296000	6557900	6916200	0.59533	0.69594
Q9Y697	157	K	Cysteine desulfurase, mitochondrial	NFS1	1	91.317	_HLITTQTEHK(ac)CVLDSCR_	0.36144	5014900	3438600	1890700	0.55806	0.69593
P62158	95	K	Calmodulin	CALM	1	110.12	_VFDK(ac)DGNGYISAAELR_	-0.34615	12735000	7258300	16940000	1.8003	0.69476
Q99873	223	K	Protein arginine N-methyltransferase 1	ANM1	1	58.246	_DVAIK(ac)EPLVDVVDPK_	0.20085	9061900	5509200	6248100	0.91503	0.69467
Q9BQG0	935	K	Myb-binding protein 1A	MBB1A	1	87.088	_VLK(ac)GNTAEGCVHETQEK_	-0.50529	3490000	2116700	2660400	0.91003	0.69287
P48643	502	K	T-complex protein 1 subunit epsilon	TCPE	1	175.16	_GTNDMK(ac)QQHVIETLIGK_	0.68834	101210000	70947000	69817000	0.92552	0.69258
P09874	409	K	Poly [ADP-ribose] polymerase 1	PARP1	1	98.337	_NKDEVK(ac)AMIEK_	0.63123	3022000	1255500	1465600	0.19503	0.69159
Q12874	97	K	Splicing factor 3A subunit 3	SF3A3	1	85.054	_K(ac)HPNEICVPMSVEFEELLK_	-0.48037	29582000	16428000	18524000	0.78612	0.69134
Q99460	720	K	26S proteasome non-ATPase regulatory subunit 1	PSMD1	1	118.08	_VINDK(ac)HDDVMAK_	0.02678	20987000	13158000	12976000	0.797	0.6897
P39748	24	K	Flap endonuclease 1	FEN1	1	71.066	_ENDIK(ac)SYFGR_	0.54251	10986000	6621300	5492100	0.67576	0.68498
O75347	51	K	Tubulin-specific chaperone A	TBCA	1	48.568	_AEDGENYDIK(ac)K_	0.56983	4540000	2460000	738530	0.29312	0.6831
P12236	163	K	ADP/ATP translocase 3	ADT3	1	62.088	_GLGDCLVK(ac)ITK_	0.13091	11380000	5545900	5527900	0.78464	0.67986
O95260	202	K	Arginyl-tRNA--protein transferase 1	ATE1	1	91.549	_GADLSK(ac)PPCR_	-0.27222	6237200	6030900	9429600	0.95686	0.67925
P49589	503	K	Cysteine--tRNA ligase, cytoplasmic	SYCC	1	78.191	_TAIHK(ac)ALCDNVDTR_	-0.76202	7008700	3618500	3561900	0.65933	0.67719
Q9Y2L1	462	K	Exosome complex exonuclease RRP44	RRP44	1	98.182	_MPWSITEK(ac)DMK_	-1.205	16332000	5663400	4142200	0.44071	0.67618
Q9ULD4	546	K	Bromodomain and PHD finger-containing protein 3	BRPF3	1	112.11	_TSAVK(ac)EELK_	0.67428	39734000	36403000	35412000	1.1933	0.67616
Q3MHD2	168	K	Protein LSM12 homolog	LSM12	1	81.784	_IVEK(ac)HFR_	-0.10581	1173900	747000	693320	0.71678	0.6757
Q9Y4L1	894	K	Hypoxia up-regulated protein 1	HYOU1	1	63.091	_DIEAK(ac)M(ox)MALDR_	-0.69584	6646400	4043500	3448600	0.66678	0.67561
P61981	162	K	14-3-3 protein gamma	1433G	1	92.563	_AYSEAHEISK(ac)EHMQPTHPIR_	1.2996	62563000	27391000	34547000	0.74251	0.67554
P61513	44	K	Putative 60S ribosomal protein L37a-like	RL37L	1	84.896	_YTCSFCGK(ac)TK_	0.78959	9551000	7026500	4680300	0.59519	0.67394
P61160	322	K	Actin-related protein 2	ARP2	1	75.652	_ELK(ac)QLYLER_	1.182	13435000	7247600	13540000	1.66	0.6735
O60506	256	K	Heterogeneous nuclear ribonucleoprotein Q	HNRPQ	1	105.65	_TK(ac)EQILEEFSK_	0.30677	18154000	8615800	11446000	0.69224	0.67343
P11182	435	K	Lipoamide acyltransferase component of branched-chain alpha-keto acid dehydrogenase complex, mitochondrial	ODB2	1	79.16	_FNQK(ac)GEVYK_	0.18805	6733200	3704000	2470600	0.50138	0.67216
Q13442	137	K	28 kDa heat- and acid-stable phosphoprotein	HAP28	1	87.184	_TEQAK(ac)ADLAR_	-0.38152	4416600	2445700	2424500	0.82282	0.67204
P42704	1326	K	Leucine-rich PPR motif-containing protein, mitochondrial	LPPRC	1	100.43	_EEAYNSLMK(ac)SYVSEK_	0.39831	6197500	2852700	2756500	0.59344	0.66985
Q13423	403	K	NAD(P) transhydrogenase, mitochondrial	NNTM	1	56.514	_AISPDK(ac)DNFYFDVK_	-1.6389	6845500	3719500	3164000	0.68595	0.66974
Q9NVI7	616	K	ATPase family AAA domain-containing protein 3A	ATD3A	1	40.724	_VQDAVQQHQQK(ac)MCWLK_	-1.6602	6960400	3514700	3758200	0.72305	0.66917
P00367	457	K	Glutamate dehydrogenase 2, mitochondrial	DHE4	1	101.33	_LTFK(ac)YER_	1.1342	65552000	33909000	27795000	0.60401	0.66837
P40926	314	K	Malate dehydrogenase, mitochondrial	MDHM	1	124.84	_VSSFEEK(ac)M(ox)ISDAIPELK_	-0.51102	575590000	274400000	178830000	0.47792	0.66564
P45880	74	K	Voltage-dependent anion-selective channel protein 2	VDAC2	1	153.39	_YK(ac)WCEYGLTFTEK_	0.528	425350000	236490000	216390000	0.7661	0.66467
P30153	163	K	Serine/threonine-protein phosphatase 2A 65 kDa regulatory subunit A alpha isoform	2AAA	1	83.081	_VSSAVK(ac)AELR_	-0.05281	11860000	6885700	6998800	0.70983	0.66386
P07900	489	K	Heat shock protein HSP 90-alpha	HS90A	1	222.45	_ENQK(ac)HIYYITGETK_	-0.54275	59069000	42453000	34674000	0.64593	0.66348
P58546	4	K	Myotrophin	MTPN	1	110.08	_(ac)CDK(ac)EFMWALK_	0.15528	128790000	70078000	75555000	0.75583	0.66296
Q8WYP5	2024	K	Protein ELYS	ELYS	1	78.814	_SENVDVGK(ac)PALGK_	-0.0051217	17423000	10913000	11728000	0.85392	0.66291
O15144	65	K	Actin-related protein 2/3 complex subunit 2	ARPC2	1	99.069	_FYK(ac)ELQAHGADELLK_	-2.2408	7884700	4769200	6062300	0.84773	0.66191
P04406	254	K	Glyceraldehyde-3-phosphate dehydrogenase	G3P	0.999178	88.021	_LEKPAK(ac)YDDIK_	-0.69515	13713000	7463300	7427000	0.68742	0.65969
P31948	246	K	Stress-induced-phosphoprotein 1	STIP1	1	59.116	_DFDTALK(ac)HYDK_	1.5416	15343000	9389400	6692300	0.58547	0.65914
P52565	141	K	Rho GDP-dissociation inhibitor 1	GDIR1	1	105.19	_IDK(ac)TDYMVGSYGPR_	-2.134	10093000	5856100	6704100	0.8307	0.65771
Q9Y224	108	K	UPF0568 protein C14orf166	CN166	1	70.41	_DLVPDNSK(ac)TADNATK_	-1.8064	2487000	1458200	764850	0.48011	0.65643
P39023	115	K	60S ribosomal protein L3	RL3	1	143.25	_TVFAEHISDECK(ac)R_	-0.60459	30525000	15511000	18002000	0.7935	0.65562
P40939	326	K	Trifunctional enzyme subunit alpha, mitochondrial	ECHA	1	145.2	_TGIEQGSDAGYLCESQK(ac)FGELVMTK_	-0.49128	63282000	32542000	22560000	0.55835	0.65386
Q8NE86	332	K	Calcium uniporter protein, mitochondrial	MCU	1	71.806	_DAIAQAEMDLK(ac)R_	-0.088271	8222400	4361800	3128500	0.44067	0.65151
P08621	27	K	U1 small nuclear ribonucleoprotein 70 kDa	RU17	1	49.535	_DPIPYLPPLEK(ac)LPHEK_	0.045127	12679000	7546600	6067800	0.68727	0.64808
Q13950	238	K	Runt-related transcription factor 2	RUNX2	1	101.53	_LDDSK(ac)PSLFSDR_	-1.8215	4373200	1949000	372250	0.12267	0.64642
P10809	249	K	60 kDa heat shock protein, mitochondrial	CH60	1	87.519	_CEFQDAYVLLSEK(ac)K_	-2.6765	5526700	1987800	2911100	0.67497	0.64448
O43674	146	K	NADH dehydrogenase [ubiquinone] 1 beta subcomplex subunit 5, mitochondrial	NDUB5	1	55.975	_TMAVLQIEAEK(ac)AELR_	-0.099296	2317400	1044300	1472800	1.0223	0.64185
Q92499	239	K	ATP-dependent RNA helicase DDX1	DDX1	1	122.33	_NAELK(ac)FNFGEEEFK_	0.22898	17106000	7778800	5183700	0.5828	0.64114
Q15067	504	K	Peroxisomal acyl-coenzyme A oxidase 1	ACOX1	1	80.688	_NLQK(ac)EVIHR_	1.5601	2646500	798400	787430	0.33329	0.64095
Q9Y5B9	596	K	FACT complex subunit SPT16	SP16H	1	126.26	_NEGNIFPNPEATFVK(ac)EITYR_	-0.27918	9356300	4177600	4350300	0.49556	0.64019
P04040	468	K	Catalase	CATA	1	53.554	_LCENIAGHLK(ac)DAQIFIQK_	-0.66031	8178500	5826200	4932600	0.86372	0.63968
Q5VTE0	408	K	Elongation factor 1-alpha 1	EF1A1	1	185.7	_SGDAAIVDMVPGK(ac)PMCVESFSDYPPLGR_	0.69283	440080000	83606000	88458000	0.66162	0.63918
O43390	366	K	Heterogeneous nuclear ribonucleoprotein R	HNRPR	1	75.229	_SFSEFGK(ac)LER_	-0.29048	23875000	11626000	11160000	0.64228	0.63901
P13804	69	K	Electron transfer flavoprotein subunit alpha, mitochondrial	ETFA	1	122.45	_VAQDLCK(ac)VAGIAK_	0.81703	56316000	28135000	22543000	0.4791	0.63898
Q12931	109	K	Heat shock protein 75 kDa, mitochondrial	TRAP1	1	143.24	_SLYSEK(ac)EVFIR_	0.17487	15419000	8384100	9005600	0.44795	0.63895
P04406	263	K	Glyceraldehyde-3-phosphate dehydrogenase	G3P	1	77.062	_VVK(ac)QASEGPLK_	0.17567	6303000	3894100	4259000	0.8563	0.63866
O75439	278	K	Mitochondrial-processing peptidase subunit beta	MPPB	1	90.385	_GEIPALPPCK(ac)FTGSEIR_	0.31028	9732700	2916100	2120000	0.50464	0.63682
P23368	94	K	NADP-dependent malic enzyme, mitochondrial	MAON	1	130.04	_NEK(ac)LFYR_	0.34914	111310000	51433000	38641000	0.46104	0.63628
Q16543	121	K	Hsp90 co-chaperone Cdc37	CDC37	1	78.95	_SMPWNVDTLSK(ac)DGFSK_	-0.56652	10324000	5029700	2750800	0.3084	0.63546
Q93077	96	K	Histone H2A type 1-B/E	H2A1B	1	139.86	_NDEELNK(ac)LLGR_	-0.305	13490000	9916800	3479100	0.37815	0.63243
Q01469	72	K	Fatty acid-binding protein, epidermal	FABP5	1	146.13	_TTQFSCTLGEK(ac)FEETTADGR_	-0.29784	13134000	4496400	5337800	0.62529	0.63124
O75947	63	K	ATP synthase subunit d, mitochondrial	ATP5H	1	64.52	_ANVAK(ac)AGLVDDFEK_	-0.51929	5092500	2736400	2008900	0.56705	0.62521
Q9NY12	134	K	H/ACA ribonucleoprotein complex subunit 1	GAR1	1	69.03	_LSENMK(ac)ASSFK_	2.2279	9208000	5012400	7562500	1.4717	0.62326
P40939	406	K	Trifunctional enzyme subunit alpha, mitochondrial	ECHA	1	145.31	_GQQQVFK(ac)GLNDK_	-0.84408	19731000	11177000	6160900	0.41553	0.6226
Q8TEQ6	1363	K	Gem-associated protein 5	GEMI5	1	83.823	_ELFSEK(ac)HASLQNSQR_	0.22638	4652300	2634500	3833100	0.7427	0.62206
P38646	567	K	Stress-70 protein, mitochondrial	GRP75	1	139.76	_NAEK(ac)YAEEDRR_	-1.2074	3913300	1886000	1299600	0.46861	0.62178
P62937	31	K	Peptidyl-prolyl cis-trans isomerase A	PPIA	1	150.27	_VPK(ac)TAENFR_	0.026308	132500000	107040000	96980000	0.84769	0.62108
P18859	41	K	ATP synthase-coupling factor 6, mitochondrial	ATP5J	1	90.412	_ELDPIQK(ac)LFVDK_	2.0433	58042000	26876000	18093000	0.41873	0.62004
P05455	37	K	Lupus La protein	LA	1	78.77	_FLK(ac)EQIK_	1.0398	11417000	5725200	5530100	0.63151	0.61996
Q13951	11	K	Core-binding factor subunit beta	PEBB	1	93.561	_SK(ac)FENEEFFR_	-0.29257	7432100	5118900	5062800	0.62231	0.6177
P49368	381	K	T-complex protein 1 subunit gamma	TCPG	1	97.297	_GASK(ac)EILSEVER_	0.77274	9829900	5788100	3312900	0.41851	0.61744
O95251	155	K	Histone acetyltransferase KAT7	KAT7	1	77.995	_TPTGNAPSSESDIDISSPNVSHDESIAK(ac)DMSLK_	0.20294	26370000	16266000	16621000	0.75001	0.61735
O14979	302	K	Heterogeneous nuclear ribonucleoprotein D-like	HNRDL	1	52.495	_YHQIGSGK(ac)CEIK_	0.56697	4653100	1229600	1277100	0.66704	0.616
Q9NWS8	249	K	Required for meiotic nuclear division protein 1 homolog	RMND1	1	59.931	_HVMK(ac)VLEK_	0.13883	1501500	1087900	661640	0.4433	0.6155
Q14739	601	K	Lamin-B receptor	LBR	1	147.74	_YGVAWEK(ac)YCQR_	-0.38126	56189000	26893000	33611000	0.81351	0.61457
Q96G03	27	K	Phosphoglucomutase-2	PGM2	1	50.088	_WDK(ac)NSLTLEAVK_	0.77722	7087400	3314000	6426000	1.4718	0.6126
P41250	426	K	Glycine--tRNA ligase	SYG	1	105.52	_VGISPDK(ac)LR_	0.21543	27192000	11719000	12066000	0.54562	0.61125
P36969	58	K	Phospholipid hydroperoxide glutathione peroxidase, mitochondrial	GPX4	1	53.377	_DIDGHMVNLDK(ac)YR_	-1.1287	3893700	2058000	2851600	0.86238	0.61102
P30566	284	K	Adenylosuccinate lyase	PUR8	1	115.57	_EMEEPFEK(ac)QQIGSSAMPYK_	0.1462	11488000	6070500	3039200	0.42668	0.61038
P07195	233	K	L-lactate dehydrogenase B chain	LDHB	1	161.19	_EVHK(ac)MVVESAYEVIK_	0.35636	21858000	16372000	18218000	0.70314	0.61006
O60506	363	K	Heterogeneous nuclear ribonucleoprotein Q	HNRPQ	1	62.166	_AFSQFGK(ac)LER_	0.56007	39088000	16825000	13816000	0.63234	0.60924
P36957	267	K	Dihydrolipoyllysine-residue succinyltransferase component of 2-oxoglutarate dehydrogenase complex, mitochondrial	ODO2	1	74.464	_HK(ac)EAFLK_	0.24712	17424000	10040000	8168100	0.5609	0.60805
P61221	431	K	ATP-binding cassette sub-family E member 1	ABCE1	1	60.019	_QLLHEK(ac)IR_	-0.44855	2268600	1446200	1244000	0.69938	0.60717
Q14566	643	K	DNA replication licensing factor MCM6	MCM6	1	83.204	_MHCCDEVQPK(ac)HVK_	0.036706	26858000	13781000	14730000	0.7168	0.60672
P07900	632	K	Heat shock protein HSP 90-alpha	HS90A	1	186.75	_K(ac)HLEINPDHSIIETLR_	0.06252	109500000	51727000	44593000	0.55428	0.60611
P43487	134	K	Ran-specific GTPase-activating protein	RANG	1	96.708	_AWVWNTHADFADECPK(ac)PELLAIR_	1.5837	21999000	7731700	8235900	0.63041	0.60608
P29692	10	K	Elongation factor 1-delta	EF1D	1	127.94	_(ac)ATNFLAHEK(ac)IWFDK_	-0.48747	37760000	20096000	22885000	0.69084	0.60511
Q9P289	130	K	Serine/threonine-protein kinase 24	STK24	1	79.875	_EILK(ac)GLDYLHSEK_	1.361	3612200	1053500	1185300	0.84074	0.60477
Q6P3X3	752	K	Tetratricopeptide repeat protein 27	TTC27	1	57.525	_CDTQSNCWEK(ac)DITSFK_	0.39731	5083000	3452600	4307800	0.88203	0.60256
P60842	146	K	Eukaryotic initiation factor 4A-I	IF4A1	1	85.737	_AEVQK(ac)LQMEAPHIIVGTPGR_	0.65709	14158000	11257000	7393200	0.73413	0.60231
P48047	158	K	ATP synthase subunit O, mitochondrial	ATPO	1	83.317	_GEVPCTVTSASPLEEATLSELK(ac)TVLK_	0.093452	52402000	24144000	30072000	0.77236	0.5992
P11142	524	K	Heat shock cognate 71 kDa protein	HSP7C	0.910867	71.031	_MVQEAEK(ac)YKAEDEK_	1.2554	4040200	2099300	1980700	0.56817	0.59789
O14787	817	K	Transportin-1	TNPO1	1	99.283	_DNEEK(ac)DSAFR_	0.48755	6618900	2654600	2457700	0.47202	0.59771
P06748	54	K	Nucleophosmin	NPM	1	83.879	_TVSLGAGAK(ac)DELHIVEAEAMNYEGSPIK_	0.49712	26979000	9341200	8899600	0.6492	0.59709
P40926	324	K	Malate dehydrogenase, mitochondrial	MDHM	1	91.076	_M(ox)ISDAIPELK(ac)ASIK_	0.33189	415620000	198810000	135020000	0.40919	0.59693
P11142	601	K	Heat shock cognate 71 kDa protein	HSP7C	1	79.875	_ELEK(ac)VCNPIITK_	3.8443	35487000	18283000	16160000	0.57934	0.59578
Q5T9A4	495	K	ATPase family AAA domain-containing protein 3B	ATD3B	1	141.55	_LHFDNCVLK(ac)PATEGK_	-0.060572	4779700	1963100	1527100	0.58691	0.59555
P62847	37	K	40S ribosomal protein S24	RS24	1	128.86	_ATVPK(ac)TEIR_	0.013328	157380000	83302000	102150000	0.76983	0.59507
P61221	210	K	ATP-binding cassette sub-family E member 1	ABCE1	1	80.316	_TQAIVCQQLDLTHLK(ac)ER_	1.4971	22067000	6284600	8124300	0.53742	0.59457
P23381	114	K	Tryptophan--tRNA ligase, cytoplasmic	SYWC	1	106.68	_IDK(ac)ELINR_	2.2318	24598000	12450000	10537000	0.54324	0.59438
P51148	18	K	Ras-related protein Rab-5C	RAB5C	1	185.57	_PNGPAAGNK(ac)ICQFK_	1.4979	13202000	5731500	7076800	0.68368	0.59116
Q02790	354	K	Peptidyl-prolyl cis-trans isomerase FKBP4	FKBP4	1	51.03	_ALELDSNNEK(ac)GLFR_	3.22	1468800	447110	1286600	1.5964	0.59015
P08133	418	K	Annexin A6	ANXA6	1	176.04	_DLMTDLK(ac)SEISGDLAR_	-0.91953	37744000	15323000	14362000	0.4065	0.5899
P62826	37	K	GTP-binding nuclear protein Ran	RAN	1	101.38	_HLTGEFEK(ac)K_	0.00029928	5598700	3071400	3578200	0.8129	0.58379
P12956	31	K	X-ray repair cross-complementing protein 6	XRCC6	1	180.9	_TEGDEEAEEEQEENLEASGDYK(ac)YSGR_	0.61939	4083800	1485900	1456800	0.63522	0.58307
P40926	78	K	Malate dehydrogenase, mitochondrial	MDHM	1	115.87	_AAVK(ac)GYLGPEQLPDCLK_	0.30491	71963000	33713000	22865000	0.45734	0.58272
Q8NC51	329	K	Plasminogen activator inhibitor 1 RNA-binding protein	PAIRB	1	77.871	_SK(ac)SEEAHAEDSVMDHHFR_	-0.040731	5345200	2549000	1631400	0.37778	0.58206
Q16543	101	K	Hsp90 co-chaperone Cdc37	CDC37	1	77.062	_SWEQK(ac)LEEMR_	0.70889	7806600	4131800	1964300	0.47223	0.58154
O75947	95	K	ATP synthase subunit d, mitochondrial	ATP5H	1	135.14	_YTAQVDAEEK(ac)EDVK_	0.34012	18993000	10381000	7041500	0.46833	0.58145
P07195	329	K	L-lactate dehydrogenase B chain	LDHB	1	65.219	_SADTLWDIQK(ac)DLK_	0.50952	17517000	5935400	7038600	0.68327	0.57957
P31040	498	K	Succinate dehydrogenase [ubiquinone] flavoprotein subunit, mitochondrial	DHSA	1	112.44	_VPPIKPNAGEESVMNLDK(ac)LR_	0.65872	26261000	10047000	10767000	0.53545	0.57945
P07954	66	K	Fumarate hydratase, mitochondrial	FUMH	1	128.22	_VPNDK(ac)YYGAQTVR_	0.47335	16463000	6171500	6677400	0.47776	0.57907
P60842	238	K	Eukaryotic initiation factor 4A-I	IF4A1	1	169.37	_K(ac)EELTLEGIR_	-0.99727	21055000	12735000	12573000	0.67589	0.57593
Q14202	439	K	Zinc finger MYM-type protein 3	ZMYM3	1	62.338	_LCSDSCFSK(ac)FR_	-0.49776	3060700	1459300	1509500	0.55933	0.57469
Q9BVP2	237	K	Guanine nucleotide-binding protein-like 3	GNL3	1	105.65	_SEVCFGK(ac)EGLWK_	0.13004	21559000	11095000	7724900	0.61224	0.57427
P23368	156	K	NAD-dependent malic enzyme, mitochondrial	MAOM	1	185.41	_SIVDNWPENHVK(ac)AVVVTDGER_	1.653	831360000	212930000	136000000	0.34578	0.57368
P61201	253	K	COP9 signalosome complex subunit 2	CSN2	1	52.172	_EGEFEK(ac)AHTDFFEAFK_	-0.77741	10930000	5144300	5040600	0.65008	0.57332
O95433	212	K	Activator of 90 kDa heat shock protein ATPase homolog 1	AHSA1	1	116.06	_ITLK(ac)ETFLTSPEELYR_	0.83646	19331000	7218100	8374800	0.5516	0.57311
P25705	498	K	ATP synthase subunit alpha, mitochondrial	ATPA	1	91.549	_GYLDK(ac)LEPSK_	0.14695	58972000	30666000	24598000	0.46537	0.57169
Q9NRW3	175	K	DNA dC->dU-editing enzyme APOBEC-3C	ABC3C	1	67.032	_GLK(ac)TNFR_	-1.7312	4539600	1677400	2040700	0.9937	0.57137
P25705	539	K	ATP synthase subunit alpha, mitochondrial	ATPA	1	117.52	_ISEQSDAK(ac)LK_	0.017626	57726000	26226000	20611000	0.45101	0.57008
P82921	40	K	28S ribosomal protein S21, mitochondrial	RT21	1	54.898	_ILTMDGLIEDIK(ac)HR_	-0.44489	4690400	3506200	2113800	0.47222	0.56927
Q9NVI7	543	K	ATPase family AAA domain-containing protein 3A	ATD3A	1	90.05	_YVLK(ac)PATEGK_	0.29607	92952000	44036000	31495000	0.47064	0.56905
P07900	576	K	Heat shock protein HSP 90-alpha	HS90A	1	100.57	_IMK(ac)DILEK_	-0.15577	126890000	68591000	64211000	0.57198	0.56643
P19338	577	K	Nucleolin	NUCL	1	178	_TLFVK(ac)GLSEDTTEETLK_	0.34512	70235000	34800000	33813000	0.71229	0.56244
P61247	182	K	40S ribosomal protein S3a	RS3A	1	122.64	_EVQTNDLK(ac)EVVNK_	0.77721	35962000	21021000	23580000	0.9019	0.55996
O75947	85	K	ATP synthase subunit d, mitochondrial	ATP5H	1	135.98	_VPVPEDK(ac)YTAQVDAEEKEDVK_	-0.67049	12257000	6990300	6517200	0.59992	0.5592
P50213	214	K	Isocitrate dehydrogenase [NAD] subunit alpha, mitochondrial	IDH3A	1	48.948	_MSDGLFLQK(ac)CR_	-0.10047	2978000	1372700	1184800	0.33858	0.55811
P00367	84	K	Glutamate dehydrogenase 1, mitochondrial	DHE3	1	123.76	_GASIVEDK(ac)LVEDLR_	-0.066828	96586000	43073000	31271000	0.4082	0.55663
P52701	169	K	DNA mismatch repair protein Msh6	MSH6	1	52.071	_GGHFYSAK(ac)PEILR_	-0.68176	20556000	7110000	8114400	0.49805	0.55596
O75947	72	K	ATP synthase subunit d, mitochondrial	ATP5H	1	72.2	_AGLVDDFEK(ac)K_	0.82712	52513000	24993000	16077000	0.46627	0.55563
Q13418	426	K	Integrin-linked protein kinase	ILK	1	98.407	_LMK(ac)ICMNEDPAK_	-0.35342	38632000	18441000	22853000	0.72076	0.55442
P52209	317	K	6-phosphogluconate dehydrogenase, decarboxylating	6PGD	1	114.89	_K(ac)SFLEDIR_	1.0642	6671300	2890700	2382700	0.40962	0.55231
Q9NQC1	32	K	Protein Jade-2	JADE2	1	88.561	_CSK(ac)LPSSTK(ac)SGWPR_	-0.94359	12869000	6439000	6757600	0.55671	0.55212
Q9NQC1	38	K	Protein Jade-2	JADE2	1	88.561	_CSK(ac)LPSSTK(ac)SGWPR_	-0.94359	12869000	6439000	6757600	0.55671	0.55212
P50990	318	K	T-complex protein 1 subunit theta	TCPQ	1	96.948	_LNSK(ac)WDLR_	0.1158	112700000	51151000	47341000	0.55719	0.55175
Q12788	711	K	Transducin beta-like protein 3	TBL3	1	78.149	_DQK(ac)EALLR_	-0.63115	9937400	6425800	6985300	0.54832	0.55164
Q15185	33	K	Prostaglandin E synthase 3	TEBP	1	91.313	_DVNVNFEK(ac)SK_	0.46411	74361000	37016000	41223000	0.63661	0.55036
P40926	74	K	Malate dehydrogenase, mitochondrial	MDHM	1	198.55	_LTLYDIAHTPGVAADLSHIETK(ac)AAVK_	-0.73423	221820000	93927000	64149000	0.35295	0.54881
P29590	380	K	Protein PML	PML	1	53.237	_TDGFDEFK(ac)VR_	0.19658	4350200	2913600	3218200	0.77864	0.54861
Q86UX7	419	K	Fermitin family homolog 3	URP2	1	90.422	_GCEVVPDVNVSGQK(ac)FCIK_	1.0261	81127000	28060000	43280000	0.62341	0.54686
P40227	287	K	T-complex protein 1 subunit zeta	TCPZ	1	149.3	_VCGDSDK(ac)GFVVINQK_	-0.03895	47935000	21066000	24300000	0.70179	0.54152
P41091	266	K	Putative eukaryotic translation initiation factor 2 subunit 3-like protein	IF2GL	1	82.59	_SFDVNK(ac)PGCEVDDLK_	-0.12968	7625700	4316800	3515400	0.89387	0.54021
P05455	328	K	Lupus La protein	LA	1	147.73	_IIEDQQESLNK(ac)WK_	-0.061374	42731000	22598000	15091000	0.37905	0.5394
P34932	329	K	Heat shock 70 kDa protein 4	HSP74	1	58.699	_SVLEQTK(ac)LK_	-1.4904	6388100	2908500	2932700	0.65528	0.53637
P31948	68	K	Stress-induced-phosphoprotein 1	STIP1	1	97.813	_TVDLK(ac)PDWGK_	-0.1207	21837000	10801000	12822000	0.61423	0.53352
P50213	85	K	Isocitrate dehydrogenase [NAD] subunit alpha, mitochondrial	IDH3A	1	85.837	_WMIPSEAK(ac)ESMDK_	-0.65218	43490000	14954000	9177000	0.28806	0.53274
P25705	161	K	ATP synthase subunit alpha, mitochondrial	ATPA	1	78.674	_VVDALGNAIDGK(ac)GPIGSK_	-0.014836	14392000	6639700	5182800	0.47641	0.53237
P62081	169	K	40S ribosomal protein S7	RS7	1	45.347	_AQQNNVEHK(ac)VETFSGVYK_	-0.018536	23054000	7783300	12246000	0.84471	0.53002
P30837	364	K	Aldehyde dehydrogenase X, mitochondrial	AL1B1	1	104.3	_VGNPFELDTQQGPQVDK(ac)EQFER_	1.0961	27372000	7303200	5301500	0.38232	0.52966
Q86UX7	590	K	Fermitin family homolog 3	URP2	1	56.569	_IDLAVGDVVK(ac)TWR_	-2.6996	4084000	1924100	1418300	0.51316	0.52805
O75390	43	K	Citrate synthase, mitochondrial	CISY	1	146.79	_DILADLIPK(ac)EQAR_	-0.46982	45053000	18069000	13076000	0.3159	0.52757
P04040	16	K	Catalase	CATA	1	185.67	_DPASDQMQHWK(ac)EQR_	-0.20486	11309000	4417000	5179100	0.56832	0.52738
O75340	112	K	Programmed cell death protein 6	PDCD6	1	92.295	_DNSGMIDK(ac)NELK_	-4.0148	4692700	2496100	2872800	0.80502	0.52682
Q9NSD9	202	K	Phenylalanine--tRNA ligase beta subunit	SYFB	1	67.902	_EYTACELMNIYK(ac)TDNHLK_	-0.57059	7310000	5296600	4729900	0.48758	0.52639
O43592	260	K	Exportin-T	XPOT	1	50.353	_GMDPVDK(ac)MK_	0.96062	5784600	2007100	2986500	0.7221	0.52623
P78527	3691	K	DNA-dependent protein kinase catalytic subunit	PRKDC	1	159.18	_ECSPWMSDFK(ac)VEFLR_	0.040278	67517000	31944000	39195000	0.65007	0.5261
P06737	470	K	Glycogen phosphorylase, liver form	PYGL	1	65.495	_VFK(ac)DFSELEPDK_	-1.3676	5459800	2172200	1687600	0.52002	0.5254
O00232	419	K	26S proteasome non-ATPase regulatory subunit 12	PSD12	1	119.65	_PK(ac)DPNNLLNDWSQK_	0.32595	12277000	8945900	9005000	0.69592	0.52531
Q9Y5B9	781	K	FACT complex subunit SPT16	SP16H	1	54.486	_TAFK(ac)NFIEK_	-0.8306	14847000	7838700	7923200	0.52629	0.52486
Q8TCS8	521	K	Polyribonucleotide nucleotidyltransferase 1, mitochondrial	PNPT1	1	71.976	_TDPEK(ac)GEIEDYR_	-0.48596	13817000	5909200	3798500	0.38701	0.52414
P62328	26	K	Thymosin beta-4	TYB4	1	64.244	_TETQEK(ac)NPLPSK_	1.2427	7191900	4596300	1404300	0.2489	0.52407
P09874	337	K	Poly [ADP-ribose] polymerase 1	PARP1	1	68.657	_EWVTPK(ac)EFR_	0.90286	12244000	4438200	2923000	0.40286	0.52251
P82979	10	K	SAP domain-containing ribonucleoprotein	SARNP	1	132.56	_(ac)ATETVELHK(ac)LK_	0.15463	44405000	18786000	31331000	0.8844	0.5223
Q9GZZ1	37	K	N-alpha-acetyltransferase 50	NAA50	1	94.09	_FYK(ac)DVLEVGELAK_	0.95029	82834000	42460000	23418000	0.53851	0.52131
O43175	33	K	D-3-phosphoglycerate dehydrogenase	SERA	1	113.81	_ILQDGGLQVVEK(ac)QNLSK_	-0.0015055	35842000	12996000	13941000	0.51486	0.52114
P43243	571	K	Matrin-3	MATR3	1	76.064	_VDLSEK(ac)YK_	1.8873	9337100	4195700	6017700	0.89777	0.51937
Q14061	21	K	Cytochrome c oxidase copper chaperone	COX17	0.999744	106.29	_KPLK(ac)PCCACPETK_	0.31172	33523000	14349000	15768000	0.65836	0.51834
Q16576	119	K	Histone-binding protein RBBP7	RBBP7	1	129.38	_IECEIK(ac)INHEGEVNR_	0.29502	33774000	13971000	11706000	0.46679	0.51788
Q06830	27	K	Peroxiredoxin-1	PRDX1	1	92.474	_ATAVMPDGQFK(ac)DISLSDYK_	-0.62728	6953200	2826100	2197500	0.51708	0.51758
Q9NVI7	539	K	ATPase family AAA domain-containing protein 3A	ATD3A	0.999876	89.358	_M(ox)YFDK(ac)YVLKPATEGK_	-0.03136	5555300	2412800	1953600	0.18117	0.51671
Q8IWA0	466	K	WD repeat-containing protein 75	WDR75	1	121.82	_SEQPTLVTASK(ac)DGYFK_	-0.2806	59281000	25962000	23895000	0.59625	0.5167
P39023	103	K	60S ribosomal protein L3	RL3	1	121.82	_TFK(ac)TVFAEHISDECK_	0.96937	7561800	2665300	4609400	0.73587	0.5164
Q86V81	86	K	THO complex subunit 4	THOC4	1	89.08	_QLPDK(ac)WQHDLFDSGFGGGAGVETGGK_	0.83022	22247000	3351100	4232700	0.35926	0.51617
Q9Y224	20	K	UPF0568 protein C14orf166	CN166	1	170.11	_LTALDYHNPAGFNCK(ac)DETEFR_	1.1366	43785000	12798000	12196000	0.56738	0.51577
P41252	1057	K	Isoleucine--tRNA ligase, cytoplasmic	SYIC	1	68.536	_VLIQEK(ac)TQLK_	0.10951	22410000	9168300	10154000	0.47537	0.51409
Q00839	265	K	Heterogeneous nuclear ribonucleoprotein U	HNRPU	1	127.71	_GYFEYIEENK(ac)YSR_	0.55393	10367000	2508100	5135700	0.63734	0.51298
P05455	128	K	Lupus La protein	LA	1	137.45	_GFPTDATLDDIK(ac)EWLEDK_	-0.80356	89601000	34612000	36253000	0.58475	0.50753
O14737	33	K	Programmed cell death protein 5	PDCD5	1	131.35	_HGDPGDAAQQEAK(ac)HR_	-1.0321	6418700	2885900	2727500	0.49976	0.50507
Q9BPW8	146	K	Protein NipSnap homolog 1	NIPS1	1	87.258	_NNK(ac)EYLEFR_	0.42601	4633600	2384200	2313100	0.56364	0.50496
Q99832	287	K	T-complex protein 1 subunit eta	TCPH	1	53.6	_IHHSGAK(ac)VVLSK_	1.0398	2099300	841700	1475200	0.61997	0.50424
Q9NR45	61	K	Sialic acid synthase	SIAS	1	137.13	_SELEFK(ac)FNR_	0.40851	16223000	8020600	8221800	0.64972	0.50369
Q9Y305	407	K	Acyl-coenzyme A thioesterase 9, mitochondrial	ACOT9	1	174.2	_EVPLVFPK(ac)TYGESMLYLDGQR_	1.0527	549010000	143210000	86136000	0.32468	0.50369
O75475	360	K	PC4 and SFRS1-interacting protein	PSIP1	1	92.707	_IHAEIK(ac)NSLK_	-1.7372	4832900	5984000	4930900	1.2833	0.50323
Q13867	184	K	Bleomycin hydrolase	BLMH	1	82.417	_MNDILNHK(ac)MR_	-1.79	4785400	1813000	2525500	0.64873	0.50043
P42704	1037	K	Leucine-rich PPR motif-containing protein, mitochondrial	LPPRC	1	106.12	_HSLNSSSASTTEPDFQK(ac)DILIACR_	0.27326	15642000	4714500	4863200	0.44564	0.49807
O43592	634	K	Exportin-T	XPOT	1	151.56	_ILLEK(ac)LMLAQDEER_	-1.2564	135140000	60813000	54693000	0.43336	0.49656
P10515	466	K	Dihydrolipoyllysine-residue acetyltransferase component of pyruvate dehydrogenase complex, mitochondrial	ODP2	1	96.665	_ELNK(ac)ILEGR_	0.37282	10828000	4766900	4472300	0.33248	0.49391
O94776	152	K	Metastasis-associated protein MTA2	MTA2	1	62.088	_VGCK(ac)YQAEIPDR_	-0.96653	2110600	679650	846190	0.56752	0.49272
Q9UJX2	467	K	Cell division cycle protein 23 homolog	CDC23	1	77.776	_AYAVGDVEK(ac)MALVK_	1.0063	24197000	11388000	11161000	0.65163	0.49078
P48634	35	K	Protein PRRC2A	PRC2A	1	105.25	_SLEIQK(ac)PAVAPR_	-0.060444	14887000	6326500	5402200	0.39308	0.49007
Q8TCS8	289	K	Polyribonucleotide nucleotidyltransferase 1, mitochondrial	PNPT1	1	87.942	_YTHK(ac)LAMER_	-0.45002	21613000	9872000	5830300	0.28854	0.48956
P42704	613	K	Leucine-rich PPR motif-containing protein, mitochondrial	LPPRC	1	188.91	_QYFHQLEK(ac)MNVK_	1.158	5503900	1915800	1558600	0.44634	0.48838
P08133	135	K	Annexin A6	ANXA6	1	109.65	_TNEQMHQLVAAYK(ac)DAYER_	-0.46757	8635900	3687600	2971600	0.24785	0.48707
P42224	296	K	Signal transducer and activator of transcription 1-alpha/beta	STAT1	1	53.388	_YTYEHDPITK(ac)NK_	0.11164	4382800	1492100	1856600	0.72195	0.48185
P23381	102	K	Tryptophan--tRNA ligase, cytoplasmic	SYWC	1	105.98	_GIDYDK(ac)LIVR_	0.089971	13294000	5005600	5131200	0.47293	0.48136
Q9Y6E2	6	K	Basic leucine zipper and W2 domain-containing protein 2	BZW2	1	87.568	_HQK(ac)PVLTGQR_	-0.13232	9219600	3182300	1041800	0.14117	0.47929
Q6P1N9	27	K	Putative deoxyribonuclease TATDN1	TATD1	1	145.69	_GVQK(ac)HQDDLQDVIGR_	0.22625	14510000	5549100	5748900	0.54731	0.47652
P08133	478	K	Annexin A6	ANXA6	1	133.32	_AINEAYK(ac)EDYHK_	0.75638	17853000	7576000	5958800	0.45948	0.46961
P61353	98	K	60S ribosomal protein L27	RL27	1	70.908	_TVVNK(ac)DVFR_	-0.44866	12364000	5277900	6493000	0.41484	0.46934
Q9UHD1	89	K	Cysteine and histidine-rich domain-containing protein 1	CHRD1	1	68.224	_ELCELK(ac)PK_	0.005061	9883600	4314100	4042600	0.50494	0.46846
P61604	86	K	10 kDa heat shock protein, mitochondrial	CH10	1	133.05	_VVLDDK(ac)DYFLFR_	-0.035118	93812000	37296000	24943000	0.33166	0.46568
P24539	233	K	ATP synthase F(0) complex subunit B1, mitochondrial	AT5F1	1	135.09	_HVVQSISTQQEK(ac)ETIAK_	0.30587	16612000	5151300	4718000	0.39494	0.46508
P17987	365	K	T-complex protein 1 subunit alpha	TCPA	1	109.47	_ICDDELILIK(ac)NTK_	0.70917	25030000	9670700	12463000	0.48105	0.46419
O00330	194	K	Pyruvate dehydrogenase protein X component, mitochondrial	ODPX	1	174.65	_NILEK(ac)HSLDASQGTATGPR_	2.8007	34140000	9748500	7053800	0.27384	0.46418
O75390	450	K	Citrate synthase, mitochondrial	CISY	1	82.705	_PK(ac)SMSTEGLMK_	0.4383	5849900	2361600	11823000	1.3754	0.46347
P38646	600	K	Stress-70 protein, mitochondrial	GRP75	1	162.79	_M(ox)EEFK(ac)DQLPADECNK_	-1.3175	76742000	26387000	18719000	0.44006	0.46305
P23786	453	K	Carnitine O-palmitoyltransferase 2, mitochondrial	CPT2	1	66.073	_GGK(ac)EFLK_	-0.17647	6325500	2588100	1762800	0.30565	0.46093
P49720	77	K	Proteasome subunit beta type-3	PSB3	1	108.47	_LNLYELK(ac)EGR_	-0.24817	12147000	5246300	9404000	0.82148	0.46036
P30153	266	K	Serine/threonine-protein phosphatase 2A 65 kDa regulatory subunit A alpha isoform	2AAA	1	70.089	_YMVADK(ac)FTELQK_	-4.2277	15018000	4553200	7582500	0.65987	0.46019
P10809	125	K	60 kDa heat shock protein, mitochondrial	CH60	1	86.898	_SIAK(ac)EGFEK_	-0.363	353860000	106650000	93600000	1.0841	0.45547
P38646	610	K	Stress-70 protein, mitochondrial	GRP75	0.999993	55.437	_MEEFKDQLPADECNK(ac)LK_	-0.5412	13999000	4564800	3250000	0.35041	0.44797
P34897	181	K	Serine hydroxymethyltransferase, mitochondrial	GLYM	1	99.603	_IMGLDLPDGGHLTHGYMSDVK(ac)R_	-0.5413	20883000	6094100	4335600	0.31133	0.44762
Q9NQW6	371	K	Actin-binding protein anillin	ANLN	1	68.481	_STTPGGTGIK(ac)PFLER_	1.2812	7364400	3623700	3568100	0.53063	0.44465
P10809	218	K	60 kDa heat shock protein, mitochondrial	CH60	1	241.87	_TLNDELEIIEGMK(ac)FDR_	0.47614	44736000	14594000	11602000	0.36137	0.44434
Q9NSE4	781	K	Isoleucine--tRNA ligase, mitochondrial	SYIM	1	83.783	_QYDFGK(ac)VVR_	0.92021	11575000	4460900	3617700	0.39857	0.44375
Q9UBW7	1257	K	Zinc finger MYM-type protein 2	ZMYM2	1	130.56	_NPLTMENK(ac)ACLR_	-0.50785	7734400	1974500	2348200	0.49768	0.44334
P09622	320	K	Dihydrolipoyl dehydrogenase, mitochondrial	DLDH	1	91.964	_RPFTK(ac)NLGLEELGIELDPR_	1.5381	23660000	6364100	7913500	0.35912	0.44049
P46013	1482	K	Antigen KI-67	KI67	1	57.525	_ELFQTPVCTDK(ac)PTTHEK_	-2.7357	7069800	3444300	7778700	1.2886	0.44029
P40227	388	K	T-complex protein 1 subunit zeta	TCPZ	1	96.756	_HTLTQIK(ac)DAVR_	0.69977	4060200	1819900	1826200	0.43573	0.44019
Q16666	732	K	Gamma-interferon-inducible protein 16	IF16	1	117.93	_LTTINCEEGDK(ac)LK_	0.17404	9720800	2904700	3850900	0.53245	0.43972
O14737	20	K	Programmed cell death protein 5	PDCD5	1	103.73	_LAELQAK(ac)HGDPGDAAQQEAK_	-0.37051	22292000	8055200	10171000	0.52818	0.43898
P43686	397	K	26S protease regulatory subunit 6B	PRS6B	1	54.198	_YIVLAK(ac)DFEK_	1.0062	6963500	1996800	10358000	2.1203	0.4386
Q9HA77	198	K	Probable cysteine--tRNA ligase, mitochondrial	SYCM	1	96.113	_GNVYFDLK(ac)SR_	0.038877	40636000	15471000	9900100	0.31235	0.43744
P06737	3	K	Glycogen phosphorylase, liver form	PYGL	1	68.335	_(ac)AK(ac)PLTDQEK_	-0.38992	34421000	12717000	11402000	0.45238	0.43708
P61604	80	K	10 kDa heat shock protein, mitochondrial	CH10	1	96.208	_VLLPEYGGTK(ac)VVLDDK_	0.1181	38073000	12077000	10215000	0.44804	0.43589
P23526	408	K	Adenosylhomocysteinase	SAHH	1	116.37	_LTK(ac)LTEK_	0.22225	6393200	2510400	2199000	0.48995	0.43029
Q06830	185	K	Peroxiredoxin-1	PRDX1	1	149.32	_HGEVCPAGWKPGSDTIK(ac)PDVQK_	0.68206	163610000	62991000	54161000	0.16026	0.4298
P82979	92	K	SAP domain-containing ribonucleoprotein	SARNP	1	60.196	_VVK(ac)ITSEIPQTER_	1.5474	4437100	990230	816860	0.30738	0.42972
P10244	533	K	Myb-related protein B	MYBB	1	42.118	_YGPLK(ac)PLPQTPHLEEDLK_	0.29366	4898200	2609200	2081300	0.49227	0.42656
P22061	113	K	Protein-L-isoaspartate(D-aspartate) O-methyltransferase	PIMT	1	155.79	_VIGIDHIK(ac)ELVDDSVNNVR_	-0.35927	30812000	14736000	17486000	0.48347	0.42582
P07900	615	K	Putative heat shock protein HSP 90-beta-3	H90B3	1	83.206	_IM(ox)K(ac)AQALR_	0.24234	14516000	2324700	2631600	0.27351	0.42576
P08133	75	K	Annexin A6	ANXA6	1	151.99	_DLIADLK(ac)YELTGK_	0.32022	106320000	45786000	36359000	0.44997	0.42481
P13796	88	K	Plastin-2	PLSL	1	132.01	_STDVAK(ac)TFR_	0.16299	26164000	9397100	13636000	0.64904	0.42389
Q96HE7	102	K	ERO1-like protein alpha	ERO1A	1	119.46	_DCAVK(ac)PCQSDEVPDGIK_	-0.50926	36958000	14249000	14361000	0.58621	0.41898
P08133	113	K	Annexin A6	ANXA6	1	119.38	_DAISGIGTDEK(ac)CLIEILASR_	-0.43346	9914000	3143700	2524300	0.28972	0.41874
Q9BXJ9	735	K	N-alpha-acetyltransferase 15, NatA auxiliary subunit	NAA15	1	134.51	_TVLK(ac)QEMNR_	0.7619	94450000	39937000	38422000	0.47221	0.41814
P41250	219	K	Glycine--tRNA ligase	SYG	1	86.463	_ADHLLK(ac)AHLQK_	3.9356	25476000	8290800	6422100	0.32833	0.41194
O60563	492	K	Cyclin-T1	CCNT1	1	51.798	_VHAAADK(ac)HNSVEDSVTK_	0.49259	2186500	1128400	827730	0.33504	0.41124
Q9BQ69	129	K	O-acetyl-ADP-ribose deacetylase MACROD1	MACD1	1	61.593	_IPTWK(ac)EMAK_	0.14125	16644000	5870700	4667900	0.2607	0.40926
P35914	93	K	Hydroxymethylglutaryl-CoA lyase, mitochondrial	HMGCL	1	72.433	_WVPQMGDHTEVLK(ac)GIQK_	1.2795	50660000	13364000	13377000	0.34782	0.40903
P00558	382	K	Phosphoglycerate kinase 1	PGK1	1	78.272	_GCITIIGGGDTATCCAK(ac)WNTEDK_	-0.42153	5709800	1757500	2052500	0.57715	0.40902
P00505	90	K	Aspartate aminotransferase, mitochondrial	AATM	1	233.02	_KAEAQIAAK(ac)NLDK_	-0.078794	236440000	90157000	59412000	0.29835	0.40842
Q96E11	100	K	Ribosome-recycling factor, mitochondrial	RRFM	1	74.78	_SVIEALK(ac)DNFNK_	0.14996	5688700	2381100	2615000	0.47338	0.40693
Q9BRU9	74	K	rRNA-processing protein UTP23 homolog	UTP23	1	67.234	_ELETLGK(ac)DLYGAK_	-0.67145	6497600	2124400	51602000	18.815	0.40691
Q9BRT2	11	K	Ubiquinol-cytochrome-c reductase complex assembly factor 2	UQCC2	1	98.654	_FLK(ac)LCEEWPVDETK_	-1.762	11777000	4638100	3260700	0.26497	0.4069
P09874	249	K	Poly [ADP-ribose] polymerase 1	PARP1	1	99.069	_AQNDLIWNIK(ac)DELK_	1.954	56777000	17940000	17180000	0.19915	0.40637
O75940	219	K	Survival of motor neuron-related-splicing factor 30	SPF30	1	107.06	_VGVGTCGIADK(ac)PMTQYQDTSK_	-0.63727	35176000	13512000	21796000	0.80933	0.40525
P48444	241	K	Coatomer subunit delta	COPD	1	57.203	_EVDNFVDK(ac)LK_	-2.0246	13292000	4532000	2151400	0.23114	0.40398
P13073	53	K	Cytochrome c oxidase subunit 4 isoform 1, mitochondrial	COX41	1	107.15	_DHPLPEVAHVK(ac)HLSASQK_	1.0224	20181000	8194400	4081100	0.30093	0.4021
Q16718	40	K	NADH dehydrogenase [ubiquinone] 1 alpha subcomplex subunit 5	NDUA5	1	69.878	_ILDVLEEIPK(ac)NAAYR_	-0.21993	30941000	7684900	6997300	0.27762	0.40072
P10809	352	K	60 kDa heat shock protein, mitochondrial	CH60	1	62.055	_VGEVIVTK(ac)DDAMLLK_	0.15645	14576000	4407100	2942300	0.30718	0.39769
P40227	199	K	T-complex protein 1 subunit zeta	TCPZ	1	100.38	_HK(ac)SETDTSLIR_	0.61498	5323800	2030000	2101800	0.47325	0.39581
Q9NTX5	179	K	Ethylmalonyl-CoA decarboxylase	ECHD1	1	123.86	_LMTPESK(ac)IR_	-0.60226	18891000	6199500	5719200	0.40979	0.39394
P63208	142	K	S-phase kinase-associated protein 1	SKP1	1	75.548	_TFNIK(ac)NDFTEEEEAQVR_	-1.1717	4519700	1970300	852120	0.37768	0.39255
Q96T76	496	K	MMS19 nucleotide excision repair protein homolog	MMS19	1	95.273	_LSFLK(ac)EDSQSCR_	0.31128	24288000	8035900	5897500	0.28031	0.39218
Q9NUQ9	74	K	Protein FAM49B	FA49B	1	65.956	_EAIQHPADEK(ac)LQEK_	0.58716	7000300	2349200	2336800	0.42882	0.39216
P00367	352	K	Glutamate dehydrogenase 2, mitochondrial	DHE4	1	52.424	_ELEDFK(ac)LQHGSILGFPK_	-0.21142	15297000	4570500	5846900	0.51397	0.39149
P61088	92	K	Ubiquitin-conjugating enzyme E2 N	UBE2N	1	66.758	_ICLDILK(ac)DK_	0.45942	64093000	24066000	26088000	0.46615	0.38901
Q9UKD2	23	K	mRNA turnover protein 4 homolog	MRT4	1	186.51	_GLELK(ac)QNLIEELRK_	0.32891	89687000	30971000	27202000	0.41619	0.38253
P42704	1317	K	Leucine-rich PPR motif-containing protein, mitochondrial	LPPRC	1	108.71	_SVLELIPELNEK(ac)EEAYNSLMK_	-0.11583	14730000	5524400	6477000	0.49951	0.37985
P61604	70	K	10 kDa heat shock protein, mitochondrial	CH10	1	56.514	_VGDK(ac)VLLPEYGGTK_	0.021075	17651000	5859400	4595200	0.49305	0.37872
Q92793	1592	K	CREB-binding protein	CBP	1	125.53	_K(ac)TNK(ac)NK(ac)SSISR_	-0.10895	5331800	1503500	5744600	0.43113	0.37728
Q92793	1595	K	CREB-binding protein	CBP	1	125.53	_K(ac)TNK(ac)NK(ac)SSISR_	-0.10895	5331800	1503500	5744600	0.43113	0.37728
Q92793	1597	K	CREB-binding protein	CBP	1	125.53	_K(ac)TNK(ac)NK(ac)SSISR_	-0.10895	5331800	1503500	5744600	0.43113	0.37728
Q8N5F7	112	K	NF-kappa-B-activating protein	NKAP	1	115.38	_PYGSDK(ac)PWPSLLDK_	-0.14391	11241000	4671500	8241700	0.84809	0.37667
Q9Y6G9	490	K	Cytoplasmic dynein 1 light intermediate chain 1	DC1L1	1	51.495	_SGQK(ac)PVLDVHAELDR_	-0.76378	9633700	1644400	771100	0.26407	0.37571
P09622	410	K	Dihydrolipoyl dehydrogenase, mitochondrial	DLDH	1	153.81	_SEEQLK(ac)EEGIEYK_	-0.1148	23565000	7685900	4557100	0.28016	0.37543
Q9P2D1	934	K	Chromodomain-helicase-DNA-binding protein 7	CHD7	1	68.657	_IEEFEK(ac)LMSR_	-1.1048	11873000	3604900	1445000	0.18981	0.37486
P18859	105	K	ATP synthase-coupling factor 6, mitochondrial	ATP5J	0.999714	59.864	_FEDPKFEVIEK(ac)PQA_	0.76355	7963300	1946800	1610200	0.28925	0.37393
P10809	396	K	60 kDa heat shock protein, mitochondrial	CH60	1	78.157	_LAK(ac)LSDGVAVLK_	-0.14719	15737000	5879900	5224400	0.42749	0.37253
P52209	38	K	6-phosphogluconate dehydrogenase, decarboxylating	6PGD	1	100.18	_TVSK(ac)VDDFLANEAK_	-0.054102	19694000	7346400	7271200	0.41797	0.36641
Q7L8L6	507	K	FAST kinase domain-containing protein 5	FAKD5	1	82.426	_TK(ac)FDLLK_	0.20816	29998000	8557200	13803000	0.32345	0.36527
P54577	146	K	Tyrosine--tRNA ligase, cytoplasmic	SYYC	1	81.709	_LSSVVTQHDSK(ac)K_	0.38414	26762000	8539000	8949000	0.56681	0.3646
P67809	137	K	Nuclease-sensitive element-binding protein 1	YBOX1	1	152.66	_GAEAANVTGPGGVPVQGSK(ac)YAADR_	0.33684	16180000	3469300	1137000	0.31367	0.36162
Q03701	695	K	CCAAT/enhancer-binding protein zeta	CEBPZ	1	65.879	_QLNK(ac)YDPFSR_	0.88834	24808000	9226800	10647000	0.45528	0.35617
P50991	326	K	T-complex protein 1 subunit delta	TCPD	1	85.29	_IMVIK(ac)DIER_	0.72323	9240500	2954800	3545800	0.47277	0.3551
Q9Y3B9	108	K	RRP15-like protein	RRP15	1	56.938	_TPESK(ac)PTILVK_	-1.0881	8036200	2771000	2826500	0.46727	0.35477
Q99497	148	K	Protein DJ-1	PARK7	1	44.511	_VEK(ac)DGLILTSR_	0.43269	1861700	772020	1042200	0.77577	0.35436
Q04323	83	K	UBX domain-containing protein 1	UBXN1	1	71.299	_EPTSSEQGGLEGSGSAAGEGK(ac)PALSEEER_	1.116	15195000	2521700	2044700	0.24804	0.35324
P34897	474	K	Serine hydroxymethyltransferase, mitochondrial	GLYM	1	172.13	_SFLLK(ac)DSETSQR_	-0.39136	171140000	46225000	32685000	0.24007	0.34533
Q9H9P8	104	K	L-2-hydroxyglutarate dehydrogenase, mitochondrial	L2HDH	1	97.057	_DLAVHQTGHNSGVIHSGIYYK(ac)PESLK_	0.48976	40654000	6517900	4613800	0.25374	0.34463
Q00325	99	K	Phosphate carrier protein, mitochondrial	MPCP	1	86.898	_MQVDPQK(ac)YK_	-0.72536	40584000	10326000	9841800	0.32466	0.34289
P38646	135	K	Stress-70 protein, mitochondrial	GRP75	1	189.99	_YDDPEVQK(ac)DIK_	0.79111	526320000	149740000	99216000	0.25188	0.34068
P00966	228	K	Argininosuccinate synthase	ASSY	1	58.723	_APNTPDILEIEFK(ac)K_	0.55129	25615000	976690	3158300	0.75062	0.33976
P51659	57	K	Peroxisomal multifunctional enzyme type 2	DHB4	1	100.69	_GSLAADK(ac)VVEEIR_	-0.45129	9799300	3554000	3236000	0.36848	0.33742
P49368	222	K	T-complex protein 1 subunit gamma	TCPG	1	105.36	_GVMINK(ac)DVTHPR_	0.068929	14773000	4759200	3829600	0.42315	0.33674
P19338	467	K	Nucleolin	NUCL	1	232.28	_SISLYYTGEK(ac)GQNQDYR_	0.93244	82757000	15693000	10394000	0.1906	0.33641
Q9NR19	418	K	Acetyl-coenzyme A synthetase, cytoplasmic	ACSA	1	62.298	_LLMK(ac)FGDEPVTK_	0.24651	16129000	5857200	6088800	0.38773	0.33517
P54577	490	K	Tyrosine--tRNA ligase, cytoplasmic	SYYC	1	59.84	_VFEK(ac)LQADFK_	0.93221	24320000	7417700	7480000	0.42898	0.3342
O75027	251	K	ATP-binding cassette sub-family B member 7, mitochondrial	ABCB7	1	72.705	_QTGALSK(ac)AIDR_	0.16142	3579300	919550	4168900	1.158	0.3326
Q9H0F7	106	K	ADP-ribosylation factor-like protein 6	ARL6	1	118.72	_MVVAK(ac)EELDTLLNHPDIK_	0.2993	21204000	4530700	4388200	0.47697	0.3323
Q9NUQ9	308	K	Protein FAM49B	FA49B	1	48.467	_YTTK(ac)HLNDETTSK_	0.68331	1603100	404840	582320	0.41227	0.33138
Q5T9A4	427	K	ATPase family AAA domain-containing protein 3B	ATD3B	1	133.81	_ATEEISK(ac)DLR_	0.27157	29596000	6368600	1636400	0.10889	0.32959
O75822	117	K	Eukaryotic translation initiation factor 3 subunit J	EIF3J	1	61.409	_VLTPEEQLADK(ac)LR_	0.42813	10516000	3510700	2395300	0.30926	0.32678
P62328	12	K	Thymosin beta-4	TYB4	1	110.32	_SDK(ac)PDM(ox)AEIEK(ac)FDK_	0.042644	414000000	98872000	55102000	0.052562	0.32609
Q8TCF1	142	K	AN1-type zinc finger protein 1	ZFAN1	1	70.089	_NSETAAK(ac)VALMK_	-0.84677	3779100	858270	1400000	0.60804	0.32343
Q9Y263	315	K	Phospholipase A-2-activating protein	PLAP	1	142.19	_AFEK(ac)ELSHATIDSK_	0.06886	5531600	864040	1893700	0.69393	0.32275
P00505	296	K	Aspartate aminotransferase, mitochondrial	AATM	1	97.45	_VGAFTMVCK(ac)DADEAK_	-0.17708	17277000	4347200	3937800	0.31899	0.32227
Q70Z53	36	K	Protein FRA10AC1	F10C1	1	113.76	_TVEDDLLLQK(ac)PFQK_	0.65491	11846000	3494800	4261000	0.48624	0.32095
P54577	380	K	Tyrosine--tRNA ligase, cytoplasmic	SYYC	1	110.12	_IITVEK(ac)HPDADSLYVEK_	0.28303	32945000	7955600	14998000	0.50928	0.32034
P08670	294	K	Vimentin	VIME	1	82.705	_SK(ac)FADLSEAANR_	-0.54806	9936500	2947500	2951600	0.30504	0.31962
P53396	12	K	ATP-citrate synthase	ACLY	1	104.41	_AISEQTGK(ac)ELLYK_	0.016012	32034000	10349000	18180000	0.75626	0.31856
P38646	138	K	Stress-70 protein, mitochondrial	GRP75	1	100.77	_DIK(ac)NVPFK_	-0.20064	181010000	48974000	31996000	0.26568	0.31781
Q96I59	353	K	Probable asparagine--tRNA ligase, mitochondrial	SYNM	1	107.21	_TEHEK(ac)YLVK_	0.45566	34886000	8662500	6243400	0.2596	0.31773
Q96D96	252	K	Voltage-gated hydrogen channel 1	HVCN1	1	86.766	_IQHLEFSCSEK(ac)EQEIER_	-0.92997	10479000	2072400	2210500	0.31346	0.31572
P82979	142	K	SAP domain-containing ribonucleoprotein	SARNP	1	123.76	_GLSSDNK(ac)PMVNLDK_	0.52292	16939000	4560600	26452000	2.2479	0.31373
P04083	312	K	Annexin A1	ANXA1	1	156.08	_SEIDMNDIK(ac)AFYQK_	-0.55827	1570300000	319120000	379750000	0.37724	0.31185
P24752	181	K	Acetyl-CoA acetyltransferase, mitochondrial	THIL	1	99.344	_LEDLIVK(ac)DGLTDVYNK_	-0.30606	7901400	2703000	1803600	0.36281	0.31081
P62979	152	K	Ubiquitin-40S ribosomal protein S27a	RS27A	1	77.776	_CCLTYCFNK(ac)PEDK_	0.093903	5778500	966640	1363600	0.36985	0.30121
O00411	402	K	DNA-directed RNA polymerase, mitochondrial	RPOM	1	81.157	_TLQCLFEK(ac)QLHM(ox)ELASR_	-0.10841	22687000	7307000	5097500	0.2296	0.29911
Q9Y617	51	K	Phosphoserine aminotransferase	SERC	1	142.91	_SSDFAK(ac)IINNTENLVR_	2.0698	19122000	4452300	6451800	0.40441	0.29852
P42766	25	K	60S ribosomal protein L35	RL35	1	102.5	_QLDDLK(ac)VELSQLR_	1.4118	2363500	720370	680860	0.5445	0.29308
Q9Y2W2	565	K	WW domain-binding protein 11	WBP11	1	87.519	_ATATISAK(ac)PQITNPK_	0.030914	19370000	4070100	10020000	0.63832	0.29234
Q86WA6	126	K	Valacyclovir hydrolase	BPHL	1	61.958	_DAVDLMK(ac)ALK_	0.73221	4346900	1748800	1151700	0.25114	0.29228
P36776	432	K	Lon protease homolog, mitochondrial	LONM	1	85.087	_ELVVPK(ac)HVMDVVDEELSK_	0.29004	16044000	6711000	3911600	0.28325	0.28978
P00966	58	K	Argininosuccinate synthase	ASSY	1	145.46	_K(ac)VFIEDVSR_	-0.56296	33484000	8289100	9950100	0.34589	0.28603
P34897	356	K	Serine hydroxymethyltransferase, mitochondrial	GLYM	1	82.445	_EYSLQVLK(ac)NAR_	-3.207	17900000	4502300	6126100	0.5151	0.28389
P31040	547	K	Succinate dehydrogenase [ubiquinone] flavoprotein subunit, mitochondrial	DHSA	1	79.489	_LYGDLK(ac)HLK_	0.40413	51027000	14213000	12192000	0.24786	0.28375
P51692	701	K	Signal transducer and activator of transcription 5A	STA5A	1	57.164	_AVDGYVK(ac)PQIK_	-0.31143	9774400	1976300	2233200	0.52792	0.28273
P84243	24	K	Histone H3.3C	H3C	1	112.11	_QLATK(ac)AAR_	-0.22925	518280000	727070000	123150000	0.26303	0.2788
P22307	438	K	Non-specific lipid-transfer protein	NLTP	1	75.474	_ANLVFK(ac)EIEK_	0.029575	14937000	3928700	5293800	0.46229	0.27752
O00411	419	K	DNA-directed RNA polymerase, mitochondrial	RPOM	1	84.759	_VCVVSVEK(ac)PTLPSK_	-0.011765	7820800	1788200	2358500	0.4143	0.27706
P27144	179	K	Adenylate kinase 4, mitochondrial	KAD4	1	60.161	_DVAK(ac)PVIELYK_	0.94722	74129000	17596000	11256000	0.17624	0.2748
O15479	256	K	Melanoma-associated antigen B2	MAGB2	1	86.772	_DLVQEK(ac)YLEYK_	2.0779	6271400	908720	1602400	0.34369	0.27202
O75874	115	K	Isocitrate dehydrogenase [NADP] cytoplasmic	IDHC	1	85.355	_EAIICK(ac)NIPR_	-0.51359	9324200	2295700	2033200	0.2974	0.27085
P39748	125	K	Flap endonuclease 1	FEN1	1	72.341	_QLQQAQAAGAEQEVEK(ac)FTK_	-0.18946	8660900	1990300	3464800	0.66038	0.27004
P35914	48	K	Hydroxymethylglutaryl-CoA lyase, mitochondrial	HMGCL	1	134.14	_DGLQNEK(ac)NIVSTPVK_	0.11513	8360600	793050	1164000	0.27485	0.26904
P38646	288	K	Stress-70 protein, mitochondrial	GRP75	1	93.162	_HIVK(ac)EFK_	-0.38568	23879000	5655800	4733800	0.24365	0.26813
Q15067	267	K	Peroxisomal acyl-coenzyme A oxidase 1	ACOX1	0.999717	58.712	_YAQVKPDGTYVK(ac)PLSNK_	0.26865	9008700	2230400	3045400	0.09602	0.26806
P10809	191	K	60 kDa heat shock protein, mitochondrial	CH60	1	66.004	_EIGNIISDAMK(ac)K_	-1.5322	10592000	1668600	1857100	0.26783	0.26034
P01106	148	K	Myc proto-oncogene protein	MYC	1	149.83	_LVSEK(ac)LASYQAAR_	0.77648	81034000	16282000	36056000	0.55873	0.25897
P07900	283	K	Heat shock protein HSP 90-beta	HS90B	1	119.39	_EK(ac)YIDQEELNK_	0.36091	48348000	9335400	6573600	0.17498	0.25784
P14317	165	K	Hematopoietic lineage cell-specific protein	HCLS1	0.995129	68.536	_YGVEK(ac)DKWDK_	1.4046	8220300	1430100	1042400	0.079824	0.25407
Q8WWM7	207	K	Ataxin-2-like protein	ATX2L	1	83.692	_DK(ac)FTDSAIAMNSK_	0.59797	11806000	2083800	1654900	0.2151	0.2514
Q12931	461	K	Heat shock protein 75 kDa, mitochondrial	TRAP1	1	174.87	_EGIVTATEQEVK(ac)EDIAK_	0.083819	13531000	3674300	3732500	0.40922	0.25083
Q6IA86	256	K	Elongator complex protein 2	ELP2	1	135.02	_LK(ac)ENTFTIENESVK_	0.56928	21593000	3915900	3844100	0.21053	0.24295
Q96CT7	80	K	Coiled-coil domain-containing protein 124	CC124	1	81.017	_LLEEEDSK(ac)LK_	0.23208	10567000	2295500	1094300	0.10416	0.24152
Q13765	142	K	Nascent polypeptide-associated complex subunit alpha	NACA	1	188.71	_IEDLSQQAQLAAAEK(ac)FK_	0.2623	193360000	35636000	66548000	0.49298	0.24049
P34897	464	K	Serine hydroxymethyltransferase, mitochondrial	GLYM	1	82.287	_TAK(ac)LQDFK_	0.58076	62674000	10161000	7311900	0.18467	0.22261
P23588	223	K	Eukaryotic translation initiation factor 4B	IF4B	1	68.786	_GDDSFGDK(ac)YR_	0.34007	2848000	537180	2196000	0.94596	0.21959
Q00839	670	K	Heterogeneous nuclear ribonucleoprotein U	HNRPU	1	75.229	_LLEQYK(ac)EESK_	0.57522	4059000	998800	1368900	0.34168	0.21882
Q09472	1203	K	Histone acetyltransferase p300	EP300	1	117.94	_YHFCEK(ac)CFNEIQGESVSLGDDPSQPQTTINK_	-1.0825	128800000	14543000	9977700	0.15094	0.21786
P12270	428	K	Nucleoprotein TPR	TPR	1	59.67	_YLDEIVK(ac)EVEAK_	0.33733	9392800	1448700	6754500	0.38722	0.21756
P13995	50	K	Bifunctional methylenetetrahydrofolate dehydrogenase/cyclohydrolase, mitochondrial	MTDC	1	172.27	_LAQQIK(ac)QEVR_	-0.12121	27453000	4466500	6059600	0.32802	0.20764
P15880	263	K	40S ribosomal protein S2	RS2	1	89.311	_ETVFTK(ac)SPYQEFTDHLVK_	0.27648	15042000	1532900	4952300	0.69381	0.20678
P09622	122	K	Dihydrolipoyl dehydrogenase, mitochondrial	DLDH	1	119.27	_LNLDK(ac)MMEQK_	0.43131	69043000	13807000	8380700	0.15185	0.20478
Q6ZU65	976	K	Ubinuclein-2	UBN2	1	145.72	_TSDK(ac)PLMYR_	-1.3178	35293000	7073300	14897000	0.56601	0.20391
Q14204	4283	K	Cytoplasmic dynein 1 heavy chain 1	DYHC1	1	77.062	_SFDSEFK(ac)LACK_	0.16516	8533600	2120600	2251100	0.16824	0.20237
P78527	3455	K	DNA-dependent protein kinase catalytic subunit	PRKDC	1	91.549	_ALK(ac)LNSNEAR_	-0.14951	5531700	1009400	1801400	0.42405	0.20062
Q92793	1239	K	CREB-binding protein	CBP	1	131.81	_YHFCEK(ac)CFTEIQGENVTLGDDPSQPQTTISK_	-0.034242	89038000	5441600	2604800	0.093528	0.20019
Q92556	100	K	Engulfment and cell motility protein 1	ELMO1	1	136.6	_IQSSSMDAK(ac)LEALK_	0.46454	46805000	7419900	23272000	0.62413	0.19247
Q16698	260	K	2,4-dienoyl-CoA reductase, mitochondrial	DECR	1	110.25	_LDPTGTFEK(ac)EMIGR_	1.0182	28522000	4874800	2634700	0.10823	0.1694
Q92841	121	K	Probable ATP-dependent RNA helicase DDX17	DDX17	1	60.691	_K(ac)WDLSELPK_	-0.14083	12744000	2118400	1946200	0.16241	0.15792
Q5VVW2	395	K	GTPase-activating Rap/Ran-GAP domain-like protein 3	GARL3	1	44.847	_ATLETPTFAQK(ac)R_	-0.48935	50836000	3052600	1933900	0.19798	0.13838
O15457	456	K	MutS protein homolog 4	MSH4	1	56.916	_AYYGSLEDK(ac)R_	-0.20318	25424000	2922700	473680	0.030151	0.11804
Q8N0X4	57	K	Citrate lyase subunit beta-like protein, mitochondrial	CLYBL	1	77.74	_AVLYVPGNDEK(ac)K_	-2.1329	7085800	787180	1117400	0.24494	0.11795
P09382	108	K	Galectin-1	LEG1	1	136.53	_LPDGYEFK(ac)FPNR_	1.3267	18632000	2276900	2027100	0.085387	0.11297
P35249	13	K	Replication factor C subunit 4	RFC4	1	87.831	_GTSISTK(ac)PPLTK_	0.15509	93736000	4759500	8433800	0.11157	0.070466
Q9Y2L8	528	K	Zinc finger protein with KRAB and SCAN domains 5	ZKSC5	1	61.161	_EILGQPSSK(ac)R_	-0.35053	19344000	613560	13794000	3.7793	0.045831
P81605	103	K	Dermcidin	DCD	1	82.069	_GAVHDVK(ac)DVLDSVL_	0.33681	78585000	1819500	731620	0.062728	0.042441
P16401	17	K	Histone H1.5	H15	1	121.44	_(ac)SETAPAETATPAPVEK(ac)SPAK_	-0.3225	14756000	92321	10851000	1.3861	0.015971
O60841	436	K	Eukaryotic translation initiation factor 5B	IF2P	1	69.979	_LLQAQGVEVPSK(ac)DSLPK_	0.36403	2620300	0	0	0	0
O95696	277	K	Bromodomain-containing protein 1	BRD1	1	84.859	_ARPADCVLCPNK(ac)GGAFK_	0.14252	6211000	0	0	0	0
P18859	99	K	ATP synthase-coupling factor 6, mitochondrial	ATP5J	0.999896	54.812	_FEDPK(ac)FEVIEKPQA_	0.63305	3099200	0	0	0	0
P33778	13	K	Histone H2B type 1-B	H2B1B	1	145.23	_K(ac)GSK(ac)K(ac)AITK_	-0.49015	160010000	0	0	0	0
P33778	16	K	Histone H2B type 1-B	H2B1B	1	145.23	_K(ac)GSK(ac)K(ac)AITK_	-0.49015	160010000	0	0	0	0
P33778	17	K	Histone H2B type 1-B	H2B1B	1	145.23	_K(ac)GSK(ac)K(ac)AITK_	-0.49015	160010000	0	0	0	0
P33993	308	K	DNA replication licensing factor MCM7	MCM7	1	72.433	_MNK(ac)SEDDESGAGELTR_	1.2742	0	0	0	0	0
P35579	1099	K	Myosin-9	MYH9	1	74.987	_VEEEAAQK(ac)NMALK_	0.35472	0	0	0	0	0
P40926	157	K	Malate dehydrogenase, mitochondrial	MDHM	1	40.331	_K(ac)HGVYNPNK_	0.013156	0	0	0	0	0
P46777	241	K	60S ribosomal protein L5	RL5	1	43.592	_NSVTPDMMEEMYK(ac)K_	0.60746	0	0	0	0	0
P49411	311	K	Elongation factor Tu, mitochondrial	EFTU	1	101.53	_TVVTGIEMFHK(ac)SLER_	-0.93541	0	0	0	0	0
P53004	269	K	Biliverdin reductase A	BIEA	1	78.888	_LLGQFSEK(ac)ELAAEK_	3.0905	0	0	0	0	0
P55072	668	K	Transitional endoplasmic reticulum ATPase	TERA	1	70.451	_SPVAK(ac)DVDLEFLAK_	-0.70741	3768800	0	0	0	0
P55263	171	K	Adenosine kinase	ADK	1	90.707	_HLDLEK(ac)NWMLVEK_	2.8762	0	0	0	0	0
P61158	244	K	Actin-related protein 3	ARP3	1	59.975	_EFNK(ac)YDTDGSK_	2.2909	0	0	0	0	0
P68036	9	K	Ubiquitin-conjugating enzyme E2 L3	UB2L3	1	66.056	_LMK(ac)ELEEIR_	-2.8772	0	0	0	0	0
P78371	248	K	T-complex protein 1 subunit beta	TCPB	1	88.282	_ILIANTGMDTDK(ac)IK_	0.41694	5269600	0	0	0	0
P82979	149	K	SAP domain-containing ribonucleoprotein	SARNP	0.999999	97.183	_GLSSDNKPMVNLDK(ac)LK_	0.83852	0	0	0	0	0
Q00535	56	K	Cyclin-dependent kinase 5	CDK5	1	77.192	_EICLLK(ac)ELK_	1.0852	14895000	0	0	0	0
Q00688	99	K	Peptidyl-prolyl cis-trans isomerase FKBP3	FKBP3	1	95.981	_ETK(ac)SEETLDEGPPK_	-0.18218	2971700	0	0	0	0
Q06830	35	K	Peroxiredoxin-1	PRDX1	1	72.2	_DISLSDYK(ac)GK_	-0.82302	0	0	0	0	0
Q12888	1141	K	Tumor suppressor p53-binding protein 1	TP53B	1	72.289	_ENPSK(ac)ALIER_	-1.0418	0	0	0	0	0
Q15020	754	K	Squamous cell carcinoma antigen recognized by T-cells 3	SART3	1	78.548	_GYCYVEFK(ac)EEK_	1.2257	0	0	0	0	0
Q16698	230	K	2,4-dienoyl-CoA reductase, mitochondrial	DECR	1	66.538	_SLAAEWGK(ac)YGMR_	-0.24929	0	0	0	0	0
Q52LJ0	192	K	Protein FAM98B	FA98B	1	109.29	_NHVGK(ac)PLLK_	0.0084157	0	0	0	0	0
Q6ZMU5	232	K	Tripartite motif-containing protein 72	TRI72	1	58.98	_VLEEVADK(ac)PQTEFLMK_	0.15568	5849600	0	0	0	0
Q86WR0	23	K	Coiled-coil domain-containing protein 25	CCD25	1	59.198	_DK(ac)YENEDLIK_	0.66644	0	0	0	0	0
Q8TDP1	95	K	Ribonuclease H2 subunit C	RNH2C	1	54.198	_VSMGK(ac)PDPLR_	0.84341	0	0	0	0	0
Q969R5	647	K	Lethal(3)malignant brain tumor-like protein 2	LMBL2	1	48.524	_K(ac)PLLEDDPQGAR_	1.0325	4811700	0	0	0	0
Q9BRT2	101	K	Ubiquinol-cytochrome-c reductase complex assembly factor 2	UQCC2	1	113.47	_LILSTDTLEELK(ac)EIDK_	0.18292	17310000	0	0	0	0
Q9BRU9	80	K	rRNA-processing protein UTP23 homolog	UTP23	1	49.777	_DLYGAK(ac)LIAQK_	-0.24118	3226800	0	0	0	0
Q9UEE9	167	K	Craniofacial development protein 1	CFDP1	1	59.864	_ITK(ac)VFDFAGEEVR_	-0.31799	0	0	0	0	0
Q9Y3C1	47	K	Nucleolar protein 16	NOP16	1	55.806	_HAWDHAK(ac)SVR_	0.25312	0	0	0	0	0
Q9Y4L1	402	K	Hypoxia up-regulated protein 1	HYOU1	1	78.516	_AVGK(ac)EELGK_	-3.4108	0	0	0	0	0
