# Supplementary material for: Quantitative Analysis of Global Proteome and Lysine Acetylome Reveal the Differential Impacts of VPA and SAHA on HL60 Cells
Source: Sci Rep. 2016 Jan 29;6:19926. doi: 10.1038/srep19926 (PMC4731804; doi:10.1038/srep19926)
Supplement: Supplementary Table S3 [file srep19926-s4.xls]

## Sheet: comparison
Accession	Protein names	Position	SAHA (this work)	SAHA (reference)	CV	VPA (this work)	VPA (reference)	CV
P63279	SUMO-conjugating enzyme UBC9	65	0.92066	0.927503	0.00523611	0.85169	0.97065	0.092318
P35579	Myosin-9	1492	1.2862	1.27545	0.00593399	0.99967	1.28548	0.176878
P05141	ADP/ATP translocase 3	268	1.0584	1.0674	0.00598736	0.80628	NA
P00558	Phosphoglycerate kinase 2	156	0.94338	0.95211	0.0065134	0.96288	1.08134	0.0819508
O14980	Exportin-1	446	0.96723	0.976327	0.00661937	3.2768	1.1773	0.666609
P06744	Glucose-6-phosphate isomerase	234	1.0654	1.0767	0.00746026	1.4858	1.0137	0.267114
P07195	L-lactate dehydrogenase B chain	233	0.61006	0.6167	0.00765462	0.70314	NA
P60174	Triosephosphate isomerase	275	1.015	1.02696	0.00828487	1.5307	1.09829	0.232609
Q9HB71	Calcyclin-binding protein	14	0.88174	0.89251	0.00858452	0.82784	1.1212	0.212861
P08238	Putative heat shock protein HSP 90-beta-3	568	1.0191	1.00672	0.00864289	1.1576	1.04593	0.0716712
Q96FW1	Ubiquitin thioesterase OTUB1	188	0.84004	0.85336	0.011124	0.85038	1.19934	0.240764
P04179	Superoxide dismutase [Mn], mitochondrial	130	0.90419	0.921235	0.0132053	0.59585	0.889675	0.27972
P20700	Lamin-B1	271	0.92532	0.945252	0.0150689	0.98135	1.0336	0.0366727
P62937	Peptidyl-prolyl cis-trans isomerase A	44	0.98556	0.9646	0.0151997	1.0407	0.992349	0.0336334
Q9ULD4	Bromodomain and PHD finger-containing protein 3	546	0.67616	0.692748	0.0171365	1.1933	0.72019	0.349664
P27797	Calreticulin	55	1.002	1.02671	0.0172228	0.3947	1.21573	0.720995
Q9H4A4	Aminopeptidase B	446	1.0661	1.0943	0.0184599	0.84692	NA
Q99766	ATP synthase subunit s, mitochondrial	99	0.82466	0.848174	0.0198786	0.86445	0.972638	0.0832847
P29401	Transketolase	6	1.1944	1.23163	0.0216998	1.211	1.12105	0.0545462
P60174	Triosephosphate isomerase	231	0.96117	0.99126	0.0217952	0.84675	NA
P25705	ATP synthase subunit alpha, mitochondrial	123	0.82897	0.80223	0.023183	0.45579	0.990126	0.52262
P21333	Filamin-A	700	1.0755	1.1131	0.0242961	0.36314	NA
P06748	Nucleophosmin	267	0.73551	0.763085	0.0260222	0.93821	0.822636	0.0928225
P35579	Myosin-9	1024	1.1979	1.2446	0.0270394	1.1855	1.4311	0.132741
P46781	40S ribosomal protein S9	155	1.0121	1.05342	0.0282882	0.96007	1.1185	0.107792
P42766	60S ribosomal protein L35	19	0.97444	1.0151	0.0289021	9.6314	0.88461	1.17629
Q14103	Heterogeneous nuclear ribonucleoprotein D0	114	1.1311	1.18007	0.0299628	1.0175	1.0968	0.0530431
P52272	Heterogeneous nuclear ribonucleoprotein M	698	1.1082	1.0503	0.0379373	1.3103	1.10972	0.117215
P60900	Proteasome subunit alpha type-6	104	0.93859	0.993137	0.0399337	0.71549	1.03169	0.255942
Q15233	Non-POU domain-containing octamer-binding protein	198	0.88912	0.94149	0.0404578	0.7741	NA
Q9NVI7	ATPase family AAA domain-containing protein 3A	46	0.9858	0.93033	0.04094	0.81179	NA
P49458	Signal recognition particle 9 kDa protein	52	1.0539	0.994354	0.0411131	1.0254	1.11018	0.0561411
P04075	Fructose-bisphosphate aldolase A	230	0.81964	0.86882	0.041192	0.80279	1.25843	0.312618
Q96G03	Phosphoglucomutase-2	292	0.99429	1.0547	0.041695	1.2224	NA
O00232	26S proteasome non-ATPase regulatory subunit 12	221	1.0012	1.06606	0.0443686	1.1807	1.10868	0.0444894
Q9GZT3	SRA stem-loop-interacting RNA-binding protein, mitochondrial	54	0.73409	0.7818	0.0445099	0.51506	0.890599	0.377824
P23528	Cofilin-1	132	0.84271	0.89835	0.0451948	1.7143	1.3541	0.166015
P26641	Elongation factor 1-gamma	132	0.89366	0.95482	0.0467916	0.67953	1.02873	0.28909
Q09028	Histone-binding protein RBBP4	4	1.2966	1.21344	0.0468519	0.88572	0.457418	0.450967
Q9UKT8	F-box/WD repeat-containing protein 2	298	1.0522	1.12814	0.0492574	1.0153	1.15613	0.0917198
P61353	60S ribosomal protein L27	27	0.91859	0.854424	0.0511806	0.84088	1.03301	0.145002
P11142	Heat shock cognate 71 kDa protein	112	0.98372	1.0581	0.0515174	0.97206	1.1796	0.136409
P14618	Pyruvate kinase PKM	62	1.1814	1.09749	0.0520729	1.0877	1.11071	0.0148002
P18669	Phosphoglycerate mutase 1	157	0.96033	1.0349	0.052855	1.0068	NA
P23368	NAD-dependent malic enzyme, mitochondrial	240	0.98895	1.0661	0.0530886	0.69732	1.03703	0.277006
P52565	Rho GDP-dissociation inhibitor 1	167	1.295	1.1976	0.0552613	1.2259	1.0513	0.108432
Q9NTK5	Obg-like ATPase 1	209	0.98112	1.0615	0.0556513	0.87968	1.4088	0.326981
P60842	Eukaryotic initiation factor 4A-I	146	0.60231	0.651789	0.0557964	0.73413	0.845354	0.0995857
O43809	Cleavage and polyadenylation specificity factor subunit 5	23	2.547	2.34504	0.0583826	1.7134	1.75085	0.0152874
P35579	Myosin-9	299	1.1113	1.20766	0.0587639	1.1336	1.23067	0.0580606
P06454	Prothymosin alpha	15	1.0654	1.15901	0.0595139	0.92688	0.87994	0.0367402
Q8N954	G patch domain-containing protein 11	123	2.1458	1.9663	0.0617328	1.4219	1.52186	0.0480197
P14618	Pyruvate kinase PKM	270	0.99119	0.9081	0.0618689	1.0281	0.936838	0.0656832
Q9HB71	Calcyclin-binding protein	85	1.134	1.03661	0.063454	1.2091	1.0871	0.0751389
Q00610	Clathrin heavy chain 1	637	1.6035	1.7585	0.0652002	0.96913	1.10748	0.0942219
P62877	E3 ubiquitin-protein ligase RBX1	105	0.95305	1.0481	0.0671719	0.63828	NA
P08758	Annexin A5	70	1.0699	1.1767	0.0672296	1.1683	1.2502	0.0478909
P06733	Alpha-enolase	92	0.96824	1.06756	0.0689935	0.85006	1.1175	0.192227
Q9Y6N5	Sulfide:quinone oxidoreductase, mitochondrial	135	0.92521	1.021	0.0696058	0.95408	0.722169	0.195658
P35579	Myosin-9	8	1.0121	1.11803	0.0703294	0.82449	1.0346	0.159831
P62937	Peptidyl-prolyl cis-trans isomerase A	82	1.2199	1.09687	0.075098	0.87037	1.10264	0.166488
Q8NC51	Plasminogen activator inhibitor 1 RNA-binding protein	294	0.78696	0.70712	0.0755721	0.96474	NA
P32969	60S ribosomal protein L9	121	0.78482	0.873704	0.0757912	0.86815	0.81382	0.0456808
P35579	Myosin-9	613	1.0636	0.953597	0.0771206	1.6985	1.31168	0.181733
Q9Y3B4	Pre-mRNA branch site protein p14	29	0.95401	0.852544	0.0794301	0.9589	1.14847	0.127217
Q15819	Ubiquitin-conjugating enzyme E2 variant 2	72	0.90591	0.80625	0.0823174	0.64789	NA
Q96C86	m7GpppX diphosphatase	138	1.1575	1.03004	0.0824034	1.3414	1.04724	0.174162
P06733	Alpha-enolase	262	0.71884	0.80922	0.0836463	0.82302	0.643294	0.17334
P52701	DNA mismatch repair protein Msh6	1030	0.70151	0.791127	0.0849086	0.75784	NA
P21796	Voltage-dependent anion-selective channel protein 1	224	0.86172	0.974176	0.086626	1.0349	1.10073	0.0435957
P48047	ATP synthase subunit O, mitochondrial	60	0.72377	0.821908	0.0897912	0.45176	0.966178	0.513067
P29401	Transketolase	11	1.1944	1.05106	0.090278	1.211	1.09437	0.0715456
P23528	Destrin	121	0.84915	0.966771	0.0916016	0.8594	1.01797	0.119447
P27635	60S ribosomal protein L10	208	0.7302	0.83299	0.0929938	0.56114	0.89365	0.323236
P00558	Phosphoglycerate kinase 1	6	0.84349	0.96308	0.0936171	0.89688	NA
P62906	60S ribosomal protein L10a	91	0.98133	1.12257	0.0949395	1.0132	1.19083	0.113974
P04406	Glyceraldehyde-3-phosphate dehydrogenase	194	1.1431	0.997277	0.0963495	0.72749	1.04845	0.255584
P14625	Endoplasmin	265	1.5819	1.8147	0.096929	1.6754	1.5886	0.0376084
Q147X3	N-alpha-acetyltransferase 30	233	1.0724	0.933185	0.0981656	1.1636	0.951536	0.141789
P60981	Destrin	78	1.2744	1.1059	0.100111	1.1597	1.14985	0.00603174
P23528	Cofilin-1	144	1.2954	1.1222	0.101314	1.085	1.16762	0.0518709
P07737	Profilin-1	105	0.84688	0.979132	0.102427	0.96261	1.0953	0.0911857
Q9HD33	39S ribosomal protein L47, mitochondrial	144	1.01	0.873325	0.102631	0.72509	0.912224	0.161635
O75947	ATP synthase subunit d, mitochondrial	63	0.62521	0.72354	0.103103	0.56705	NA
P04406	Glyceraldehyde-3-phosphate dehydrogenase	139	0.81631	0.945012	0.103339	0.8343	0.975061	0.11002
P06733	Alpha-enolase	256	0.8591	0.995002	0.103659	0.77195	1.05911	0.221789
P78347	General transcription factor II-I	450	0.70701	0.81935	0.104086	0.62519	1.0011	0.326889
Q00839	Heterogeneous nuclear ribonucleoprotein U	352	0.88257	1.02713	0.10705	0.98625	1.15414	0.110929
Q07955	Serine/arginine-rich splicing factor 1	38	1.1518	0.989344	0.107302	0.92221	1.0219	0.072518
P06576	ATP synthase subunit beta, mitochondrial	133	0.75942	0.88619	0.108944	0.62982	1.0643	0.362694
Q8N3C0	Activating signal cointegrator 1 complex subunit 3	572	1.0352	0.884559	0.110971	1.142	1.05734	0.0544397
P09429	High mobility group protein B2	157	0.88147	0.75266	0.111475	0.8518	1.1132	0.18813
P18859	ATP synthase-coupling factor 6, mitochondrial	94	1.0087	0.85873	0.113573	0.45675	0.91844	0.474791
P14324	Farnesyl pyrophosphate synthase	353	1.1283	1.3267	0.114289	0.97598	0.97362	0.00171191
P62826	GTP-binding nuclear protein Ran	60	0.81072	0.688056	0.115743	0.74769	0.932759	0.155748
Q92613	Protein Jade-3	30	1.0209	1.2057	0.117375	0.49891	1.18866	0.578025
P35579	Myosin-9	545	1.1415	0.964295	0.119008	1.4109	1.2156	0.105159
Q14152	Eukaryotic translation initiation factor 3 subunit A	68	0.81371	0.9651	0.12036	1.0095	1.06302	0.0365218
P00338	L-lactate dehydrogenase A chain	318	1.1014	0.92627	0.122146	1.0041	NA
P30048	Thioredoxin-dependent peroxide reductase, mitochondrial	91	0.73701	0.876394	0.122176	0.45043	NA
P62993	Growth factor receptor-bound protein 2	50	1.0171	1.2132	0.124345	1.0695	1.2222	0.0942315
Q92552	28S ribosomal protein S27, mitochondrial	94	0.93049	0.77926	0.125089	0.88483	0.96361	0.0602734
P62753	40S ribosomal protein S6	211	0.7331	0.877198	0.126551	0.26743	NA
Q92613	Protein Jade-3	32	1.0209	1.2232	0.127488	0.49891	1.1344	0.550241
P48735	Isocitrate dehydrogenase [NADP], mitochondrial	180	0.81511	0.97998	0.129888	0.55613	0.955507	0.373638
P13639	Elongation factor 2	638	1.1304	0.93667	0.132543	1.2477	1.0025	0.154103
P13693	Translationally-controlled tumor protein	19	0.73926	0.89857	0.137559	0.70117	NA
P38117	Electron transfer flavoprotein subunit beta	248	0.81072	0.9926	0.142635	0.9225	0.701017	0.19293
Q00610	Clathrin heavy chain 1	1501	1.4127	1.1492	0.145459	1.02	1.22186	0.12734
P10809	60 kDa heat shock protein, mitochondrial	249	0.64448	0.792324	0.145519	0.67497	0.86582	0.175172
P62937	Peptidyl-prolyl cis-trans isomerase A	125	0.88029	1.0864	0.148212	0.98596	1.16345	0.116779
P52597	Heterogeneous nuclear ribonucleoprotein F	98	1.1901	0.96182	0.150023	1.2874	NA
P78417	Glutathione S-transferase omega-1	143	1.3477	1.0869	0.151494	1.3527	NA
P60174	Triosephosphate isomerase	193	0.77541	0.623965	0.153051	0.804	1.0797	0.206986
P11021	78 kDa glucose-regulated protein	601	1.2755	1.5853	0.153147	1.2894	0.96827	0.201157
Q07955	Serine/arginine-rich splicing factor 1	179	0.89761	1.1159	0.153319	0.9373	NA
Q16629	Serine/arginine-rich splicing factor 7	24	1.1618	0.93346	0.15412	1.189	0.928551	0.173942
P53999	Activated RNA polymerase II transcriptional coactivator p15	68	0.83955	1.04757	0.155894	0.87834	NA
Q96E11	Ribosome-recycling factor, mitochondrial	100	0.40693	0.32577	0.15665	0.47338	0.83852	0.393617
P38646	Stress-70 protein, mitochondrial	567	0.62178	0.780543	0.16011	0.46861	0.825914	0.390339
P09429	High mobility group protein B1	43	0.99535	1.2497	0.160221	1.1101	NA
Q9NYF8	Bcl-2-associated transcription factor 1	891	0.86636	1.09383	0.164111	0.80122	0.89831	0.0807906
P61158	Actin-related protein 3	251	0.92765	1.17257	0.164919	1.0385	NA
P61158	Actin-related protein 3	240	1.4666	1.1588	0.165801	1.1039	1.16488	0.0380086
P23528	Cofilin-2	19	0.9149	1.1626	0.168616	0.92172	1.1444	0.15242
P28066	Proteasome subunit alpha type-5	239	1.5114	1.1862	0.170486	0.93142	1.032	0.0724458
Q9HB71	Calcyclin-binding protein	8	1.1267	0.883057	0.171445	0.81484	1.06081	0.185459
P55209	Nucleosome assembly protein 1-like 1	194	0.75845	0.96878	0.172213	0.74578	1.1	0.271399
P26038	Moesin	165	1.0259	1.31452	0.174399	0.90615	1.25437	0.227933
O95571	Persulfide dioxygenase ETHE1, mitochondrial	66	1.2341	0.96199	0.17523	0.93698	0.64804	0.257803
Q00839	Heterogeneous nuclear ribonucleoprotein U	609	1.2174	0.94816	0.175827	1.2557	0.92712	0.212882
Q01469	Fatty acid-binding protein, epidermal	17	1.3919	1.0834	0.176255	0.41611	1.07168	0.623152
O75390	Citrate synthase, mitochondrial	366	0.76571	0.98405	0.17647	0.77832	0.863173	0.0731039
Q96JC9	ELL-associated factor 1	150	1.1087	0.86268	0.176488	1.7322	NA
P00558	Phosphoglycerate kinase 1	97	0.76912	0.99102	0.178289	0.68519	1.3698	0.471138
Q07666	KH domain-containing, RNA-binding, signal transduction-associated protein 1	152	1.2923	1.0003	0.180123	1.1636	NA
Q5SRE5	Nucleoporin NUP188 homolog	38	1.0248	0.79232	0.180933	0.96277	1.17897	0.142759
P43243	Matrin-3	836	1.2048	0.93013	0.181946	0.80186	1.0279	0.174705
Q16543	Hsp90 co-chaperone Cdc37	78	1.2618	0.97266	0.183	0.91781	0.923999	0.00475224
P38606	V-type proton ATPase catalytic subunit A	467	1.066	1.3857	0.184412	0.90436	NA
P09874	Poly [ADP-ribose] polymerase 1	148	0.70184	0.91319	0.18507	0.87447	NA
P40926	Malate dehydrogenase, mitochondrial	314	0.66564	0.867551	0.186242	0.47792	0.955379	0.471101
P00338	L-lactate dehydrogenase A chain	232	1.3569	1.0406	0.186576	1.4618	1.08436	0.209643
Q16576	Histone-binding protein RBBP7	4	1.0344	0.791745	0.187918	0.91206	0.48949	0.426388
P23246	Splicing factor, proline- and glutamine-rich	421	0.95211	0.72494	0.191567	0.85537	1.0454	0.141386
P49327	Fatty acid synthase	1752	0.8099	1.06762	0.194124	0.82789	1.10232	0.201065
Q9Y5B0	RNA polymerase II subunit A C-terminal domain phosphatase	780	2.805	2.1273	0.194314	1.9007	1.38278	0.223073
P13639	Elongation factor 2	445	1.3391	1.01523	0.194545	1.3084	1.18013	0.072893
Q14019	Coactosin-like protein	126	1.3348	1.011	0.195209	1.4593	1.0907	0.204423
P06748	Nucleophosmin	32	0.74993	0.990207	0.195274	0.7415	1.13542	0.296807
O14929	Histone acetyltransferase type B catalytic subunit	15	1.0292	0.77912	0.195577	0.9339	0.8382	0.0763728
P13804	Electron transfer flavoprotein subunit alpha, mitochondrial	203	0.72135	0.95508	0.197171	0.70596	0.77808	0.0687266
O00299	Chloride intracellular channel protein 1	131	0.82437	1.0925	0.197818	0.96889	1.5321	0.318474
P08621	U1 small nuclear ribonucleoprotein 70 kDa	27	0.64808	0.85951	0.198335	0.68727	1.00728	0.267073
P18859	ATP synthase-coupling factor 6, mitochondrial	41	0.62004	0.826968	0.202239	0.41873	0.969571	0.561122
P04075	Fructose-bisphosphate aldolase C	147	0.76405	1.02028	0.203081	0.65157	1.08824	0.354949
Q01082	Spectrin beta chain, non-erythrocytic 1	1913	0.8539	1.1432	0.204863	0.75397	1.2201	0.333933
P22626	Heterogeneous nuclear ribonucleoproteins A2/B1	168	0.71858	0.96645	0.208033	0.65197	0.975216	0.280938
P35579	Myosin-9	651	0.96835	1.3123	0.213281	1.1872	NA
P62701	40S ribosomal protein S4, X isoform	120	1.2664	0.930473	0.216249	1.2497	1.10684	0.0857358
P60842	Eukaryotic initiation factor 4A-II	291	1.2813	0.940412	0.216989	1.4078	1.02492	0.222583
P09874	Poly [ADP-ribose] polymerase 1	616	0.93127	1.2771	0.221465	0.86027	1.2373	0.254199
P42704	Leucine-rich PPR motif-containing protein, mitochondrial	750	0.7196	0.994063	0.226503	0.35042	1.00216	0.681437
P06748	Nucleophosmin	54	0.59709	0.82498	0.226631	0.6492	NA
P62249	40S ribosomal protein S16	109	0.83287	0.60253	0.22694	0.8597	NA
P04632	Calpain small subunit 1	179	0.83902	1.1613	0.22785	0.66721	1.1422	0.371247
P00558	Phosphoglycerate kinase 1	361	0.72115	1.00222	0.230647	0.72495	1.05164	0.260051
P49189	4-trimethylaminobutyraldehyde dehydrogenase	298	0.76721	1.0684	0.232047	0.68088	0.96257	0.242399
P12956	X-ray repair cross-complementing protein 6	468	0.73647	1.02677	0.232835	0.64629	1.09106	0.362043
Q8NE86	Calcium uniporter protein, mitochondrial	332	0.65151	0.911117	0.23495	0.44067	1.00543	0.552304
P10412	Histone H1.4	17	1.7759	1.2674	0.236299	3.8758	1.3097	0.699839
Q01105	Protein SET	68	1.2463	0.88875	0.236834	0.75967	NA
P62805	Histone H4	32	0.69722	0.980615	0.238868	0.31275	0.95406	0.715932
Q15005	Signal peptidase complex subunit 2	169	1.5202	1.07994	0.239458	4.8842	0.99811	0.934286
Q15287	RNA-binding protein with serine-rich domain 1	218	0.72103	1.03075	0.250039	0.92144	1.09841	0.123909
P00558	Phosphoglycerate kinase 1	291	0.72104	1.03381	0.252059	0.57018	1.10217	0.449873
P17987	T-complex protein 1 subunit alpha	532	0.71724	1.0286	0.252216	0.58528	1.14865	0.459489
O75874	Isocitrate dehydrogenase [NADP] cytoplasmic	224	0.77272	1.10867	0.252527	0.53742	1.0182	0.437077
P19338	Nucleolin	577	0.56244	0.81078	0.255753	0.71229	0.952766	0.204248
P40939	Trifunctional enzyme subunit alpha, mitochondrial	406	0.6226	0.905755	0.262008	0.41553	1.0515	0.613073
Q13423	NAD(P) transhydrogenase, mitochondrial	403	0.66974	0.97527	0.262664	0.68595	0.999286	0.262945
P00558	Phosphoglycerate kinase 1	146	0.81824	1.20047	0.267775	0.80516	1.09451	0.21541
P61221	ATP-binding cassette sub-family E member 1	210	0.59457	0.87593	0.27059	0.53742	1.16953	0.523704
P06744	Glucose-6-phosphate isomerase	12	1.3592	0.92237	0.270766	1.1733	1.07203	0.0637873
Q9Y618	Nuclear receptor corepressor 2	1970	1.536	1.03523	0.275429	1.6923	1.15654	0.265959
Q9NZ01	Very-long-chain enoyl-CoA reductase	22	1.1889	1.7641	0.275468	1.4894	1.0281	0.259137
P62826	GTP-binding nuclear protein Ran	37	0.58379	0.86702	0.276086	0.8129	NA
P62277	40S ribosomal protein S13	34	0.83884	1.2532	0.280106	1.0261	1.3205	0.177425
O15042	U2 snRNP-associated SURP motif-containing protein	760	1.5032	0.996465	0.286691	0.82041	1.44866	0.39156
O95433	Activator of 90 kDa heat shock protein ATPase homolog 1	212	0.57311	0.86924	0.290353	0.5516	1.08599	0.461497
Q9H3K6	BolA-like protein 2	47	1.4441	0.94721	0.293859	1.382	1.0508	0.19253
Q09472	Histone acetyltransferase p300	1558	6.5473	9.989	0.29434	4.6753	6.9242	0.274186
Q09472	Histone acetyltransferase p300	1560	6.5473	9.989	0.29434	4.6753	6.9242	0.274186
P04406	Glyceraldehyde-3-phosphate dehydrogenase	254	0.65969	1.00764	0.295131	0.68742	1.05429	0.297889
P14868	Aspartate--tRNA ligase, cytoplasmic	451	1.7522	1.145	0.296393	1.8296	NA
P25705	ATP synthase subunit alpha, mitochondrial	539	0.57008	0.873781	0.297465	0.45101	1.0049	0.538026
P61221	ATP-binding cassette sub-family E member 1	431	0.60717	0.934489	0.30026	0.69938	0.965178	0.225823
Q02790	Peptidyl-prolyl cis-trans isomerase FKBP4	354	0.59015	0.910675	0.302028	1.5964	1.06942	0.279563
O75947	ATP synthase subunit d, mitochondrial	85	0.5592	0.862963	0.302065	0.59992	0.910713	0.290956
P30566	Adenylosuccinate lyase	284	0.61038	0.948157	0.306498	0.42668	NA
P52565	Rho GDP-dissociation inhibitor 1	141	0.65771	1.02298	0.307357	0.8307	1.10327	0.199319
Q15046	Lysine--tRNA ligase	175	0.70916	1.1081	0.31046	0.6124	1.0518	0.373396
P25705	ATP synthase subunit alpha, mitochondrial	498	0.57169	0.89389	0.310907	0.46537	0.932738	0.472752
Q16718	NADH dehydrogenase [ubiquinone] 1 alpha subcomplex subunit 5	40	0.40072	0.6274	0.311806	0.27762	0.65629	0.573417
P31948	Stress-induced-phosphoprotein 1	246	0.65914	1.0352	0.313886	0.58547	1.1812	0.47688
O43390	Heterogeneous nuclear ribonucleoprotein R	366	0.63901	1.0071	0.316235	0.64228	1.0024	0.309656
P52888	Thimet oligopeptidase	538	0.78616	1.2419	0.317798	0.84539	1.18038	0.23386
P07954	Fumarate hydratase, mitochondrial	66	0.57907	0.916041	0.318738	0.47776	0.944793	0.464295
P00338	L-lactate dehydrogenase A chain	57	1.7387	1.0961	0.320578	2.2167	7.5495	0.772226
Q7RTV0	PHD finger-like domain-containing protein 5A	3	0.80652	1.2849	0.323479	0.73108	1.0242	0.236164
Q9UQE7	Structural maintenance of chromosomes protein 3	106	1.5441	0.967263	0.324832	0.38692	1.80262	0.914393
P50914	60S ribosomal protein L14	85	1.3311	0.833019	0.325487	1.294	1.04304	0.151864
P60842	Eukaryotic initiation factor 4A-I	238	0.57593	0.921765	0.326558	0.67589	NA
P50995	Annexin A11	479	1.6884	1.0543	0.32696	1.9742	NA
O60506	Heterogeneous nuclear ribonucleoprotein Q	363	0.60924	0.37973	0.328196	0.63234	1.08942	0.375438
Q9NVI7	ATPase family AAA domain-containing protein 3A	543	0.56905	0.91306	0.328251	0.47064	0.93415	0.466619
Q6IBS0	Twinfilin-2	14	1.8161	1.1272	0.331007	1.9827	1.25	0.320535
P13804	Electron transfer flavoprotein subunit alpha, mitochondrial	69	0.63898	1.0313	0.332174	0.4791	0.80673	0.360342
P49327	Fatty acid synthase	673	1.7155	1.06271	0.332297	1.4367	0.9236	0.307432
P30042	ES1 protein homolog, mitochondrial	203	1.5822	0.97711	0.334358	1.1489	1.2673	0.0693001
P45880	Voltage-dependent anion-selective channel protein 2	74	0.66467	1.07749	0.335113	0.7661	1.08903	0.246179
Q9NQW6	Actin-binding protein anillin	371	0.44465	0.73099	0.344447	0.53063	NA
P11142	Heat shock cognate 71 kDa protein	601	0.59578	0.98151	0.345849	0.57934	1.00614	0.380699
P62805	Histone H4	13	2.4052	1.45842	0.346552	2.2549	1.32311	0.368293
P84243	Histone H3.3	28	1.5438	0.93154	0.349797	1.1659	0.51811	0.544007
P84243	Histone H3.3	37	1.5438	0.93154	0.349797	1.1659	0.51811	0.544007
P62081	40S ribosomal protein S7	74	1.0354	1.7214	0.351912	1.008	1.01185	0.00269784
P62805	Histone H4	9	3.6847	2.21229	0.353113	1.1879	2.34066	0.462015
P42704	Leucine-rich PPR motif-containing protein, mitochondrial	1037	0.49807	0.835682	0.357979	0.44564	1.0285	0.559166
P10515	Dihydrolipoyllysine-residue acetyltransferase component of pyruvate dehydrogenase complex, mitochondrial	466	0.49391	0.82913	0.358321	0.33248	0.941521	0.67607
Q9Y5B9	FACT complex subunit SPT16	596	0.64019	1.0748	0.358388	0.49556	0.88859	0.401567
O75947	ATP synthase subunit d, mitochondrial	72	0.55563	0.9329	0.358434	0.46627	1.03326	0.53473
P23368	NAD-dependent malic enzyme, mitochondrial	156	0.57368	0.965625	0.360094	0.34578	1.08164	0.729052
P38646	Stress-70 protein, mitochondrial	600	0.46305	0.781254	0.361655	0.44006	1.00956	0.555591
P11142	Heat shock cognate 71 kDa protein	524	0.59789	1.00888	0.361735	0.56817	1.10604	0.45434
P00367	Glutamate dehydrogenase 1, mitochondrial	84	0.55663	0.940585	0.362669	0.4082	1.00304	0.596091
P58546	Myotrophin	4	0.66296	1.12302	0.364296	0.75583	1.23653	0.341208
P31948	Stress-induced-phosphoprotein 1	68	0.53352	0.90971	0.368627	0.61423	1.1807	0.446318
P23246	Splicing factor, proline- and glutamine-rich	319	0.75942	1.2992	0.370814	0.92704	NA
Q00839	Heterogeneous nuclear ribonucleoprotein U	265	0.51298	0.878263	0.371314	0.63734	1.0907	0.371026
Q9P0L0	Vesicle-associated membrane protein-associated protein A	125	1.6265	0.93021	0.385144	1.4913	NA
Q14739	Lamin-B receptor	601	0.61457	1.07467	0.38519	0.81351	1.06922	0.192077
P42704	Leucine-rich PPR motif-containing protein, mitochondrial	613	0.48838	0.856006	0.386721	0.44634	1.09821	0.596863
O75390	Citrate synthase, mitochondrial	43	0.52757	0.93276	0.392394	0.3159	1.07914	0.773728
Q15185	Prostaglandin E synthase 3	33	0.55036	0.975421	0.39398	0.63661	1.10134	0.378162
P49773	Histidine triad nucleotide-binding protein 1	7	0.85021	0.477745	0.396659	0.52126	0.61249	0.113798
P40926	Malate dehydrogenase, mitochondrial	324	0.59693	1.0751	0.404439	0.40919	0.955286	0.566002
P16403	Histone H1.2	17	0.97893	1.77097	0.40733	1.4376	1.72525	0.128618
Q9NVI7	ATPase family AAA domain-containing protein 3A	539	0.51671	0.936093	0.408243	0.18117	1.02436	0.98915
Q9UJX2	Cell division cycle protein 23 homolog	467	0.49078	0.895862	0.413137	0.65163	0.98185	0.285894
P43243	Matrin-3	571	0.51937	0.9485	0.413444	0.89777	1.1165	0.15357
Q8IWA0	WD repeat-containing protein 75	466	0.5167	0.949555	0.417492	0.59625	1.0532	0.391782
P61981	14-3-3 protein gamma	162	0.67554	1.24394	0.418777	0.74251	1.22702	0.347898
Q9GZZ1	N-alpha-acetyltransferase 50	37	0.52131	0.960006	0.418823	0.53851	0.961771	0.39898
P19338	Nucleolin	410	0.72678	1.3403	0.419746	0.41918	NA
P61604	10 kDa heat shock protein, mitochondrial	86	0.46568	0.859856	0.420546	0.33166	0.968606	0.692764
Q9BXP5	Serrate RNA effector molecule homolog	712	1.7506	0.94458	0.422934	1.4321	NA
P17987	T-complex protein 1 subunit alpha	365	0.46419	0.86268	0.424721	0.48105	1.1624	0.586312
P09622	Dihydrolipoyl dehydrogenase, mitochondrial	320	0.44049	0.81951	0.425409	0.35912	0.878912	0.593762
P25705	ATP synthase subunit alpha, mitochondrial	161	0.53237	0.99358	0.427438	0.47641	0.67279	0.241667
Q09472	CREB-binding protein	1674	1.219	0.651513	0.429052	1.1898	0.725919	0.342444
P40926	Malate dehydrogenase, mitochondrial	74	0.54881	1.0311	0.431709	0.35295	0.91814	0.62883
P07195	L-lactate dehydrogenase B chain	329	0.57957	1.09512	0.435365	0.68327	1.07582	0.315589
P12236	ADP/ATP translocase 3	163	0.67986	1.2878	0.436944	0.78464	0.769661	0.0136289
P50990	T-complex protein 1 subunit theta	318	0.55175	1.051	0.440522	0.55719	1.0068	0.406553
Q09472	Histone acetyltransferase p300	1546	1.5358	0.801043	0.444661	1.503	0.88825	0.36357
O43592	Exportin-T	634	0.49656	0.958063	0.448683	0.43336	1.00284	0.560762
P11940	Polyadenylate-binding protein 1	512	0.75243	0.38784	0.452181	0.6289	0.69588	0.0715017
Q8TCS8	Polyribonucleotide nucleotidyltransferase 1, mitochondrial	289	0.48956	0.95112	0.453081	0.28854	NA
Q9Y224	UPF0568 protein C14orf166	20	0.51577	1.006	0.45558	0.56738	1.19465	0.503452
P63244	Guanine nucleotide-binding protein subunit beta-2-like 1	271	0.87338	1.7053	0.456246	0.91833	1.4283	0.307337
Q13418	Integrin-linked protein kinase	426	0.55442	1.0827	0.456351	0.72076	1.03504	0.25314
Q9NSE4	Isoleucine--tRNA ligase, mitochondrial	781	0.44375	0.870825	0.459445	0.39857	0.85714	0.516454
Q93077	Histone H2A type 1-B/E	96	0.63243	1.24317	0.460503	0.37815	0.995967	0.635845
P38646	Stress-70 protein, mitochondrial	610	0.44797	0.88108	0.460863	0.35041	1.0405	0.701652
Q9UQE7	Structural maintenance of chromosomes protein 3	105	1.5441	0.783859	0.461839	0.38692	0.841964	0.52367
P23284	Peptidyl-prolyl cis-trans isomerase B	209	1.9331	0.97826	0.46382	1.6727	0.80108	0.498289
O00330	Pyruvate dehydrogenase protein X component, mitochondrial	194	0.46418	0.92107	0.466443	0.27384	0.972242	0.792636
P24539	ATP synthase F(0) complex subunit B1, mitochondrial	233	0.46508	0.923457	0.466853	0.39494	0.81937	0.494301
Q8TCS8	Polyribonucleotide nucleotidyltransferase 1, mitochondrial	521	0.52414	1.04444	0.469098	0.38701	0.91509	0.573549
Q16576	Histone-binding protein RBBP7	119	0.51788	1.03636	0.471767	0.46679	1.18628	0.615527
Q92820	Gamma-glutamyl hydrolase	247	0.8063	1.6239	0.475788	0.66532	NA
P62081	40S ribosomal protein S7	169	0.53002	1.0724	0.478677	0.84471	1.07425	0.169161
Q9UK76	Hematological and neurological expressed 1 protein	148	4.2181	2.0821	0.479471	1.1212	NA
P40227	T-complex protein 1 subunit zeta	388	0.44019	0.8949	0.481658	0.43573	1.0729	0.597293
P06733	Alpha-enolase	228	0.72946	1.48771	0.483648	0.8082	1.21161	0.282456
P50995	Annexin A11	255	2.3281	1.1414	0.483714	2.3912	1.08289	0.532578
P34897	Serine hydroxymethyltransferase, mitochondrial	181	0.44762	0.913482	0.484041	0.31133	0.966067	0.724863
Q06830	Peroxiredoxin-1	27	0.51758	1.05946	0.48593	0.51708	1.14667	0.53516
P37837	Transaldolase	307	2.0823	1.01004	0.490372	2.1402	NA
Q14103	Heterogeneous nuclear ribonucleoprotein D0	231	1.2384	0.59916	0.491969	1.176	NA
P61604	10 kDa heat shock protein, mitochondrial	80	0.43589	0.90133	0.492239	0.44804	0.919876	0.487805
P10809	60 kDa heat shock protein, mitochondrial	352	0.39769	0.824388	0.493784	0.30718	0.935437	0.715015
P61353	60S ribosomal protein L27	98	0.46934	0.9772	0.496511	0.41484	0.95948	0.56045
P30837	Aldehyde dehydrogenase X, mitochondrial	364	0.52966	1.11273	0.502063	0.38232	0.88554	0.561308
Q9BXJ9	N-alpha-acetyltransferase 15, NatA auxiliary subunit	735	0.41814	0.88593	0.5073	0.47221	1.07698	0.552075
P27348	14-3-3 protein theta	80	0.84488	1.7974	0.509812	0.61922	NA
P62987	Ubiquitin-60S ribosomal protein L40	88	1.5405	0.72311	0.510673	0.67202	0.98232	0.26526
P07741	Adenine phosphoribosyltransferase	114	1.8625	0.873754	0.511026	2.0804	1.15207	0.406146
Q9HA77	Probable cysteine--tRNA ligase, mitochondrial	198	0.43744	0.932509	0.511065	0.31235	1.00837	0.745291
P10809	60 kDa heat shock protein, mitochondrial	218	0.44434	0.948968	0.5122	0.36137	0.904699	0.606905
P49720	Proteasome subunit beta type-3	77	0.46036	0.984344	0.512926	0.82148	1.04872	0.171835
P10809	60 kDa heat shock protein, mitochondrial	125	0.45547	0.97462	0.513387	1.0841	1.05106	0.021884
P20700	Lamin-B2	33	2.0617	0.94823	0.523163	1.0757	0.54375	0.464535
P06737	Glycogen phosphorylase, liver form	3	0.43708	0.95038	0.523198	0.45238	NA
P42704	Leucine-rich PPR motif-containing protein, mitochondrial	1317	0.37985	0.835689	0.530344	0.49951	0.820008	0.343499
Q09472	CREB-binding protein	1590	1.3774	0.618421	0.537803	1.7693	0.698372	0.613745
P00367	Glutamate dehydrogenase 2, mitochondrial	352	0.39149	0.874894	0.539833	0.51397	NA
P23526	Adenosylhomocysteinase	408	0.43029	0.964619	0.541724	0.48995	1.15855	0.573579
P35914	Hydroxymethylglutaryl-CoA lyase, mitochondrial	93	0.40903	0.926677	0.548072	0.34782	1.15886	0.761265
Q96T76	MMS19 nucleotide excision repair protein homolog	496	0.39218	0.90127	0.556621	0.28031	1.04021	0.813815
P48634	Protein PRRC2A	35	0.49007	1.1283	0.557718	0.39308	1.03537	0.635887
P05141	ADP/ATP translocase 2	163	1.9712	0.854662	0.558776	0.56746	1.02127	0.403958
P49368	T-complex protein 1 subunit gamma	381	0.61744	1.425	0.559166	0.41851	1.24	0.700486
P49368	T-complex protein 1 subunit gamma	222	0.33674	0.77737	0.559321	0.42315	0.93104	0.530402
Q99497	Protein DJ-1	148	0.35436	0.83063	0.568399	0.77577	0.961147	0.150935
P61604	10 kDa heat shock protein, mitochondrial	70	0.37872	0.892209	0.57138	0.49305	0.980888	0.468071
P00505	Aspartate aminotransferase, mitochondrial	296	0.32227	0.759681	0.571738	0.31899	0.8148	0.61844
P61088	Ubiquitin-conjugating enzyme E2 N	92	0.38901	0.933507	0.582249	0.46615	1.01604	0.524672
O43175	D-3-phosphoglycerate dehydrogenase	33	0.52114	1.2541	0.5839	0.51486	1.0298	0.471453
P34897	Serine hydroxymethyltransferase, mitochondrial	474	0.34533	0.842671	0.592042	0.24007	0.920807	0.829293
P38646	Stress-70 protein, mitochondrial	135	0.34068	0.845893	0.602136	0.25188	0.931645	0.812262
P05455	Lupus La protein	328	0.5394	1.3405	0.602653	0.37905	2.2445	1.00556
Q06830	Peroxiredoxin-1	185	0.4298	1.0752	0.606467	0.16026	1.0127	1.02777
P18859	ATP synthase-coupling factor 6, mitochondrial	105	0.37393	0.937947	0.608015	0.28925	0.89347	0.722484
P10809	60 kDa heat shock protein, mitochondrial	396	0.37253	0.94814	0.616381	0.42749	0.970052	0.549034
P09622	Dihydrolipoyl dehydrogenase, mitochondrial	410	0.37543	0.957421	0.617518	0.28016	0.75998	0.652381
O75822	Eukaryotic translation initiation factor 3 subunit J	117	0.32678	0.834303	0.618169	0.30926	0.842877	0.654999
P38646	Stress-70 protein, mitochondrial	138	0.31781	0.82065	0.624636	0.26568	0.926854	0.784079
Q9NNW7	Thioredoxin reductase 2, mitochondrial	506	0.8783	2.28913	0.629917	1.4256	0.899052	0.320328
P78527	DNA-dependent protein kinase catalytic subunit	3691	0.5261	1.3738	0.630996	0.65007	0.90491	0.23177
P52209	6-phosphogluconate dehydrogenase, decarboxylating	38	0.36641	0.961988	0.634053	0.41797	1.4914	0.795058
O75390	Citrate synthase, mitochondrial	459	2.2684	0.8493	0.643715	1.5831	0.92703	0.369631
Q9Y617	Phosphoserine aminotransferase	51	0.29852	0.804785	0.648929	0.40441	1.16277	0.684338
P08621	U1 small nuclear ribonucleoprotein 70 kDa	118	1.0544	2.8968	0.659432	0.90011	1.0545	0.111705
P08670	Vimentin	294	0.31962	0.899115	0.672443	0.30504	0.98453	0.745166
P67809	Nuclease-sensitive element-binding protein 1	137	0.36162	1.02795	0.678146	0.31367	2.1426	1.05302
P37837	Transaldolase	286	2.7964	0.983728	0.678153	2.6118	1.15382	0.547557
P07108	Acyl-CoA-binding protein	55	3.0353	1.04671	0.688947	3.2037	1.21074	0.638464
Q9NXR8	Inhibitor of growth protein 3	264	1.4818	0.49745	0.703338	1.4858	0.567804	0.632178
Q99622	Protein C10	101	1.3474	0.444451	0.71265	1.2066	0.45873	0.635098
P00505	Aspartate aminotransferase, mitochondrial	90	0.40842	1.244	0.715126	0.29835	0.77187	0.62572
P35914	Hydroxymethylglutaryl-CoA lyase, mitochondrial	48	0.26904	0.84403	0.730555	0.27485	0.752641	0.65762
Q9UKL3	CASP8-associated protein 2	1343	1.7792	0.56381	0.733595	2.4944	0.6169	0.853401
P21796	Voltage-dependent anion-selective channel protein 1	61	0.78392	2.50044	0.739118	0.79635	1.01408	0.170076
P16949	Stathmin	70	1.6595	0.51773	0.741633	1.111	1.0425	0.044983
Q86WA6	Valacyclovir hydrolase	126	0.29228	0.957947	0.75298	0.25114	1.04087	0.864426
Q03701	CCAAT/enhancer-binding protein zeta	695	0.35617	1.19221	0.763596	0.45528	1.37978	0.712477
P10809	60 kDa heat shock protein, mitochondrial	191	0.26034	0.877791	0.76723	0.26783	0.969682	0.802068
Q8WVY7	Ubiquitin-like domain-containing CTD phosphatase 1	306	0.82863	2.898	0.785302	0.87769	NA
P19338	Nucleolin	467	0.33641	1.20019	0.79498	0.1906	1.1098	0.99965
P82979	SAP domain-containing ribonucleoprotein	142	0.31373	1.12	0.795295	2.2479	1.1919	0.434156
Q6ZU65	Ubinuclein-2	976	0.20391	0.74495	0.806385	0.56601	0.839451	0.275144
P39748	Flap endonuclease 1	125	0.27004	0.998441	0.812085	0.66038	1.11743	0.363576
P07108	Acyl-CoA-binding protein	19	3.9263	1.05661	0.814453	3.9941	1.18248	0.768118
P34897	Serine hydroxymethyltransferase, mitochondrial	464	0.22261	0.832136	0.817258	0.18467	0.987506	0.96861
Q9Y2W2	WW domain-binding protein 11	565	0.29234	1.10392	0.822017	0.63832	0.95515	0.281188
P04083	Annexin A1	312	0.31185	1.17827	0.822286	0.37724	1.10478	0.694254
P31040	Succinate dehydrogenase [ubiquinone] flavoprotein subunit, mitochondrial	547	0.28375	1.09424	0.831796	0.24786	1.13518	0.907322
Q09472	Histone acetyltransferase p300	1542	1.5358	0.39362	0.837187	1.503	0.580795	0.625875
Q15067	Peroxisomal acyl-coenzyme A oxidase 1	267	0.26806	1.0627	0.844473	0.09602	1.31429	1.22164
P27144	Adenylate kinase 4, mitochondrial	179	0.2748	1.1186	0.856404	0.17624	0.83424	0.920901
P09429	Nuclear autoantigen Sp-100	59	2.7237	0.65257	0.867531	1.6085	0.744063	0.519645
P13995	Bifunctional methylenetetrahydrofolate dehydrogenase/cyclohydrolase, mitochondrial	50	0.20764	0.871588	0.870033	0.32802	0.941942	0.683656
P06454	Prothymosin alpha	103	3.355	0.748074	0.898534	1.8762	0.383896	0.933781
P07108	Acyl-CoA-binding protein	77	4.8164	1.07008	0.900045	4.2394	1.16272	0.805441
Q14204	Cytoplasmic dynein 1 heavy chain 1	4283	0.20237	0.920163	0.904305	0.16824	1.08658	1.03499
P42766	60S ribosomal protein L35	25	0.29308	1.3611	0.913086	0.5445	1.2035	0.533162
P12270	Nucleoprotein TPR	428	0.21756	1.0349	0.922898	0.38722	0.93853	0.588097
Q9Y263	Phospholipase A-2-activating protein	315	0.32275	1.5416	0.924566	0.69393	0.9776	0.240002
P26447	Protein S100-A4	35	5.3937	1.10086	0.93478	3.9963	1.04168	0.829393
Q00839	Heterogeneous nuclear ribonucleoprotein U	670	0.21882	1.1057	0.946938	0.34168	1.22457	0.797189
P15880	40S ribosomal protein S2	263	0.20678	1.0743	0.957675	0.69381	0.86567	0.155851
Q16698	2,4-dienoyl-CoA reductase, mitochondrial	260	0.1694	0.93921	0.982019	0.10823	NA
Q9H0E9	Bromodomain-containing protein 8	85	2.1392	0.30564	1.06062	1.0938	0.38298	0.680705
Q86UU0	B-cell CLL/lymphoma 9-like protein	36	2.4044	0.33792	1.06568	3.1158	NA
P09651	Heterogeneous nuclear ribonucleoprotein A1	350	11.489	1.14592	1.15769	0.68648	1.14538	0.354275
P09382	Galectin-1	108	0.11297	1.26786	1.18281	0.085387	1.0613	1.2036
P35249	Replication factor C subunit 4	13	0.070466	0.98956	1.22619	0.11157	1.3332	1.19579
P16401	Histone H1.5	17	0.015971	2.22472	1.39405	1.3861	2.2424	0.333744
P55263	Adenosine kinase	171	0	1.2738	1.41421	0	NA
Q00688	Peptidyl-prolyl cis-trans isomerase FKBP3	99	0	1.0031	1.41421	0	NA
Q06830	Peroxiredoxin-1	35	0	0.979573	1.41421	0	NA
P61158	Actin-related protein 3	244	0	1.02596	1.41421	0	1.0359	1.41421
P78371	T-complex protein 1 subunit beta	248	0	0.85571	1.41421	0	0.896424	1.41421
Q86WR0	Coiled-coil domain-containing protein 25	23	0	1.11036	1.41421	0	NA
P18859	ATP synthase-coupling factor 6, mitochondrial	99	0	0.831275	1.41421	0	0.96123	1.41421
P53004	Biliverdin reductase A	269	0	1.23084	1.41421	0	1.28235	1.41421
Q00535	Cyclin-dependent kinase 5	56	0	1.15045	1.41421	0	1.13087	1.41421
P58876	Histone H2B type 1-D	6	14.632	NA		10.659	NA
P58876	Histone H2B type 1-D	12	14.632	NA		10.659	NA
P30405	Peptidyl-prolyl cis-trans isomerase F, mitochondrial	73	5.1236	NA		4.2145	NA
P82970	High mobility group nucleosome-binding domain-containing protein 5	48	3.5358	NA		2.7736	NA
P14625	Endoplasmin	356	2.7608	NA		2.065	NA
P20700	Lamin-B1	241	2.1557	NA		1.2592	NA
P07237	Protein disulfide-isomerase	326	2.109	NA		2.2896	NA
P11021	78 kDa glucose-regulated protein	326	2.0895	NA		1.6426	NA
P30101	Protein disulfide-isomerase A3	214	1.9516	NA		3.5251	NA
P07237	Protein disulfide-isomerase	385	1.6845	NA		1.6153	NA
P17844	Probable ATP-dependent RNA helicase DDX5	56	1.656	NA		1.3824	NA
P48735	Isocitrate dehydrogenase [NADP], mitochondrial	275	1.5677	NA		1.0864	NA
P17844	Probable ATP-dependent RNA helicase DDX5	388	1.5248	NA		1.494	NA
P27824	Calnexin	217	1.3971	NA		1.7293	NA
P31948	Stress-induced-phosphoprotein 1	446	1.3849	NA		0.87306	NA
O14818	Proteasome subunit alpha type-7	227	1.3688	NA		1.1457	NA
P48735	Isocitrate dehydrogenase [NADP], mitochondrial	48	1.3492	NA		0.86276	NA
Q15185	Prostaglandin E synthase 3	65	1.3485	NA		1.2413	NA
P63208	S-phase kinase-associated protein 1	66	1.343	NA		1.3195	NA
P07195	L-lactate dehydrogenase B chain	319	1.2939	NA		0.74296	NA
Q7LBR1	Charged multivesicular body protein 1b	6	1.2891	NA		1.7349	NA
P08238	Heat shock protein HSP 90-beta	306	1.2812	NA		1.0548	NA
Q13423	NAD(P) transhydrogenase, mitochondrial	294	1.2732	NA		0.81273	NA
P48735	Isocitrate dehydrogenase [NADP], mitochondrial	272	1.1999	NA		1.1133	NA
O75937	DnaJ homolog subfamily C member 8	146	1.1814	NA		1.4193	NA
Q15181	Inorganic pyrophosphatase	63	1.154	NA		1.1507	NA
O60281	Zinc finger protein 292	2042	1.1516	NA		1.307	NA
P11142	Heat shock cognate 71 kDa protein	71	1.1465	NA		1.0928	NA
P62244	40S ribosomal protein S15a	88	1.1326	NA		1.171	NA
P09429	High mobility group protein B1	30	1.126	NA		1.3649	NA
O75643	U5 small nuclear ribonucleoprotein 200 kDa helicase	368	1.1192	NA		1.299	NA
P61981	14-3-3 protein gamma	120	1.1119	NA		0.94866	NA
Q9NWY4	Putative UPF0609 protein C4orf27-like	27	1.0912	NA		0.68871	NA
O43324	Eukaryotic translation elongation factor 1 epsilon-1	96	1.0722	NA		0.83821	NA
P06744	Glucose-6-phosphate isomerase	226	1.0633	NA		1.2007	NA
Q00610	Clathrin heavy chain 2	456	1.0594	NA		1.1484	NA
Q15233	Non-POU domain-containing octamer-binding protein	126	1.0438	NA		1.0083	NA
Q99873	Protein arginine N-methyltransferase 1	173	1.0344	NA		1.4417	NA
P11142	Heat shock cognate 71 kDa protein	328	1.0332	NA		0.90155	NA
Q15029	116 kDa U5 small nuclear ribonucleoprotein component	405	1.0328	NA		1.2244	NA
P49189	4-trimethylaminobutyraldehyde dehydrogenase	303	1.0232	NA		0.94044	NA
P04406	Glyceraldehyde-3-phosphate dehydrogenase	86	1.0086	NA		1.0848	NA
P61088	Putative ubiquitin-conjugating enzyme E2 N-like	94	1.0008	NA		0.81709	NA
Q9Y277	Voltage-dependent anion-selective channel protein 3	15	0.99966	NA		0.26519	NA
O75152	Zinc finger CCCH domain-containing protein 11A	764	0.99497	NA		1.1707	NA
Q9Y2W1	Thyroid hormone receptor-associated protein 3	470	0.99408	NA		0.94379	NA
P23526	Adenosylhomocysteinase	188	0.97729	NA		0.87027	NA
P26368	Splicing factor U2AF 65 kDa subunit	462	0.96771	NA		0.92017	NA
P08865	40S ribosomal protein SA	11	0.96495	NA		1.2386	NA
Q9NTZ6	RNA-binding protein 12	485	0.96294	NA		0.84755	NA
Q9NTZ6	RNA-binding protein 12	513	0.94868	NA		0.90937	NA
P52272	Heterogeneous nuclear ribonucleoprotein M	672	0.93595	NA		1.054	NA
Q14258	E3 ubiquitin/ISG15 ligase TRIM25	345	0.92943	NA		0.99647	NA
Q16881	Thioredoxin reductase 1, cytoplasmic	245	0.89687	NA		0.83121	NA
P08621	U1 small nuclear ribonucleoprotein 70 kDa	162	0.89601	NA		1.0028	NA
Q9Y490	Talin-1	1544	0.89338	NA		0.84834	NA
Q14966	Zinc finger protein 638	1391	0.89246	NA		1.1422	NA
Q53GS9	U4/U6.U5 tri-snRNP-associated protein 2	434	0.88516	NA		0.95881	NA
O95433	Activator of 90 kDa heat shock protein ATPase homolog 1	39	0.86157	NA		1.067	NA
Q08945	FACT complex subunit SSRP1	84	0.85846	NA		0.83592	NA
P36776	Lon protease homolog, mitochondrial	420	0.85374	NA		0.4662	NA
P62244	40S ribosomal protein S15a	84	0.84203	NA		1.0166	NA
P26641	Elongation factor 1-gamma	294	0.84013	NA		0.96527	NA
Q14692	Ribosome biogenesis protein BMS1 homolog	1152	0.83438	NA		0.94727	NA
P62937	Peptidyl-prolyl cis-trans isomerase A	155	0.82618	NA		0.91517	NA
P50990	T-complex protein 1 subunit theta	20	0.82123	NA		0.47373	NA
P10599	Thioredoxin	8	0.81802	NA		0.89309	NA
Q7L0Y3	Mitochondrial ribonuclease P protein 1	268	0.78739	NA		0.45101	NA
P14927	Cytochrome b-c1 complex subunit 7	45	0.76855	NA		0.56308	NA
P42704	Leucine-rich PPR motif-containing protein, mitochondrial	295	0.76536	NA		0.64172	NA
P55786	Puromycin-sensitive aminopeptidase	863	0.76046	NA		1.666	NA
P78347	General transcription factor II-I	353	0.74824	NA		0.13173	NA
P40939	Trifunctional enzyme subunit alpha, mitochondrial	605	0.74643	NA		0.54955	NA
Q13423	NAD(P) transhydrogenase, mitochondrial	100	0.73265	NA		0.65515	NA
P48643	T-complex protein 1 subunit epsilon	502	0.69258	NA		0.92552	NA
P11182	Lipoamide acyltransferase component of branched-chain alpha-keto acid dehydrogenase complex, mitochondrial	435	0.67216	NA		0.50138	NA
P42704	Leucine-rich PPR motif-containing protein, mitochondrial	1326	0.66985	NA		0.59344	NA
Q9NVI7	ATPase family AAA domain-containing protein 3A	616	0.66917	NA		0.72305	NA
P40939	Trifunctional enzyme subunit alpha, mitochondrial	326	0.65386	NA		0.55835	NA
Q92499	ATP-dependent RNA helicase DDX1	239	0.64114	NA		0.5828	NA
Q15067	Peroxisomal acyl-coenzyme A oxidase 1	504	0.64095	NA		0.33329	NA
Q16543	Hsp90 co-chaperone Cdc37	121	0.63546	NA		0.3084	NA
P62937	Peptidyl-prolyl cis-trans isomerase A	31	0.62108	NA		0.84769	NA
Q13951	Core-binding factor subunit beta	11	0.6177	NA		0.62231	NA
O95251	Histone acetyltransferase KAT7	155	0.61735	NA		0.75001	NA
Q9NWS8	Required for meiotic nuclear division protein 1 homolog	249	0.6155	NA		0.4433	NA
P23381	Tryptophan--tRNA ligase, cytoplasmic	114	0.59438	NA		0.54324	NA
P40926	Malate dehydrogenase, mitochondrial	78	0.58272	NA		0.45734	NA
Q16543	Hsp90 co-chaperone Cdc37	101	0.58154	NA		0.47223	NA
P31040	Succinate dehydrogenase [ubiquinone] flavoprotein subunit, mitochondrial	498	0.57945	NA		0.53545	NA
Q9BVP2	Guanine nucleotide-binding protein-like 3	237	0.57427	NA		0.61224	NA
P82921	28S ribosomal protein S21, mitochondrial	40	0.56927	NA		0.47222	NA
P61247	40S ribosomal protein S3a	182	0.55996	NA		0.9019	NA
P50213	Isocitrate dehydrogenase [NAD] subunit alpha, mitochondrial	85	0.53274	NA		0.28806	NA
O75340	Programmed cell death protein 6	112	0.52682	NA		0.80502	NA
O00232	26S proteasome non-ATPase regulatory subunit 12	419	0.52531	NA		0.69592	NA
Q9Y5B9	FACT complex subunit SPT16	781	0.52486	NA		0.52629	NA
P41252	Isoleucine--tRNA ligase, cytoplasmic	1057	0.51409	NA		0.47537	NA
P05455	Lupus La protein	128	0.50753	NA		0.58475	NA
Q9BPW8	Protein NipSnap homolog 1	146	0.50496	NA		0.56364	NA
Q9NR45	Sialic acid synthase	61	0.50369	NA		0.64972	NA
P23381	Tryptophan--tRNA ligase, cytoplasmic	102	0.48136	NA		0.47293	NA
Q9Y6E2	Basic leucine zipper and W2 domain-containing protein 2	6	0.47929	NA		0.14117	NA
P46013	Antigen KI-67	1482	0.44029	NA		1.2886	NA
P43686	26S protease regulatory subunit 6B	397	0.4386	NA		2.1203	NA
P10244	Myb-related protein B	533	0.42656	NA		0.49227	NA
O60563	Cyclin-T1	492	0.41124	NA		0.33504	NA
P00558	Phosphoglycerate kinase 1	382	0.40902	NA		0.57715	NA
Q9BRU9	rRNA-processing protein UTP23 homolog	74	0.40691	NA		18.815	NA
O75940	Survival of motor neuron-related-splicing factor 30	219	0.40525	NA		0.80933	NA
P63208	S-phase kinase-associated protein 1	142	0.39255	NA		0.37768	NA
Q9NUQ9	Protein FAM49B	74	0.39216	NA		0.42882	NA
Q9UKD2	mRNA turnover protein 4 homolog	23	0.38253	NA		0.41619	NA
Q8N5F7	NF-kappa-B-activating protein	112	0.37667	NA		0.84809	NA
Q9Y3B9	RRP15-like protein	108	0.35477	NA		0.46727	NA
P00966	Argininosuccinate synthase	228	0.33976	NA		0.75062	NA
P51659	Peroxisomal multifunctional enzyme type 2	57	0.33742	NA		0.36848	NA
P54577	Tyrosine--tRNA ligase, cytoplasmic	380	0.32034	NA		0.50928	NA
P51692	Signal transducer and activator of transcription 5A	701	0.28273	NA		0.52792	NA
P22307	Non-specific lipid-transfer protein	438	0.27752	NA		0.46229	NA
O15479	Melanoma-associated antigen B2	256	0.27202	NA		0.34369	NA
Q12931	Heat shock protein 75 kDa, mitochondrial	461	0.25083	NA		0.40922	NA
O60841	Eukaryotic translation initiation factor 5B	436	0	NA		0	NA
P33778	Histone H2B type 1-B	17	0	NA		0	NA
P46777	60S ribosomal protein L5	241	0	NA		0	NA
P55072	Transitional endoplasmic reticulum ATPase	668	0	NA		0	NA
P82979	SAP domain-containing ribonucleoprotein	149	0	NA		0	NA
Q5T9A4	ATPase family AAA domain-containing protein 3B	427	0.32959	NA		0.10889	0.916468	1.11384
Q96CT7	Coiled-coil domain-containing protein 124	80	0.24152	NA		0.10416	0.83397	1.10018
P09622	Dihydrolipoyl dehydrogenase, mitochondrial	122	0.20478	NA		0.15185	0.78607	0.956289
O00411	DNA-directed RNA polymerase, mitochondrial	402	0.29911	NA		0.2296	0.84333	0.808949
Q96I59	Probable asparagine--tRNA ligase, mitochondrial	353	0.31773	NA		0.2596	0.89468	0.778094
O75351	Vacuolar protein sorting-associated protein 4B	432	1.0912	NA		0.33589	1.1114	0.757786
Q8N0X4	Citrate lyase subunit beta-like protein, mitochondrial	57	0.11795	NA		0.24494	0.760185	0.724951
P12268	Inosine-5'-monophosphate dehydrogenase 2	436	3.4176	NA		3.0759	0.99734	0.721668
P54577	Tyrosine--tRNA ligase, cytoplasmic	490	0.3342	NA		0.42898	1.23663	0.685747
P62979	Ubiquitin-40S ribosomal protein S27a	152	0.30121	NA		0.36985	1.018	0.660462
Q9H9P8	L-2-hydroxyglutarate dehydrogenase, mitochondrial	104	0.34463	NA		0.25374	0.67386	0.640513
P54577	Tyrosine--tRNA ligase, cytoplasmic	146	0.3646	NA		0.56681	1.474	0.628653
P13073	Cytochrome c oxidase subunit 4 isoform 1, mitochondrial	53	0.4021	NA		0.30093	0.75058	0.60475
P24752	Acetyl-CoA acetyltransferase, mitochondrial	181	0.31081	NA		0.36281	0.83003	0.553929
P30533	Alpha-2-macroglobulin receptor-associated protein	287	2.3243	NA		1.8679	0.85698	0.524668
Q12931	Heat shock protein 75 kDa, mitochondrial	109	0.63895	NA		0.44795	0.94106	0.502057
P54577	Tyrosine--tRNA ligase, cytoplasmic	26	1.6904	NA		0.6266	1.2724	0.480937
P07195	L-lactate dehydrogenase B chain	58	0.72283	NA		0.8146	1.59635	0.458556
P40227	T-complex protein 1 subunit zeta	199	0.39581	NA		0.47325	0.92074	0.453982
O75947	ATP synthase subunit d, mitochondrial	95	0.58145	NA		0.46833	0.888206	0.437728
O94776	Metastasis-associated protein MTA2	152	0.49272	NA		0.56752	1.02351	0.405315
Q01469	Fatty acid-binding protein, epidermal	72	0.63124	NA		0.62529	1.0956	0.386497
Q8TEQ6	Gem-associated protein 5	1363	0.62206	NA		0.7427	1.2697	0.370349
Q99460	26S proteasome non-ATPase regulatory subunit 1	720	0.6897	NA		0.797	1.31472	0.346714
P38919	Eukaryotic initiation factor 4A-III	198	0.88214	NA		1.3947	0.84705	0.345486
Q00839	Heterogeneous nuclear ribonucleoprotein U	17	1.2243	NA		1.4157	0.865214	0.341313
P14625	Endoplasmin	479	2.2733	NA		2.2885	1.4084	0.336674
P62805	Histone H4	17	2.4052	NA		2.2549	3.63301	0.331008
P34932	Heat shock 70 kDa protein 4	329	0.53637	NA		0.65528	1.0518	0.328493
P12956	X-ray repair cross-complementing protein 6	31	0.58307	NA		0.63522	1.0113	0.323019
P00558	Phosphoglycerate kinase 1	199	0.78965	NA		0.67098	1.06321	0.319858
P34897	Serine hydroxymethyltransferase, mitochondrial	356	0.28389	NA		0.5151	0.8135	0.317629
P62249	40S ribosomal protein S16	98	0.79787	NA		0.59226	0.9325	0.315572
P22314	Ubiquitin-like modifier-activating enzyme 1	980	1.0074	NA		0.96936	1.4736	0.291901
P51665	26S proteasome non-ATPase regulatory subunit 7	204	2.0216	NA		0.69854	1.0309	0.27178
P40227	T-complex protein 1 subunit zeta	287	0.54152	NA		0.70179	1.0188	0.260562
P17987	T-complex protein 1 subunit alpha	541	0.80618	NA		0.71389	1.0266	0.254089
Q9BXJ9	N-alpha-acetyltransferase 15, NatA auxiliary subunit	262	1.022	NA		0.78477	1.1267	0.252979
O15144	Actin-related protein 2/3 complex subunit 2	65	0.66191	NA		0.84773	1.1605	0.220255
P08238	Putative heat shock protein HSP 90-beta-3	347	1.0817	NA		0.99262	0.742676	0.203697
P35579	Myosin-14	403	1.1623	NA		1.0625	1.4107	0.199106
P60866	40S ribosomal protein S20	75	1.1739	NA		1.0556	1.3873	0.192024
P40227	T-complex protein 1 subunit zeta	251	0.72493	NA		0.63596	0.834278	0.190761
Q9Y6A5	Transforming acidic coiled-coil-containing protein 3	774	0.98288	NA		1.1002	1.378	0.15853
Q8NEY8	Periphilin-1	235	1.0581	NA		1.1029	0.90616	0.138489
Q14566	DNA replication licensing factor MCM6	599	0.75353	NA		0.95096	0.7889	0.131728
P54578	Ubiquitin carboxyl-terminal hydrolase 14	214	1.1823	NA		1.2504	1.06326	0.114387
Q9NR30	Nucleolar RNA helicase 2	658	0.98692	NA		0.96058	0.83477	0.0991017
Q09161	Nuclear cap-binding protein subunit 1	574	1.1456	NA		1.1467	1.3191	0.0988768
Q8TCD5	5'(3')-deoxyribonucleotidase, cytosolic type	146	1.0133	NA		0.91815	1.0435	0.0903687
P30101	Protein disulfide-isomerase A3	218	1.7513	NA		1.2912	1.1525	0.0802682
P48047	ATP synthase subunit O, mitochondrial	192	0.96448	NA		0.89069	0.986324	0.0720544
P62258	14-3-3 protein epsilon	12	1.0039	NA		0.81144	0.89662	0.070526
O75643	U5 small nuclear ribonucleoprotein 200 kDa helicase	1595	1.0454	NA		1.3622	1.2471	0.062383
P62917	60S ribosomal protein L8	46	1.0183	NA		0.97043	1.0565	0.0600521
P25788	Proteasome subunit alpha type-3	57	1.0584	NA		1.3316	1.23062	0.0557369
P27797	Calreticulin	62	1.1148	NA		1.1507	1.2412	0.0535082
Q14145	Kelch-like ECH-associated protein 1	131	0.7146	NA		0.8753	0.94325	0.052842
P82979	SAP domain-containing ribonucleoprotein	10	0.5223	NA		0.8844	0.83251	0.0427416
O75390	Citrate synthase, mitochondrial	450	0.46347	NA		1.3754	1.4526	0.0386058
P48047	ATP synthase subunit O, mitochondrial	158	0.5992	NA		0.77236	0.81137	0.0348345
Q15181	Inorganic pyrophosphatase	176	0.94575	NA		0.93639	0.89854	0.0291717
O43447	Peptidyl-prolyl cis-trans isomerase H	101	1.2424	NA		1.1638	1.1258	0.0234714
P26038	Moesin	139	0.88004	NA		1.232	1.2672	0.0199185
P06733	Alpha-enolase	285	0.94067	NA		1.0626	1.08385	0.0140035
P62258	14-3-3 protein epsilon	196	1.1239	NA		1.1408	1.1545	0.00844104
P07814	Bifunctional glutamate/proline--tRNA ligase	939	1.1318	NA		1.0635	1.0606	0.0019308

## Sheet: selected sites
Accession	Protein names	Position	SAHA (this work)	SAHA (reference)	CV	VPA (this work)	VPA (reference)	CV
P14625	Endoplasmin	265	1.5819	1.8147	0.096929	1.6754	1.5886	0.0376084
Q09472	Histone acetyltransferase p300	1558	6.5473	9.989	0.29434	4.6753	6.9242	0.274186
Q09472	Histone acetyltransferase p300	1560	6.5473	9.989	0.29434	4.6753	6.9242	0.274186
P10412	Histone H1.4	17	1.7759	1.2674	0.236299	3.8758	1.3097	0.699839
P62805	Histone H4	13	2.4052	1.45842	0.346552	2.2549	1.32311	0.368293
P62805	Histone H4	9	3.6847	2.21229	0.353113	1.1879	2.34066	0.462015
P62805	Histone H4	17	2.4052	NA	NA	2.2549	3.63301	0.331008
Q16718	NADH dehydrogenase [ubiquinone] 1 alpha subcomplex subunit 5	40	0.40072	0.6274	0.311806	0.27762	0.65629	0.573417
P25705	ATP synthase subunit alpha, mitochondrial	539	0.57008	0.873781	0.297465	0.45101	1.0049	0.538026
P25705	ATP synthase subunit alpha, mitochondrial	498	0.57169	0.89389	0.310907	0.46537	0.932738	0.472752
P25705	ATP synthase subunit alpha, mitochondrial	161	0.53237	0.99358	0.427438	0.47641	0.67279	0.241667
O75947	ATP synthase subunit d, mitochondrial	63	0.62521	0.72354	0.103103	0.56705	NA	NA
O75947	ATP synthase subunit d, mitochondrial	85	0.5592	0.862963	0.302065	0.59992	0.910713	0.290956
P07108	Acyl-CoA-binding protein	55	3.0353	1.04671	0.688947	3.2037	1.21074	0.638464
P07108	Acyl-CoA-binding protein	19	3.9263	1.05661	0.814453	3.9941	1.18248	0.768118
P07108	Acyl-CoA-binding protein	77	4.8164	1.07008	0.900045	4.2394	1.16272	0.805441
Q86UU0	B-cell CLL/lymphoma 9-like protein	36	2.4044	0.33792	1.06568	3.1158	NA	NA
O75390	Citrate synthase, mitochondrial	459	2.2684	0.8493	0.643715	1.5831	0.92703	0.369631
Q09472	Histone acetyltransferase p300	1546	1.5358	0.801043	0.444661	1.503	0.88825	0.36357
Q09472	Histone acetyltransferase p300	1542	1.5358	0.39362	0.837187	1.503	0.580795	0.625875
P84243	Histone H3.3	28	1.5438	0.93154	0.349797	1.1659	0.51811	0.544007
P84243	Histone H3.3	37	1.5438	0.93154	0.349797	1.1659	0.51811	0.544007
P07195	L-lactate dehydrogenase B chain	329	0.57957	1.09512	0.435365	0.68327	1.07582	0.315589
